# Supplementary material for: Design of a Bovine Low-Density SNP Array Optimized for Imputation
Source: PLoS One. 2012 Mar 28;7(3):e34130. doi: 10.1371/journal.pone.0034130 (PMC3314603; doi:10.1371/journal.pone.0034130)
Supplement: Table S1 — Genomic locations, flanking sequences and base calls for the 6,909 SNP on the bovineLD array. (CSV) [file pone.0034130.s001.csv]

Illumina	Inc.
[Heading]
Descriptor File Name	BovineLD_C.csv
Assay Format	Infinium HD Ultra
Date Manufactured	8/18/2011
Loci Count	6909
[Assay]
IlmnID	Name	IlmnStrand	SNP	AddressA_ID	AlleleA_ProbeSeq	AddressB_ID	AlleleB_ProbeSeq	GenomeBuild	Chr	MapInfo	Ploidy	Species	Source	SourceVersion	SourceStrand	SourceSeq	TopGenomicSeq	BeadSetID	Exp_Clusters
ARS-BFGL-BAC-10975-0_T_F_1511662923	ARS-BFGL-BAC-10975	TOP	[A/G]	0047673465	TGAGTTGCTATTGAGGCATCCTCTGTCTTCCTAGCGCCTGAGTGCCCTTC			3	10	21225382	diploid	Bos taurus	UM3	0	TOP	GTAACTGAAATGAGTTGCTATTGAGGCATCCTCTGTCTTCCTAGCGCCTGAGTGCCCTTC[A/G]CCACTTCTCCTTGCCAGAGGAGAGGCTCGTGCTTGGCTTCCTAGGCCCACTTCTGCCTCA	GTAACTGAAATGAGTTGCTATTGAGGCATCCTCTGTCTTCCTAGCGCCTGAGTGCCCTTC[A/G]CCACTTCTCCTTGCCAGAGGAGAGGCTCGTGCTTGGCTTCCTAGGCCCACTTCTGCCTCA	568	3
ARS-BFGL-BAC-11025-1_B_F_1923523131	ARS-BFGL-BAC-11025	BOT	[T/G]	0019702304	CAAAAACAAGTCTCCATAAGTATTCATTAGAAAATACTTTGGCTCAAATT	0041617314	CAAAAACAAGTCTCCATAAGTATTCATTAGAAAATACTTTGGCTCAAATG	3	10	84516867	diploid	Bos taurus	UM3	0	BOT	TGAAATAGCACCAAAAACAAGTCTCCATAAGTATTCATTAGAAAATACTTTGGCTCAAAT[T/G]TCTAGCAGTTCTCTATATTCATACACACATACAAGTTCTAATATTTACATATTGCAAAAA	TTTTTGCAATATGTAAATATTAGAACTTGTATGTGTGTATGAATATAGAGAACTGCTAGA[A/C]ATTTGAGCCAAAGTATTTTCTAATGAATACTTATGGAGACTTGTTTTTGGTGCTATTTCA	568	3
ARS-BFGL-BAC-11044-0_B_F_1511657582	ARS-BFGL-BAC-11044	BOT	[T/C]	0016627314	AGTGCTCCTTAGTCTCCATGGTACAGTTTACACAGTGGAAAAATATGATT			3	1	12805406	diploid	Bos taurus	UM3	0	BOT	AACTTCTAAAAGTGCTCCTTAGTCTCCATGGTACAGTTTACACAGTGGAAAAATATGATT[T/C]ATTATCTCACAAACATACATTACAGGCAAAGAACTTAATAATTTCAACATTTTTTATGCT	AGCATAAAAAATGTTGAAATTATTAAGTTCTTTGCCTGTAATGTATGTTTGTGAGATAAT[A/G]AATCATATTTTTCCACTGTGTAAACTGTACCATGGAGACTAAGGAGCACTTTTAGAAGTT	568	3
ARS-BFGL-BAC-11193-0_B_R_1544342836	ARS-BFGL-BAC-11193	BOT	[T/C]	0051626401	GAAAGTGAACTCCAAATTATTCTTTTGTTTGAGTTTGAATTTTTTCAAAT			3	1	29303546	diploid	Bos taurus	UM3	0	TOP	AGAAGTGAAATTGCTTCCAAAATTTTTTTTTTTTTTTTGTCTTTAACACTCACCCAACTT[A/G]ATTTGAAAAAATTCAAACTCAAACAAAAGAATAATTTGGAGTTCACTTTCAGGCTAATAG	AGAAGTGAAATTGCTTCCAAAATTTTTTTTTTTTTTTTGTCTTTAACACTCACCCAACTT[A/G]ATTTGAAAAAATTCAAACTCAAACAAAAGAATAATTTGGAGTTCACTTTCAGGCTAATAG	568	3
ARS-BFGL-BAC-11215-0_T_F_1511658335	ARS-BFGL-BAC-11215	TOP	[A/G]	0020759498	AAGGACTTTGATAAAGGATACTTCTAAAATTAAAAGAAACTATTGTATCC			3	12	90704572	diploid	Bos taurus	UM3	0	TOP	CACTTGAATTAAGGACTTTGATAAAGGATACTTCTAAAATTAAAAGAAACTATTGTATCC[A/G]ATGTAATATTTATATAACATTTTAAAGCTATCATTTACACCATCTATTATGTGGCAGACA	CACTTGAATTAAGGACTTTGATAAAGGATACTTCTAAAATTAAAAGAAACTATTGTATCC[A/G]ATGTAATATTTATATAACATTTTAAAGCTATCATTTACACCATCTATTATGTGGCAGACA	568	3
ARS-BFGL-BAC-11276-0_B_R_1511657522	ARS-BFGL-BAC-11276	BOT	[T/C]	0028730309	AAGATATAATTCCACATCCCCCCTACCTTTCCATAATCACCAACACATCC			3	13	2153905	diploid	Bos taurus	UM3	0	TOP	AAACTAGCCTTATTGAGGTGAATTCCTCCTGTACCAAGTTTAATACATGTCACGAAAGAT[A/G]GGATGTGTTGGTGATTATGGAAAGGTAGGGGGGATGTGGAATTATATCTTCTGATGTCAG	AAACTAGCCTTATTGAGGTGAATTCCTCCTGTACCAAGTTTAATACATGTCACGAAAGAT[A/G]GGATGTGTTGGTGATTATGGAAAGGTAGGGGGGATGTGGAATTATATCTTCTGATGTCAG	568	3
ARS-BFGL-BAC-11748-0_B_R_1511657634	ARS-BFGL-BAC-11748	BOT	[G/C]	0024688354	TTTACAGTTAGAGCAAAACCATATAGACCTTAATCTTGGCACACCAAACG	0041664409	TTTACAGTTAGAGCAAAACCATATAGACCTTAATCTTGGCACACCAAACC	3	11	58442169	diploid	Bos taurus	UM3	0	TOP	AAGTACCATTGATTTTCCAAAATAAAACAATTTCAGGAATTTTCCCTCTTTGTCTGGAAT[C/G]GTTTGGTGTGCCAAGATTAAGGTCTATATGGTTTTGCTCTAACTGTAAAAGTGACCTCAA	AAGTACCATTGATTTTCCAAAATAAAACAATTTCAGGAATTTTCCCTCTTTGTCTGGAAT[C/G]GTTTGGTGTGCCAAGATTAAGGTCTATATGGTTTTGCTCTAACTGTAAAAGTGACCTCAA	568	3
ARS-BFGL-BAC-11750-0_B_R_1511663082	ARS-BFGL-BAC-11750	BOT	[T/C]	0029727391	TGAAGCCATAGGTAAAAGCCAATGGCTCAAGTACAATTTGGTCATGTTTT			3	1	19778380	diploid	Bos taurus	UM3	0	TOP	TGTCTTGTTTCTGATAGTTATGGCTTGACCATATTTGACCAGTATGAGATTTATAGTCTT[A/G]AAAACATGACCAAATTGTACTTGAGCCATTGGCTTTTACCTATGGCTTCATATGTCCCAA	TGTCTTGTTTCTGATAGTTATGGCTTGACCATATTTGACCAGTATGAGATTTATAGTCTT[A/G]AAAACATGACCAAATTGTACTTGAGCCATTGGCTTTTACCTATGGCTTCATATGTCCCAA	568	3
ARS-BFGL-BAC-11783-0_B_R_1511657888	ARS-BFGL-BAC-11783	BOT	[T/C]	0041716441	AAATTCAATCTGATTTAAGAATCACATGAGGAAACAAGGTGATAGAAAAA			3	11	74603943	diploid	Bos taurus	UM3	0	TOP	AGAAGAGTGTTTTATAGATTTCCTTTTTTACTCTTTCTATATATTAAGTGCATTATAGGT[A/G]TTTTTCTATCACCTTGTTTCCTCATGTGATTCTTAAATCAGATTGAATTTAACAGATTAA	AGAAGAGTGTTTTATAGATTTCCTTTTTTACTCTTTCTATATATTAAGTGCATTATAGGT[A/G]TTTTTCTATCACCTTGTTTCCTCATGTGATTCTTAAATCAGATTGAATTTAACAGATTAA	568	3
ARS-BFGL-BAC-1180-0_B_F_1511663026	ARS-BFGL-BAC-1180	BOT	[T/C]	0027746438	TTTGGCTACATTAGCCACTCCCCTAACTAACAGTCACCTAAGATGTCCCA			3	14	22226073	diploid	Bos taurus	UM3	0	BOT	TCCCAGTTTATTTGGCTACATTAGCCACTCCCCTAACTAACAGTCACCTAAGATGTCCCA[T/C]CTGCAGTGGTTTAGAAAATATATCTTAAATCAATTTTATCATTTTAAGGGCAATATAAAA	TTTTATATTGCCCTTAAAATGATAAAATTGATTTAAGATATATTTTCTAAACCACTGCAG[A/G]TGGGACATCTTAGGTGACTGTTAGTTAGGGGAGTGGCTAATGTAGCCAAATAAACTGGGA	568	3
ARS-BFGL-BAC-11805-0_B_R_1511657992	ARS-BFGL-BAC-11805	BOT	[T/C]	0015728460	TAAGCAAATGTTAGGAATGAATGAAAGTTCCTGCGGTGTCACGCTCGCCA			3	12	14944031	diploid	Bos taurus	UM3	0	TOP	AGGAACTCTGCGAAAACTGAGGGGTCTGTGTTTGAAAACCGCTCATTCAAGGAGAGTGAC[A/G]TGGCGAGCGTGACACCGCAGGAACTTTCATTCATTCCTAACATTTGCTTAGTGACTTGAT	AGGAACTCTGCGAAAACTGAGGGGTCTGTGTTTGAAAACCGCTCATTCAAGGAGAGTGAC[A/G]TGGCGAGCGTGACACCGCAGGAACTTTCATTCATTCCTAACATTTGCTTAGTGACTTGAT	568	3
ARS-BFGL-BAC-11867-0_T_R_1511657939	ARS-BFGL-BAC-11867	TOP	[A/G]	0050794384	GTCAGATACAAGCAAATGCTTTTCATTCCTTATGGAGCAGCTTTGAATAT			3	13	12675181	diploid	Bos taurus	UM3	0	BOT	AGATTAATTTTTAGAAAGGGAAACATAAATAGAGCATTTCTTAAAGTCTGCCTGTTGTTA[T/C]ATATTCAAAGCTGCTCCATAAGGAATGAAAAGCATTTGCTTGTATCTGACAGCTAGGAGG	CCTCCTAGCTGTCAGATACAAGCAAATGCTTTTCATTCCTTATGGAGCAGCTTTGAATAT[A/G]TAACAACAGGCAGACTTTAAGAAATGCTCTATTTATGTTTCCCTTTCTAAAAATTAATCT	568	3
ARS-BFGL-BAC-11913-1_B_F_1923523153	ARS-BFGL-BAC-11913	BOT	[T/G]	0041797494	ACTGTTTAGATCAATGTCCACAGTGGAAGGCTAGACTCTCTTGATAAAAT	0065756375	ACTGTTTAGATCAATGTCCACAGTGGAAGGCTAGACTCTCTTGATAAAAG	3	13	27911263	diploid	Bos taurus	UM3	0	BOT	GCATTATTGACACTGTTTAGATCAATGTCCACAGTGGAAGGCTAGACTCTCTTGATAAAA[T/G]TGTCATGAAAAAGCTCAAAAGCAATCCAACCGTCTCACTAGACTCTAATCCCTGATATCA	TGATATCAGGGATTAGAGTCTAGTGAGACGGTTGGATTGCTTTTGAGCTTTTTCATGACA[A/C]TTTTATCAAGAGAGTCTAGCCTTCCACTGTGGACATTGATCTAAACAGTGTCAATAATGC	568	3
ARS-BFGL-BAC-12159-0_B_F_1544342870	ARS-BFGL-BAC-12159	BOT	[T/C]	0057746458	CAATTATCCTAACGTAAAGCTCCCACCAAGCGTTACTTAGGGAATTAAAG			3	14	22587081	diploid	Bos taurus	UM3	0	BOT	GACAAGTGGGCAATTATCCTAACGTAAAGCTCCCACCAAGCGTTACTTAGGGAATTAAAG[T/C]GTTCCAGAATCTGGTAAAGCTATGTGAAATATTTCCTCTTTTACAACCCTGATTCAAATA	TATTTGAATCAGGGTTGTAAAAGAGGAAATATTTCACATAGCTTTACCAGATTCTGGAAC[A/G]CTTTAATTCCCTAAGTAACGCTTGGTGGGAGCTTTACGTTAGGATAATTGCCCACTTGTC	568	3
ARS-BFGL-BAC-12579-0_B_R_1511663064	ARS-BFGL-BAC-12579	BOT	[T/C]	0073666354	TTGTGCAGGGAGGTGAGCTGCATATCCTCCTATTCTGCAATCTAGATTCC			3	1	39339779	diploid	Bos taurus	UM3	0	TOP	TGGAGTACATACAAGTTTGATTTTCAGATTTAAAGTATTTAAGAATTTCTTGTGAAGAGA[A/G]GGAATCTAGATTGCAGAATAGGAGGATATGCAGCTCACCTCCCTGCACAAACACGTCAAA	TGGAGTACATACAAGTTTGATTTTCAGATTTAAAGTATTTAAGAATTTCTTGTGAAGAGA[A/G]GGAATCTAGATTGCAGAATAGGAGGATATGCAGCTCACCTCCCTGCACAAACACGTCAAA	568	3
ARS-BFGL-BAC-12893-0_B_F_1511657986	ARS-BFGL-BAC-12893	BOT	[T/C]	0029724438	GCAGGTGCTGGAAGAAACACAGACTGGATTTTCTTCTATGGTTTTAGGCA			3	10	40521002	diploid	Bos taurus	UM3	0	BOT	AGGAAAAGTTGCAGGTGCTGGAAGAAACACAGACTGGATTTTCTTCTATGGTTTTAGGCA[T/C]ATTTGTTCCTCAACCTGATTAAAGTTATTATTTAGTGTTAAAATGTGATCCTTTCTGTTC	GAACAGAAAGGATCACATTTTAACACTAAATAATAACTTTAATCAGGTTGAGGAACAAAT[A/G]TGCCTAAAACCATAGAAGAAAATCCAGTCTGTGTTTCTTCCAGCACCTGCAACTTTTCCT	580	3
ARS-BFGL-BAC-1302-0_B_F_1511658240	ARS-BFGL-BAC-1302	BOT	[T/C]	0056739305	TATTGCCTAGGCAGACTTTATATAAGATGGACTTTTCACTAAGTCTCCTT			3	14	27604507	diploid	Bos taurus	UM3	0	BOT	ATTGGGGCTTTATTGCCTAGGCAGACTTTATATAAGATGGACTTTTCACTAAGTCTCCTT[T/C]CCCAATATATTGTATCTTTGGGTAGTGTAGTCTTTCCGTGATGATCTGCTGATCAGAGTG	CACTCTGATCAGCAGATCATCACGGAAAGACTACACTACCCAAAGATACAATATATTGGG[A/G]AAGGAGACTTAGTGAAAAGTCCATCTTATATAAAGTCTGCCTAGGCAATAAAGCCCCAAT	568	3
ARS-BFGL-BAC-13568-0_B_F_1511662582	ARS-BFGL-BAC-13568	BOT	[T/C]	0052719383	TGATCCTATTTATAAATGTGTTATATGCACATATGTGTGTAGGTAAAATA			3	11	11994246	diploid	Bos taurus	UM3	0	BOT	CTATGATATATGATCCTATTTATAAATGTGTTATATGCACATATGTGTGTAGGTAAAATA[T/C]CTGTTTAGAATAGCTCCCTGGTACCTCAGACGGTAAAGAATCTGCCTGTAATGCGGGAGA	TCTCCCGCATTACAGGCAGATTCTTTACCGTCTGAGGTACCAGGGAGCTATTCTAAACAG[A/G]TATTTTACCTACACACATATGTGCATATAACACATTTATAAATAGGATCATATATCATAG	568	3
ARS-BFGL-BAC-13828-0_T_R_1544343209	ARS-BFGL-BAC-13828	TOP	[A/G]	0054701399	TGCAGCTCCTGGGTAAGTAGGCTAATGAGGTCTGAGCTTCCTGACTTGGG			3	13	32531513	diploid	Bos taurus	UM3	0	BOT	AGGTGTGGAAGGAATCCCTTAATACTCTCCCCCAAAGGAGGGGGTATCATAGACCCCAGG[T/C]CCCAAGTCAGGAAGCTCAGACCTCATTAGCCTACTTACCCAGGAGCTGCACGGCTACCGG	CCGGTAGCCGTGCAGCTCCTGGGTAAGTAGGCTAATGAGGTCTGAGCTTCCTGACTTGGG[A/G]CCTGGGGTCTATGATACCCCCTCCTTTGGGGGAGAGTATTAAGGGATTCCTTCCACACCT	568	3
ARS-BFGL-BAC-14220-1_B_R_1924276219	ARS-BFGL-BAC-14220	BOT	[T/C]	0065626342	TCAAGGCCAACATCCAAACAGAAACCAGATGAATAACTTGCCTGAGGACA			3	11	13914771	diploid	Bos taurus	UM3	0	TOP	ATGCCTCAGGCTGGAGGTTGGGAGCTCTGCGTGTTAGACCCATCTGGTCTCAGTTCTGCC[A/G]TGTCCTCAGGCAAGTTATTCATCTGGTTTCTGTTTGGATGTTGGCCTTGACTTAGGAATG	ATGCCTCAGGCTGGAGGTTGGGAGCTCTGCGTGTTAGACCCATCTGGTCTCAGTTCTGCC[A/G]TGTCCTCAGGCAAGTTATTCATCTGGTTTCTGTTTGGATGTTGGCCTTGACTTAGGAATG	568	3
ARS-BFGL-BAC-14233-1_B_R_1924276221	ARS-BFGL-BAC-14233	BOT	[G/C]	0035809418	AGCAACGAAGCCAGATTGAAAAGGCTTCTAGAATTGTGAAACATGAACCG	0060683501	AGCAACGAAGCCAGATTGAAAAGGCTTCTAGAATTGTGAAACATGAACCC	3	11	38652048	diploid	Bos taurus	UM3	0	TOP	CCTGAGGCTCTGAGATCTTTGCTCACCATCTTAAATTTCTCAGAAGGTCTAAATTTGTAA[C/G]GGTTCATGTTTCACAATTCTAGAAGCCTTTTCAATCTGGCTTCGTTGCTTGCCAGAGTTC	CCTGAGGCTCTGAGATCTTTGCTCACCATCTTAAATTTCTCAGAAGGTCTAAATTTGTAA[C/G]GGTTCATGTTTCACAATTCTAGAAGCCTTTTCAATCTGGCTTCGTTGCTTGCCAGAGTTC	568	3
ARS-BFGL-BAC-14277-0_B_F_1511664336	ARS-BFGL-BAC-14277	BOT	[T/C]	0011685395	TCCAAAAACACCCCCAATCGCAAAGACAGCCTTTCCAAACGAAGTTTGTT			3	11	3803359	diploid	Bos taurus	UM3	0	BOT	CAGGGGTGCTTCCAAAAACACCCCCAATCGCAAAGACAGCCTTTCCAAACGAAGTTTGTT[T/C]TCAAGGAGAAATGCTTTAGTTTTTCACCCCATAAATGAAACAATGGTTACATTTAATCAG	CTGATTAAATGTAACCATTGTTTCATTTATGGGGTGAAAAACTAAAGCATTTCTCCTTGA[A/G]AACAAACTTCGTTTGGAAAGGCTGTCTTTGCGATTGGGGGTGTTTTTGGAAGCACCCCTG	568	3
ARS-BFGL-BAC-14359-0_B_R_1511663272	ARS-BFGL-BAC-14359	BOT	[T/C]	0061662489	TCCACAGCAAGTCTTTTCAGGAGTTTAAGGACTTTCCTGAAGAGCTGAGA			3	12	66175192	diploid	Bos taurus	UM3	0	TOP	AACGAAAAGCAGTAACAGGTGGAGCCTGCGAGACACTTGAGAAACTGAACCATTCCCAGC[A/G]TCTCAGCTCTTCAGGAAAGTCCTTAAACTCCTGAAAAGACTTGCTGTGGAGTGATCCTTG	AACGAAAAGCAGTAACAGGTGGAGCCTGCGAGACACTTGAGAAACTGAACCATTCCCAGC[A/G]TCTCAGCTCTTCAGGAAAGTCCTTAAACTCCTGAAAAGACTTGCTGTGGAGTGATCCTTG	568	3
ARS-BFGL-BAC-14364-0_B_R_1511664508	ARS-BFGL-BAC-14364	BOT	[T/C]	0054683461	TATTGTGTTTTGTTTTGGAAATAAGAATGAACAGCTCTTAGTCTAGTGCG			3	12	67386075	diploid	Bos taurus	UM3	0	TOP	CCTCTCAAGTAATAGTATTAGCTGGCATTTCTGAAATTTAATGGTGAGTTTCTATATGTC[A/G]CGCACTAGACTAAGAGCTGTTCATTCTTATTTCCAAAACAAAACACAATAGCCTTATGAC	CCTCTCAAGTAATAGTATTAGCTGGCATTTCTGAAATTTAATGGTGAGTTTCTATATGTC[A/G]CGCACTAGACTAAGAGCTGTTCATTCTTATTTCCAAAACAAAACACAATAGCCTTATGAC	568	3
ARS-BFGL-BAC-14374-1_B_R_1923523178	ARS-BFGL-BAC-14374	BOT	[T/G]	0047631444	GTACCATATGGGAAAAAAGGACTTAATTCCTTGTTTTGTGTTTGCTAATT	0041744362	GTACCATATGGGAAAAAAGGACTTAATTCCTTGTTTTGTGTTTGCTAATG	3	12	68249566	diploid	Bos taurus	UM3	0	TOP	ACCCTTTTTTACAGATAAGGATACTGGGGTTCAAAGAGGTAAGAAAAGTTTAAAATAATC[A/C]ATTAGCAAACACAAAACAAGGAATTAAGTCCTTTTTTCCCATATGGTACCATTCCCTAGG	ACCCTTTTTTACAGATAAGGATACTGGGGTTCAAAGAGGTAAGAAAAGTTTAAAATAATC[A/C]ATTAGCAAACACAAAACAAGGAATTAAGTCCTTTTTTCCCATATGGTACCATTCCCTAGG	568	3
ARS-BFGL-BAC-14813-1_T_F_1923523179	ARS-BFGL-BAC-14813	TOP	[A/C]	0026731393	TAAAATCAACACTAATGGACAAAATACAAGGCAATTAAGTTCAGGACTAA	0053626436	TAAAATCAACACTAATGGACAAAATACAAGGCAATTAAGTTCAGGACTAC	3	10	57611774	diploid	Bos taurus	UM3	0	TOP	AACTCATTTTTTAAAATCAACACTAATGGACAAAATACAAGGCAATTAAGTTCAGGACTA[A/C]ATTTCTTTAATATTTAGGTAACCAGCTTAGTACAAACAACGGTTGTTGTCTTTGACTATT	AACTCATTTTTTAAAATCAACACTAATGGACAAAATACAAGGCAATTAAGTTCAGGACTA[A/C]ATTTCTTTAATATTTAGGTAACCAGCTTAGTACAAACAACGGTTGTTGTCTTTGACTATT	580	3
ARS-BFGL-BAC-14827-0_B_R_1544343060	ARS-BFGL-BAC-14827	BOT	[T/C]	0013742477	CTGATCCTCCTAATCCTAACTACTCTCTGCACCTCAGTCTGCACCTGTTC			3	10	66397795	diploid	Bos taurus	UM3	0	TOP	ACATGGAAGGATCTGCCCTGTCAACCCAGGCTGGGAATGAGGAAGTAAAGACAGAGGTGG[A/G]GAACAGGTGCAGACTGAGGTGCAGAGAGTAGTTAGGATTAGGAGGATCAGAGTTTGACAC	ACATGGAAGGATCTGCCCTGTCAACCCAGGCTGGGAATGAGGAAGTAAAGACAGAGGTGG[A/G]GAACAGGTGCAGACTGAGGTGCAGAGAGTAGTTAGGATTAGGAGGATCAGAGTTTGACAC	568	3
ARS-BFGL-BAC-15023-0_B_F_1511664384	ARS-BFGL-BAC-15023	BOT	[T/C]	0049616385	CTGACACTAAAGACAGTGTTTTTCTTCTGGACACAGTGCAAAGCATTGTG			3	12	31368562	diploid	Bos taurus	UM3	0	BOT	CATCCCAAGCCTGACACTAAAGACAGTGTTTTTCTTCTGGACACAGTGCAAAGCATTGTG[T/C]GTGGCCGACTCCTTCATCTCTGCTGGGGGCAAACCTTGTCTCTTCGAGGAAAAGGTTGAG	CTCAACCTTTTCCTCGAAGAGACAAGGTTTGCCCCCAGCAGAGATGAAGGAGTCGGCCAC[A/G]CACAATGCTTTGCACTGTGTCCAGAAGAAAAACACTGTCTTTAGTGTCAGGCTTGGGATG	568	3
ARS-BFGL-BAC-15046-0_B_F_1511665164	ARS-BFGL-BAC-15046	BOT	[T/C]	0049655375	GTATGAATAAGAAAGAGAGGTATATATGGAGGAGGTGGGCAGACAGGACT			3	12	83777475	diploid	Bos taurus	UM3	0	BOT	TGGGTGTAAAGTATGAATAAGAAAGAGAGGTATATATGGAGGAGGTGGGCAGACAGGACT[T/C]GCCTCATTAGGAAAAGGGATTGGGATAAAGGAAAGAAATAGTAGGTTAACGGGATGACCA	TGGTCATCCCGTTAACCTACTATTTCTTTCCTTTATCCCAATCCCTTTTCCTAATGAGGC[A/G]AGTCCTGTCTGCCCACCTCCTCCATATATACCTCTCTTTCTTATTCATACTTTACACCCA	568	3
ARS-BFGL-BAC-1511-0_T_F_1511664325	ARS-BFGL-BAC-1511	TOP	[A/G]	0011672363	GGATGCTCCAGCAGGGAGAAGCCCTTGAATACTTCATCAATCCAAGCCAC			3	14	3765019	diploid	Bos taurus	UM3	0	TOP	CAGCTGTTAGGGATGCTCCAGCAGGGAGAAGCCCTTGAATACTTCATCAATCCAAGCCAC[A/G]AGCAGCTTCTCACGCTGGCCGGTGGCGCTGCTGCCACGGGGGAGTCCTGTGCACTGCAAA	CAGCTGTTAGGGATGCTCCAGCAGGGAGAAGCCCTTGAATACTTCATCAATCCAAGCCAC[A/G]AGCAGCTTCTCACGCTGGCCGGTGGCGCTGCTGCCACGGGGGAGTCCTGTGCACTGCAAA	568	3
ARS-BFGL-BAC-15437-0_T_R_1511663479	ARS-BFGL-BAC-15437	TOP	[A/G]	0054781324	GCCCTGGCAATCCTCTCCTAGGCCTTATTACAGGGCTTTTGAGAGGGCAC			3	10	67290043	diploid	Bos taurus	UM3	0	BOT	AATTTGGCTAATTTACATCTTGGGTCTGCCTCATAAACAGGCTTTTTCATTCTTCAAAAA[T/C]GTGCCCTCTCAAAAGCCCTGTAATAAGGCCTAGGAGAGGATTGCCAGGGCTTGAATTAGG	CCTAATTCAAGCCCTGGCAATCCTCTCCTAGGCCTTATTACAGGGCTTTTGAGAGGGCAC[A/G]TTTTTGAAGAATGAAAAAGCCTGTTTATGAGGCAGACCCAAGATGTAAATTAGCCAAATT	568	3
ARS-BFGL-BAC-15562-0_B_F_1544343052	ARS-BFGL-BAC-15562	BOT	[T/C]	0047710509	TGAAAGAAGATCTTTAATGTAATCATCCCAGGACTTCACCCAACCAAATG			3	11	68395814	diploid	Bos taurus	UM3	0	BOT	ACAGTGAAAGTGAAAGAAGATCTTTAATGTAATCATCCCAGGACTTCACCCAACCAAATG[T/C]CCTTGGGGGAAAGTTCCTGCCTCCTCAGAACAAGGTGACAAAAGTAGGATTTATTCTTTG	CAAAGAATAAATCCTACTTTTGTCACCTTGTTCTGAGGAGGCAGGAACTTTCCCCCAAGG[A/G]CATTTGGTTGGGTGAAGTCCTGGGATGATTACATTAAAGATCTTCTTTCACTTTCACTGT	568	3
ARS-BFGL-BAC-15578-0_B_R_1511663438	ARS-BFGL-BAC-15578	BOT	[T/C]	0015761505	AACAAAGCAAGCTTTATAACAAAAGAGCAGAGGAGGTAATACAGATATTT			3	1	20192420	diploid	Bos taurus	UM3	0	TOP	AATGGGCAGAGATCAACAGAAATTAGGTCACTGGGTTAAAATATAATATTCAAAGGATAA[A/G]AAATATCTGTATTACCTCCTCTGCTCTTTTGTTATAAAGCTTGCTTTGTTATTGTTCAGT	AATGGGCAGAGATCAACAGAAATTAGGTCACTGGGTTAAAATATAATATTCAAAGGATAA[A/G]AAATATCTGTATTACCTCCTCTGCTCTTTTGTTATAAAGCTTGCTTTGTTATTGTTCAGT	568	3
ARS-BFGL-BAC-15633-0_B_R_1511664290	ARS-BFGL-BAC-15633	BOT	[T/C]	0070617411	TTCAACACATTCCTTCAGGCCTTCCATTGTGGTTGCACCCCAGCTCCTTG			3	12	32508762	diploid	Bos taurus	UM3	0	TOP	CACTGGGCTGAAGATTACTTTTGAGAAACTGCTTACAACAACTGCAAAGTCATTAACAAA[A/G]CAAGGAGCTGGGGTGCAACCACAATGGAAGGCCTGAAGGAATGTGTTGAACAACGTCGCG	CACTGGGCTGAAGATTACTTTTGAGAAACTGCTTACAACAACTGCAAAGTCATTAACAAA[A/G]CAAGGAGCTGGGGTGCAACCACAATGGAAGGCCTGAAGGAATGTGTTGAACAACGTCGCG	568	3
ARS-BFGL-BAC-16144-0_T_F_1511665061	ARS-BFGL-BAC-16144	TOP	[A/G]	0062624376	GATGGAGCTGAGTGTACACCTACAGAATGATTTCATAGACATGAACAGGA			3	1	112551212	diploid	Bos taurus	UM3	0	TOP	TACAAAAGTAGATGGAGCTGAGTGTACACCTACAGAATGATTTCATAGACATGAACAGGA[A/G]CCCCTAACAAAATAATACCTCTAGTACTCTTGCTTCCTGCCAGCAACCTTAGCTGGGGTA	TACAAAAGTAGATGGAGCTGAGTGTACACCTACAGAATGATTTCATAGACATGAACAGGA[A/G]CCCCTAACAAAATAATACCTCTAGTACTCTTGCTTCCTGCCAGCAACCTTAGCTGGGGTA	568	3
ARS-BFGL-BAC-16276-0_B_R_1511664190	ARS-BFGL-BAC-16276	BOT	[T/C]	0024778313	TATTGTGAATGGAAATAGCTGGCAAGAAGGGAAATTCTCTTGGTAAAAGA			3	12	39801280	diploid	Bos taurus	UM3	0	TOP	CAAAAGCAAATTGTTTTTTTTTTTTTTTTTCATGTTACCCTCGAGCGCTTATGTGCCTCT[A/G]TCTTTTACCAAGAGAATTTCCCTTCTTGCCAGCTATTTCCATTCACAATATTCAGCCACC	CAAAAGCAAATTGTTTTTTTTTTTTTTTTTCATGTTACCCTCGAGCGCTTATGTGCCTCT[A/G]TCTTTTACCAAGAGAATTTCCCTTCTTGCCAGCTATTTCCATTCACAATATTCAGCCACC	568	3
ARS-BFGL-BAC-16287-1_B_F_1923523201	ARS-BFGL-BAC-16287	BOT	[T/G]	0038765397	CAGCTTCCGAAGCAGGCTTAAGATCAGATGCATTGTGTTAATTTGGAATT	0014786304	CAGCTTCCGAAGCAGGCTTAAGATCAGATGCATTGTGTTAATTTGGAATG	3	12	43551814	diploid	Bos taurus	UM3	0	BOT	CCATTGAATTCCAGCTTCCGAAGCAGGCTTAAGATCAGATGCATTGTGTTAATTTGGAAT[T/G]TCCTGTAATTGAAATGTTGGACCCATTTATGACATTGATAATATTCTTTTATATTTTCAA	TTGAAAATATAAAAGAATATTATCAATGTCATAAATGGGTCCAACATTTCAATTACAGGA[A/C]ATTCCAAATTAACACAATGCATCTGATCTTAAGCCTGCTTCGGAAGCTGGAATTCAATGG	568	3
ARS-BFGL-BAC-18266-0_B_R_1511664820	ARS-BFGL-BAC-18266	BOT	[T/C]	0020644427	CCACATGGCATCTTTGTTCAGTACAAATACCTCAGTGACATGAGATCAGC			3	15	73739991	diploid	Bos taurus	UM3	0	TOP	GCAAGAAAATCCTTTGTCACAGATCCAGGCTGTTGCTTTGCCACTTGAGCCATATGGCTC[A/G]GCTGATCTCATGTCACTGAGGTATTTGTACTGAACAAAGATGCCATGTGGTGTCTCTGCC	GCAAGAAAATCCTTTGTCACAGATCCAGGCTGTTGCTTTGCCACTTGAGCCATATGGCTC[A/G]GCTGATCTCATGTCACTGAGGTATTTGTACTGAACAAAGATGCCATGTGGTGTCTCTGCC	568	3
ARS-BFGL-BAC-18466-0_B_F_1511664534	ARS-BFGL-BAC-18466	BOT	[G/C]	0058770472	TCTTTCAGAACCAGCCTAGTTCCTGAAACTCCTCAAGTTCTCCTCCACCG	0052641433	TCTTTCAGAACCAGCCTAGTTCCTGAAACTCCTCAAGTTCTCCTCCACCC	3	14	84505345	diploid	Bos taurus	UM3	0	BOT	CCTTAGATGAATCTTTCAGAACCAGCCTAGTTCCTGAAACTCCTCAAGTTCTCCTCCACC[C/G]GACAGCAGGCCTCACGGAGCTCTGGAAGCGTTTCACATTTCCCAGTTATTAATACCTCCC	GGGAGGTATTAATAACTGGGAAATGTGAAACGCTTCCAGAGCTCCGTGAGGCCTGCTGTC[C/G]GGTGGAGGAGAACTTGAGGAGTTTCAGGAACTAGGCTGGTTCTGAAAGATTCATCTAAGG	568	3
ARS-BFGL-BAC-19418-0_T_R_1511664645	ARS-BFGL-BAC-19418	TOP	[A/G]	0022767333	TCTCTGTTTTGCCCCAATAATTTGCAGACAATTCGGCTATTTGATCTGCC			3	15	54065284	diploid	Bos taurus	UM3	0	BOT	CTGCATTGCAGGAGGATTATTTACCAACTGAGCTATCAGGGAAACCGATAATACATAGTA[T/C]GGCAGATCAAATAGCCGAATTGTCTGCAAATTATTGGGGCAAAACAGAGATGGCAGTGAA	TTCACTGCCATCTCTGTTTTGCCCCAATAATTTGCAGACAATTCGGCTATTTGATCTGCC[A/G]TACTATGTATTATCGGTTTCCCTGATAGCTCAGTTGGTAAATAATCCTCCTGCAATGCAG	568	3
ARS-BFGL-BAC-19445-0_T_F_1544343361	ARS-BFGL-BAC-19445	TOP	[A/G]	0062722476	GTAGACACCCATATTTCAAGGAAGCAGGTCTGGCTTCCTTTTTTCTCTCT			3	15	14464613	diploid	Bos taurus	UM3	0	TOP	CAGACTGGTGGTAGACACCCATATTTCAAGGAAGCAGGTCTGGCTTCCTTTTTTCTCTCT[A/G]TTTGAACAACTGGTGCATTTAATAGAGAACTGTGTTCATCTTTTCAAACTCGCTTTCCAC	CAGACTGGTGGTAGACACCCATATTTCAAGGAAGCAGGTCTGGCTTCCTTTTTTCTCTCT[A/G]TTTGAACAACTGGTGCATTTAATAGAGAACTGTGTTCATCTTTTCAAACTCGCTTTCCAC	568	3
ARS-BFGL-BAC-19454-0_B_R_1544342906	ARS-BFGL-BAC-19454	BOT	[T/C]	0073703448	TGGGGGAGATTTTGACTCCATATGGCTCATCTGGGCCAGTCATGGCACTG			3	16	13695211	diploid	Bos taurus	UM3	0	TOP	AAAAGATGGCACTTCAAAGTGAAAGACTCTCATTAAATTGAGACCTGAAATAAATTTTCC[A/G]CAGTGCCATGACTGGCCCAGATGAGCCATATGGAGTCAAAATCTCCCCCACCTGACATAT	AAAAGATGGCACTTCAAAGTGAAAGACTCTCATTAAATTGAGACCTGAAATAAATTTTCC[A/G]CAGTGCCATGACTGGCCCAGATGAGCCATATGGAGTCAAAATCTCCCCCACCTGACATAT	568	3
ARS-BFGL-BAC-19924-0_T_R_1511665085	ARS-BFGL-BAC-19924	TOP	[A/G]	0065789398	AGGTTTTAGGATGCAAGCTCCTTATGGACAAATATTTGTTATCCTGTTTG			3	15	48905274	diploid	Bos taurus	UM3	0	BOT	TATTGAGCCCTAAGGTAGATATTAGCAGTAGCAAGGTAGATATTGAAGTTAGCTCTGTGA[T/C]CAAACAGGATAACAAATATTTGTCCATAAGGAGCTTGCATCCTAAAACCTTTATTTTCCA	TGGAAAATAAAGGTTTTAGGATGCAAGCTCCTTATGGACAAATATTTGTTATCCTGTTTG[A/G]TCACAGAGCTAACTTCAATATCTACCTTGCTACTGCTAATATCTACCTTAGGGCTCAATA	568	3
ARS-BFGL-BAC-20016-1_B_R_1923523216	ARS-BFGL-BAC-20016	BOT	[T/G]	0045773428	TCAAACATACCTAGAGCTCACACTGTTGGTGGGAGTCCAGGGCCCATTTT	0027689459	TCAAACATACCTAGAGCTCACACTGTTGGTGGGAGTCCAGGGCCCATTTG	3	15	61044897	diploid	Bos taurus	UM3	0	TOP	ATCTAAAGGAGCATTTGAAAAGCAAACATCTGATCCAGAAAGCCAATGGAAAGTGAAAAA[A/C]AAATGGGCCCTGGACTCCCACCAACAGTGTGAGCTCTAGGTATGTTTGAAGAGGAATGGA	ATCTAAAGGAGCATTTGAAAAGCAAACATCTGATCCAGAAAGCCAATGGAAAGTGAAAAA[A/C]AAATGGGCCCTGGACTCCCACCAACAGTGTGAGCTCTAGGTATGTTTGAAGAGGAATGGA	568	3
ARS-BFGL-BAC-20179-1_B_F_1923523217	ARS-BFGL-BAC-20179	BOT	[T/G]	0072722456	GCCTGTCTTATACACCACATAAAACTGCCTTCACGTAAGAAGCCCTCAGT	0058714375	GCCTGTCTTATACACCACATAAAACTGCCTTCACGTAAGAAGCCCTCAGG	3	14	84114637	diploid	Bos taurus	UM3	0	BOT	TCCCCACACCAGCCTGTCTTATACACCACATAAAACTGCCTTCACGTAAGAAGCCCTCAG[T/G]TCACTTACCTCCTTAAAGACCCCCCTGACTTCCTACTGCCTTCAGGCAGAAATCTGAACA	TGTTCAGATTTCTGCCTGAAGGCAGTAGGAAGTCAGGGGGGTCTTTAAGGAGGTAAGTGA[A/C]CTGAGGGCTTCTTACGTGAAGGCAGTTTTATGTGGTGTATAAGACAGGCTGGTGTGGGGA	568	3
ARS-BFGL-BAC-20261-0_B_F_1511664880	ARS-BFGL-BAC-20261	BOT	[T/C]	0051709375	GTTCTAGGGAGGGGGCATATGTATAGTCTTTAGTTGAAACTATTGGTCCT			3	14	10271449	diploid	Bos taurus	UM3	0	BOT	GCTCCTTCAGGTTCTAGGGAGGGGGCATATGTATAGTCTTTAGTTGAAACTATTGGTCCT[T/C]TCTCTGTCCATTCGACCACCTGTAATATGGATGTGAGAGTTGGGCTGTGAAGAAGGCTGA	TCAGCCTTCTTCACAGCCCAACTCTCACATCCATATTACAGGTGGTCGAATGGACAGAGA[A/G]AGGACCAATAGTTTCAACTAAAGACTATACATATGCCCCCTCCCTAGAACCTGAAGGAGC	568	3
ARS-BFGL-BAC-20590-0_B_F_1511663644	ARS-BFGL-BAC-20590	BOT	[T/C]	0054799487	AAGCTTCAAGGGAAGTATTTGGAAAGAGTAAAAATTTCCTGTGTTGGCTG			3	15	7944599	diploid	Bos taurus	UM3	0	BOT	ACTAGGCCTAAAGCTTCAAGGGAAGTATTTGGAAAGAGTAAAAATTTCCTGTGTTGGCTG[T/C]TCCTTGATGCTTTTAACAAGGTAAAACAGGGAAGAAAATTTAACTAAGTCAATAATTAAT	ATTAATTATTGACTTAGTTAAATTTTCTTCCCTGTTTTACCTTGTTAAAAGCATCAAGGA[A/G]CAGCCAACACAGGAAATTTTTACTCTTTCCAAATACTTCCCTTGAAGCTTTAGGCCTAGT	568	3
ARS-BFGL-BAC-20631-0_T_F_1511664607	ARS-BFGL-BAC-20631	TOP	[A/G]	0015773470	TATAGAAATACATTGGAAGGAACCAGGTCCATGTATTGCCCTCTAATCAT			3	16	16270589	diploid	Bos taurus	UM3	0	TOP	CTCATCAGGATATAGAAATACATTGGAAGGAACCAGGTCCATGTATTGCCCTCTAATCAT[A/G]TATGTCCCCTTTTTGTAAATATGCCTCCTTCTTTCTTTATGGAGGTTATTTAAGATCTCC	CTCATCAGGATATAGAAATACATTGGAAGGAACCAGGTCCATGTATTGCCCTCTAATCAT[A/G]TATGTCCCCTTTTTGTAAATATGCCTCCTTCTTTCTTTATGGAGGTTATTTAAGATCTCC	568	3
ARS-BFGL-BAC-2271-1_T_F_1923523225	ARS-BFGL-BAC-2271	TOP	[A/C]	0029631395	AGGCTTGGGTATAGGGCCTTCTGTGTACCTTGTCTGGTAGGTAATTGCTA	0015731468	AGGCTTGGGTATAGGGCCTTCTGTGTACCTTGTCTGGTAGGTAATTGCTC	3	16	42386711	diploid	Bos taurus	UM3	0	TOP	AGGCCGGCTGGAGGCTTGGGTATAGGGCCTTCTGTGTACCTTGTCTGGTAGGTAATTGCT[A/C]CCCCTAGGACTGAGCCTACTCTGAAAGCTTCTGCTTGGGCCCCATGCTCCCTCTTAGTTA	AGGCCGGCTGGAGGCTTGGGTATAGGGCCTTCTGTGTACCTTGTCTGGTAGGTAATTGCT[A/C]CCCCTAGGACTGAGCCTACTCTGAAAGCTTCTGCTTGGGCCCCATGCTCCCTCTTAGTTA	568	3
ARS-BFGL-BAC-23087-0_T_R_1511663257	ARS-BFGL-BAC-23087	TOP	[A/G]	0058658393	TCTTGTCCTCCGGAGTCCGCATATTTTATCAGTACTCTGATATAATTGAC			3	14	70466397	diploid	Bos taurus	UM3	0	BOT	AACATATCATTAATCTACTCTAGTGATGACAACATGTTAATCAGACCAAATGACTAAAAG[T/C]GTCAATTATATCAGAGTACTGATAAAATATGCGGACTCCGGAGGACAAGAGGTAAACCTT	AAGGTTTACCTCTTGTCCTCCGGAGTCCGCATATTTTATCAGTACTCTGATATAATTGAC[A/G]CTTTTAGTCATTTGGTCTGATTAACATGTTGTCATCACTAGAGTAGATTAATGATATGTT	568	3
ARS-BFGL-BAC-23417-0_B_F_1511663332	ARS-BFGL-BAC-23417	BOT	[T/G]	0044752334	CCCCACATGGCACTACAGCTACAAGCTTCTAGTTCACATCTAGCAATAGA			3	14	47823469	diploid	Bos taurus	UM3	0	BOT	AAGCCTGGGTCCCCACATGGCACTACAGCTACAAGCTTCTAGTTCACATCTAGCAATAGA[T/G]ACAGCTCGGTTGACCATAGGTTTCCTCCCTCAATCCTCCTCCAAACTTGGGTTTTTCTCT	AGAGAAAAACCCAAGTTTGGAGGAGGATTGAGGGAGGAAACCTATGGTCAACCGAGCTGT[A/C]TCTATTGCTAGATGTGAACTAGAAGCTTGTAGCTGTAGTGCCATGTGGGGACCCAGGCTT	568	3
ARS-BFGL-BAC-2345-0_T_F_1511663213	ARS-BFGL-BAC-2345	TOP	[A/G]	0025726347	AAGGAATGGAATTAGTCCCACGATACCTGTAATTCTGATTGCGGCTGCCT			3	18	37653387	diploid	Bos taurus	UM3	0	TOP	AAATCAGGGCAAGGAATGGAATTAGTCCCACGATACCTGTAATTCTGATTGCGGCTGCCT[A/G]ATTTGTCACCCTTGATGCCATATACTCAACTGTGAAATGGCAGTGTGCACACTGGATTAA	AAATCAGGGCAAGGAATGGAATTAGTCCCACGATACCTGTAATTCTGATTGCGGCTGCCT[A/G]ATTTGTCACCCTTGATGCCATATACTCAACTGTGAAATGGCAGTGTGCACACTGGATTAA	568	3
ARS-BFGL-BAC-24005-0_T_F_1511663339	ARS-BFGL-BAC-24005	TOP	[A/G]	0027713353	AACAACCTTTTGTTCTGGCTTGGTCACTCTTTAGGAAACAACATCTAAGT			3	14	44445182	diploid	Bos taurus	UM3	0	TOP	AAGCTTCTATAACAACCTTTTGTTCTGGCTTGGTCACTCTTTAGGAAACAACATCTAAGT[A/G]TCTGCATTTCTTGGTTTCAGTTTTCACCTAGTTTCTTTGGCTTTGGCCATCCTCTGGTAC	AAGCTTCTATAACAACCTTTTGTTCTGGCTTGGTCACTCTTTAGGAAACAACATCTAAGT[A/G]TCTGCATTTCTTGGTTTCAGTTTTCACCTAGTTTCTTTGGCTTTGGCCATCCTCTGGTAC	568	3
ARS-BFGL-BAC-2446-0_T_F_1544342895	ARS-BFGL-BAC-2446	TOP	[A/G]	0024663471	TGTCTTAGTCAGCTTCAAGGTCAGGGCAGTTTTCTAAGGAGCATCTGGAG			3	20	4267775	diploid	Bos taurus	UM3	0	TOP	AAAAACAGGATGTCTTAGTCAGCTTCAAGGTCAGGGCAGTTTTCTAAGGAGCATCTGGAG[A/G]TGGCAGAGGAGCCAGAGACATCCAAAGATTAAACCTGGAAGGGCCGGGATATAGAGAACT	AAAAACAGGATGTCTTAGTCAGCTTCAAGGTCAGGGCAGTTTTCTAAGGAGCATCTGGAG[A/G]TGGCAGAGGAGCCAGAGACATCCAAAGATTAAACCTGGAAGGGCCGGGATATAGAGAACT	568	3
ARS-BFGL-BAC-2450-0_B_R_1511664170	ARS-BFGL-BAC-2450	BOT	[T/C]	0054712467	ATAAAATCAGTAAAAACAGGCAGTTTAGTGAAACAATTCACTAATATCAC			3	20	46080951	diploid	Bos taurus	UM3	0	TOP	ATTTGGAGTATCATGTAATTAACCTTTAGAAATAATTAGCATTTCTCTTTATTGCTATCA[A/G]GTGATATTAGTGAATTGTTTCACTAAACTGCCTGTTTTTACTGATTTTATTTTGGAAAGG	ATTTGGAGTATCATGTAATTAACCTTTAGAAATAATTAGCATTTCTCTTTATTGCTATCA[A/G]GTGATATTAGTGAATTGTTTCACTAAACTGCCTGTTTTTACTGATTTTATTTTGGAAAGG	568	3
ARS-BFGL-BAC-2599-0_T_R_1544343645	ARS-BFGL-BAC-2599	TOP	[A/G]	0044788350	CCAGTCAGTCAAAATCGTATGCATAGACCAGTAGTATGAATAGATAGGTT			3	22	38553083	diploid	Bos taurus	UM3	0	BOT	GCCAGGTGATACACACACACACACACACACACACACACAGAGCAAATATGCTGATGTGTA[T/C]AACCTATCTATTCATACTACTGGTCTATGCATACGATTTTGACTGACTGGATTATGGGCA	TGCCCATAATCCAGTCAGTCAAAATCGTATGCATAGACCAGTAGTATGAATAGATAGGTT[A/G]TACACATCAGCATATTTGCTCTGTGTGTGTGTGTGTGTGTGTGTGTGTGTATCACCTGGC	580	3
ARS-BFGL-BAC-26936-1_T_F_1923523241	ARS-BFGL-BAC-26936	TOP	[A/C]	0022758348	TTCTCTGAAGCCTACTTTGGCAAATATTTCCATCTGTTTGTTGTTTAATA	0033700334	TTCTCTGAAGCCTACTTTGGCAAATATTTCCATCTGTTTGTTGTTTAATC	3	14	80753881	diploid	Bos taurus	UM3	0	TOP	AACAGGAATAATTCTCTGAAGCCTACTTTGGCAAATATTTCCATCTGTTTGTTGTTTAAT[A/C]TTTTATTTACCCTTTAAAACAAAACTACAGTGTGTTTGATAAAATGATAACCTATTGTAA	AACAGGAATAATTCTCTGAAGCCTACTTTGGCAAATATTTCCATCTGTTTGTTGTTTAAT[A/C]TTTTATTTACCCTTTAAAACAAAACTACAGTGTGTTTGATAAAATGATAACCTATTGTAA	580	3
ARS-BFGL-BAC-27352-0_B_R_1511665176	ARS-BFGL-BAC-27352	BOT	[T/G]	0064703438	CATTAGTCATACGTTTAAACTCGTTCTCCAGGCCCTCTCCCCTCTGTGGA			3	17	7756498	diploid	Bos taurus	UM3	0	TOP	TTATACTAAGATGATGACTCATGAGGGTTGGGGAACTGAGCCTGGTGATATCAGCCTGAT[A/C]TCCACAGAGGGGAGAGGGCCTGGAGAACGAGTTTAAACGTATGACTAATGGTTCCATCAA	TTATACTAAGATGATGACTCATGAGGGTTGGGGAACTGAGCCTGGTGATATCAGCCTGAT[A/C]TCCACAGAGGGGAGAGGGCCTGGAGAACGAGTTTAAACGTATGACTAATGGTTCCATCAA	568	3
ARS-BFGL-BAC-27364-1_T_F_1923523245	ARS-BFGL-BAC-27364	TOP	[A/C]	0021684311	ATCTGACATTGATGCCTTTATGATCATCTAAAGGAAAATTCATGCCAGCA	0012741336	ATCTGACATTGATGCCTTTATGATCATCTAAAGGAAAATTCATGCCAGCC	3	1	8437530	diploid	Bos taurus	UM3	0	TOP	AAAATCTTAGAATCTGACATTGATGCCTTTATGATCATCTAAAGGAAAATTCATGCCAGC[A/C]GTAAGATGCTTCTTCATTAGGAATTCAGAATATATTTTCCTTATGGAATTTTTTATTTCT	AAAATCTTAGAATCTGACATTGATGCCTTTATGATCATCTAAAGGAAAATTCATGCCAGC[A/C]GTAAGATGCTTCTTCATTAGGAATTCAGAATATATTTTCCTTATGGAATTTTTTATTTCT	580	3
ARS-BFGL-BAC-28344-0_T_F_1511663855	ARS-BFGL-BAC-28344	TOP	[A/G]	0013639382	TCCTTGGATTAAAGACCTGGGTTCAATTGTACGCCTGCTAAGTTGTATGC			3	23	4359518	diploid	Bos taurus	UM3	0	TOP	AGGACTGTGATCCTTGGATTAAAGACCTGGGTTCAATTGTACGCCTGCTAAGTTGTATGC[A/G]TATGGCCTTGCATGTAGTATTAAATATTTTTATATAACAAATATTTTTAAAACATACCTG	AGGACTGTGATCCTTGGATTAAAGACCTGGGTTCAATTGTACGCCTGCTAAGTTGTATGC[A/G]TATGGCCTTGCATGTAGTATTAAATATTTTTATATAACAAATATTTTTAAAACATACCTG	568	3
ARS-BFGL-BAC-28639-0_T_F_1511663491	ARS-BFGL-BAC-28639	TOP	[A/G]	0028639392	ATCCGATGTTTTCAAAGCTGATTTTCCTAAGAGACATTTTGGCTACCTAA			3	24	23774345	diploid	Bos taurus	UM3	0	TOP	ACAAATGCTCATCCGATGTTTTCAAAGCTGATTTTCCTAAGAGACATTTTGGCTACCTAA[A/G]AGACATTAAAACTAAGCTATATAAAACTTAGCAACCTAAGAGACATTTCATAAGAGCCAT	ACAAATGCTCATCCGATGTTTTCAAAGCTGATTTTCCTAAGAGACATTTTGGCTACCTAA[A/G]AGACATTAAAACTAAGCTATATAAAACTTAGCAACCTAAGAGACATTTCATAAGAGCCAT	568	3
ARS-BFGL-BAC-29477-0_B_F_1511665126	ARS-BFGL-BAC-29477	BOT	[T/C]	0053739375	GACGTATTAGAAACAAGTGAAAGAGCAGTGAAGCAATTTGGCAAAAGTCA			3	23	18373342	diploid	Bos taurus	UM3	0	BOT	TCTCCATTAAGACGTATTAGAAACAAGTGAAAGAGCAGTGAAGCAATTTGGCAAAAGTCA[T/C]GTGAAAGAAAGGTGCGTGACTGGTGCATGGAAACTGGCACAGGGACTAGAAGGCTGAAGA	TCTTCAGCCTTCTAGTCCCTGTGCCAGTTTCCATGCACCAGTCACGCACCTTTCTTTCAC[A/G]TGACTTTTGCCAAATTGCTTCACTGCTCTTTCACTTGTTTCTAATACGTCTTAATGGAGA	568	3
ARS-BFGL-BAC-29485-0_T_F_1511664761	ARS-BFGL-BAC-29485	TOP	[A/C]	0074773472	AACAATTGGCGCTATGAACAGGATCAGCAATACAAAGATGGAACCTCCAG			3	23	582242	diploid	Bos taurus	UM3	0	TOP	GACACAGTGAAACAATTGGCGCTATGAACAGGATCAGCAATACAAAGATGGAACCTCCAG[A/C]GAGTTTTCTCTTTTATTCATTTTTGTATTTTCTAGTTGTAGAAAGGAGATTCAGGTGACC	GACACAGTGAAACAATTGGCGCTATGAACAGGATCAGCAATACAAAGATGGAACCTCCAG[A/C]GAGTTTTCTCTTTTATTCATTTTTGTATTTTCTAGTTGTAGAAAGGAGATTCAGGTGACC	568	3
ARS-BFGL-BAC-29509-0_T_R_1544343463	ARS-BFGL-BAC-29509	TOP	[A/G]	0062702412	CTCCTCTGGCCACAGCATGAAGGTTGGGGGTGCGGGTTCTCTAGCAATGA			3	23	9829493	diploid	Bos taurus	UM3	0	BOT	CCTCCAGGGAGCAGAGAAGGGGCTCCACCTGCCTCCAGAACCGCCAGTCTCTGCAACCTC[T/C]TCATTGCTAGAGAACCCGCACCCCCAACCTTCATGCTGTGGCCAGAGGAGGCCATCTAAG	CTTAGATGGCCTCCTCTGGCCACAGCATGAAGGTTGGGGGTGCGGGTTCTCTAGCAATGA[A/G]GAGGTTGCAGAGACTGGCGGTTCTGGAGGCAGGTGGAGCCCCTTCTCTGCTCCCTGGAGG	580	3
ARS-BFGL-BAC-29664-0_B_F_1544343794	ARS-BFGL-BAC-29664	BOT	[T/C]	0054627427	CAAGGTCTGGTTTCAGTTGAACTTAGCTGGCACAAAGCCTAATTGGTATA			3	2	30635269	diploid	Bos taurus	UM3	0	BOT	TTTAGGGATTCAAGGTCTGGTTTCAGTTGAACTTAGCTGGCACAAAGCCTAATTGGTATA[T/C]GAAACTTGCTTACAACTTGAGTTAAAGCATGCTACAAAGAGTTAAGAATAACTACACAAA	TTTGTGTAGTTATTCTTAACTCTTTGTAGCATGCTTTAACTCAAGTTGTAAGCAAGTTTC[A/G]TATACCAATTAGGCTTTGTGCCAGCTAAGTTCAACTGAAACCAGACCTTGAATCCCTAAA	568	3
ARS-BFGL-BAC-29669-0_T_R_1511663369	ARS-BFGL-BAC-29669	TOP	[A/G]	0048665469	TGTGGGCTTATGCATCTATGTGCATGGATAGAGAACTCTAAAATCTAACC			3	2	31080979	diploid	Bos taurus	UM3	0	BOT	AAGTTTCCTTATGTAATTCCATGTATGTGATTTATAAAGGTATGGTTAGAACCTATAAGA[T/C]GGTTAGATTTTAGAGTTCTCTATCCATGCACATAGATGCATAAGCCCACACATGACAGGT	ACCTGTCATGTGTGGGCTTATGCATCTATGTGCATGGATAGAGAACTCTAAAATCTAACC[A/G]TCTTATAGGTTCTAACCATACCTTTATAAATCACATACATGGAATTACATAAGGAAACTT	568	3
ARS-BFGL-BAC-29833-1_T_F_1923523261	ARS-BFGL-BAC-29833	TOP	[A/C]	0051772469	TGTATTGAATGCATTCTCAGGCTATTTACAAGGAGAAGAGATTTTATTCA	0016760437	TGTATTGAATGCATTCTCAGGCTATTTACAAGGAGAAGAGATTTTATTCC	3	24	53850563	diploid	Bos taurus	UM3	0	TOP	ACCAGCGTGACTGTATTGAATGCATTCTCAGGCTATTTACAAGGAGAAGAGATTTTATTC[A/C]TGTCTGATGTAGTTGTTCAAAAACTGGAAAACAATCTGAATAAAAATAATTTATAGAACT	ACCAGCGTGACTGTATTGAATGCATTCTCAGGCTATTTACAAGGAGAAGAGATTTTATTC[A/C]TGTCTGATGTAGTTGTTCAAAAACTGGAAAACAATCTGAATAAAAATAATTTATAGAACT	568	3
ARS-BFGL-BAC-29836-0_B_R_1511663748	ARS-BFGL-BAC-29836	BOT	[T/C]	0010690472	CTTAACTTTTAGTGTCCCCCAGGGACAGGATAAAGTCCCATTTCTTCAGA			3	24	54571696	diploid	Bos taurus	UM3	0	TOP	AGAGGCTGATGGGAGTTGTAAGTGAAGAAGACAGGCTAGTCCATATAGGGACCCTTGGGC[A/G]TCTGAAGAAATGGGACTTTATCCTGTCCCTGGGGGACACTAAAAGTTAAGAGGGCAATGA	AGAGGCTGATGGGAGTTGTAAGTGAAGAAGACAGGCTAGTCCATATAGGGACCCTTGGGC[A/G]TCTGAAGAAATGGGACTTTATCCTGTCCCTGGGGGACACTAAAAGTTAAGAGGGCAATGA	568	3
ARS-BFGL-BAC-29860-0_T_F_1544343461	ARS-BFGL-BAC-29860	TOP	[A/G]	0053741319	TCTCTTCCCAGCATCTAGGCTGATGGTGACCTGTTATTATGCCAGCCCTA			3	23	4499584	diploid	Bos taurus	UM3	0	TOP	CCTCATCAATTCTCTTCCCAGCATCTAGGCTGATGGTGACCTGTTATTATGCCAGCCCTA[A/G]AGAGTATTCCCTGAATTGTGTTTTGGGGAGCAACAAATTGGGATAAAATTTTCCTCCAAA	CCTCATCAATTCTCTTCCCAGCATCTAGGCTGATGGTGACCTGTTATTATGCCAGCCCTA[A/G]AGAGTATTCCCTGAATTGTGTTTTGGGGAGCAACAAATTGGGATAAAATTTTCCTCCAAA	568	3
ARS-BFGL-BAC-30337-0_T_R_1544342981	ARS-BFGL-BAC-30337	TOP	[A/G]	0064703318	AAGCCTGACTGAGGCAGTGTTGTTAGTTAATTTCTCCACGTGTAGAATAC			3	21	4558974	diploid	Bos taurus	UM3	0	BOT	AAGGCAATTCTATTTTTCCCATTTTGCACAGACTGACAGATTATGGACAGGGAGGCAATT[T/C]GTATTCTACACGTGGAGAAATTAACTAACAACACTGCCTCAGTCAGGCTTCCTGCCCCAC	GTGGGGCAGGAAGCCTGACTGAGGCAGTGTTGTTAGTTAATTTCTCCACGTGTAGAATAC[A/G]AATTGCCTCCCTGTCCATAATCTGTCAGTCTGTGCAAAATGGGAAAAATAGAATTGCCTT	568	3
ARS-BFGL-BAC-30348-0_T_F_1511663383	ARS-BFGL-BAC-30348	TOP	[A/G]	0046672448	GGTTTCCCAGTTACGAGAACTTTGCTTATAAAAATGCCTTAGGACCTCAT			3	2	22151093	diploid	Bos taurus	UM3	0	TOP	AATAATCCAGGGTTTCCCAGTTACGAGAACTTTGCTTATAAAAATGCCTTAGGACCTCAT[A/G]TGTGGGCAACAATCTGAGTTAACAATCACTTCTAAGTGCCTGAGAATTCATGAGACTCAA	AATAATCCAGGGTTTCCCAGTTACGAGAACTTTGCTTATAAAAATGCCTTAGGACCTCAT[A/G]TGTGGGCAACAATCTGAGTTAACAATCACTTCTAAGTGCCTGAGAATTCATGAGACTCAA	580	3
ARS-BFGL-BAC-30703-0_T_F_1544343563	ARS-BFGL-BAC-30703	TOP	[A/G]	0018739301	CTGATTTTCTTGACTACTTTGAACATTATTCTAGTGCATTTTTCCCACCA			3	2	37156818	diploid	Bos taurus	UM3	0	TOP	CTTGATAAGACTGATTTTCTTGACTACTTTGAACATTATTCTAGTGCATTTTTCCCACCA[A/G]TATTCTAAAACTAATTAGAACATTGGCAGCACTATGGAATAATATCAAGATGAGAGATTA	CTTGATAAGACTGATTTTCTTGACTACTTTGAACATTATTCTAGTGCATTTTTCCCACCA[A/G]TATTCTAAAACTAATTAGAACATTGGCAGCACTATGGAATAATATCAAGATGAGAGATTA	568	3
ARS-BFGL-BAC-30716-0_T_F_1511665115	ARS-BFGL-BAC-30716	TOP	[A/G]	0058630402	GAAAATGGTCTTGTGCCATCCACTCTTCATCTGTCACATCCTTGGTAACT			3	24	39629608	diploid	Bos taurus	UM3	0	TOP	TCCACATCCTGAAAATGGTCTTGTGCCATCCACTCTTCATCTGTCACATCCTTGGTAACT[A/G]CCCCATGAGGAGCTTGTGAGCGAGCTTTGTGTGATGCTCTGGAGTCACCGCTTGGGGCCA	TCCACATCCTGAAAATGGTCTTGTGCCATCCACTCTTCATCTGTCACATCCTTGGTAACT[A/G]CCCCATGAGGAGCTTGTGAGCGAGCTTTGTGTGATGCTCTGGAGTCACCGCTTGGGGCCA	568	3
ARS-BFGL-BAC-30741-0_B_F_1511665098	ARS-BFGL-BAC-30741	BOT	[T/C]	0036665402	TATCTCCATCTCATTTTTTCTCATTTTTAAAACGGAAAGCCTGTGCTCCA			3	23	22848975	diploid	Bos taurus	UM3	0	BOT	TCACTTTGTTTATCTCCATCTCATTTTTTCTCATTTTTAAAACGGAAAGCCTGTGCTCCA[T/C]GACTAAACCACCTTACAGAAACCACCTGCTCTTTCTGTGGGGAGGGACCATTGACCTAAA	TTTAGGTCAATGGTCCCTCCCCACAGAAAGAGCAGGTGGTTTCTGTAAGGTGGTTTAGTC[A/G]TGGAGCACAGGCTTTCCGTTTTAAAAATGAGAAAAAATGAGATGGAGATAAACAAAGTGA	568	3
ARS-BFGL-BAC-31586-1_T_F_1924276328	ARS-BFGL-BAC-31586	TOP	[A/G]	0031704370	GAGACAAATTTGGACGTAGGTCTGGGGAGGAGGAAGTCAGAAGCAAAGAC			3	15	15305071	diploid	Bos taurus	UM3	0	TOP	AAGTCTGCAGGAGACAAATTTGGACGTAGGTCTGGGGAGGAGGAAGTCAGAAGCAAAGAC[A/G]ACCATAAAGCTGTATGATCAATTGAAACTGATAAGTTTGCAAATAAAGATGAGTGCATTC	AAGTCTGCAGGAGACAAATTTGGACGTAGGTCTGGGGAGGAGGAAGTCAGAAGCAAAGAC[A/G]ACCATAAAGCTGTATGATCAATTGAAACTGATAAGTTTGCAAATAAAGATGAGTGCATTC	568	3
ARS-BFGL-BAC-31654-0_T_R_1511663663	ARS-BFGL-BAC-31654	TOP	[A/G]	0042744485	GGTCCAGAAGGGCACCCTGGTGGGATGGCTGTTTGGGGCATAAGCCAATC			3	18	62250437	diploid	Bos taurus	UM3	0	BOT	ACTGGAGTGGGTTGCCATTTCCTTCTCCAATGCATGAAAGTGAAAAGTGAAAGACACTGG[T/C]GATTGGCTTATGCCCCAAACAGCCATCCCACCAGGGTGCCCTTCTGGACCCCAAAGCTTC	GAAGCTTTGGGGTCCAGAAGGGCACCCTGGTGGGATGGCTGTTTGGGGCATAAGCCAATC[A/G]CCAGTGTCTTTCACTTTTCACTTTCATGCATTGGAGAAGGAAATGGCAACCCACTCCAGT	568	3
ARS-BFGL-BAC-32111-1_B_F_1923523281	ARS-BFGL-BAC-32111	BOT	[T/G]	0013668468	AACTCCCGTCTCTTTTCTGTTATAGGAGCTATCACACATGTGAAGTCATT	0043706438	AACTCCCGTCTCTTTTCTGTTATAGGAGCTATCACACATGTGAAGTCATG	3	17	46535046	diploid	Bos taurus	UM3	0	BOT	ACCTAATCCTAAACTCCCGTCTCTTTTCTGTTATAGGAGCTATCACACATGTGAAGTCAT[T/G]TCTCATGTCTCCATTTCCTTATCTGAGACTCTTTGGATCCAGGCTCTAGGTCTGTTGCTG	CAGCAACAGACCTAGAGCCTGGATCCAAAGAGTCTCAGATAAGGAAATGGAGACATGAGA[A/C]ATGACTTCACATGTGTGATAGCTCCTATAACAGAAAAGAGACGGGAGTTTAGGATTAGGT	580	3
ARS-BFGL-BAC-32402-0_T_R_1511663853	ARS-BFGL-BAC-32402	TOP	[A/G]	0031690381	TAACGAAAAATGTGAATCTAGAGGTGGTTTCCAGGTGCTAAGATCCTCTT			3	2	13277993	diploid	Bos taurus	UM3	0	BOT	AGGACATAGCTCTGCTACAGCCTCAGAGGAGGAGATTTCTAAATGTTCTCCCTTCAAACA[T/C]AAGAGGATCTTAGCACCTGGAAACCACCTCTAGATTCACATTTTTCGTTAAGTCATACTA	TAGTATGACTTAACGAAAAATGTGAATCTAGAGGTGGTTTCCAGGTGCTAAGATCCTCTT[A/G]TGTTTGAAGGGAGAACATTTAGAAATCTCCTCCTCTGAGGCTGTAGCAGAGCTATGTCCT	568	3
ARS-BFGL-BAC-32404-0_B_F_1511663544	ARS-BFGL-BAC-32404	BOT	[T/C]	0029747316	GTAAGGAGAAGCCAGTGGCATAAAATCAAGTTCAGGATTCTGCAAGTTAC			3	2	13343685	diploid	Bos taurus	UM3	0	BOT	ACAGTGCTGGGTAAGGAGAAGCCAGTGGCATAAAATCAAGTTCAGGATTCTGCAAGTTAC[T/C]AAAGTATTGATCTCTGTTAAAGGGAATTTTAGTCCTGAGGGTTATTGCCAAGCACCTGCA	TGCAGGTGCTTGGCAATAACCCTCAGGACTAAAATTCCCTTTAACAGAGATCAATACTTT[A/G]GTAACTTGCAGAATCCTGAACTTGATTTTATGCCACTGGCTTCTCCTTACCCAGCACTGT	568	3
ARS-BFGL-BAC-32712-0_B_F_1511664682	ARS-BFGL-BAC-32712	BOT	[T/C]	0018615492	TTTACAAAATATGCACCCAAGGACATTTACTAGTGTATTGAGAGCTATTA			3	17	29478332	diploid	Bos taurus	UM3	0	BOT	CTTCATTACTTTTACAAAATATGCACCCAAGGACATTTACTAGTGTATTGAGAGCTATTA[T/C]CATAAATAATTAAAACTAAACTATTCTTCTCTAAATAAATGTATAAAGTACATTGGGTGA	TCACCCAATGTACTTTATACATTTATTTAGAGAAGAATAGTTTAGTTTTAATTATTTATG[A/G]TAATAGCTCTCAATACACTAGTAAATGTCCTTGGGTGCATATTTTGTAAAAGTAATGAAG	568	3
ARS-BFGL-BAC-32937-0_T_R_1511663469	ARS-BFGL-BAC-32937	TOP	[A/G]	0063636370	ACTGGACAGGAACATACACCTTGGTATATCTGACCCCAGATACTTCAATT			3	19	55871365	diploid	Bos taurus	UM3	0	BOT	AATTGCCCGTCTGGGGTCAGTTATGAGTTAGCGGGATATGGAGGGTCTGATTGTTAGGGG[T/C]AATTGAAGTATCTGGGGTCAGATATACCAAGGTGTATGTTCCTGTCCAGTTAGCTGGAAG	CTTCCAGCTAACTGGACAGGAACATACACCTTGGTATATCTGACCCCAGATACTTCAATT[A/G]CCCCTAACAATCAGACCCTCCATATCCCGCTAACTCATAACTGACCCCAGACGGGCAATT	568	3
ARS-BFGL-BAC-33065-0_B_F_1511663738	ARS-BFGL-BAC-33065	BOT	[T/C]	0011679494	CTGTCCACCTCAGCCTCATTTTTGACTCATGCCCAATGGGGGATGTCCAG			3	20	527561	diploid	Bos taurus	UM3	0	BOT	AGACTGAAATCTGTCCACCTCAGCCTCATTTTTGACTCATGCCCAATGGGGGATGTCCAG[T/C]GCAGAGTATGGTACACAAAGGAAGAGACCCCCCGGCCTCTCCTTCTCAGGCAGCCAGGAA	TTCCTGGCTGCCTGAGAAGGAGAGGCCGGGGGGTCTCTTCCTTTGTGTACCATACTCTGC[A/G]CTGGACATCCCCCATTGGGCATGAGTCAAAAATGAGGCTGAGGTGGACAGATTTCAGTCT	568	3
ARS-BFGL-BAC-33075-0_T_F_1511663561	ARS-BFGL-BAC-33075	TOP	[A/G]	0054632338	AGGACATTGTACCATCAGAGAAATCCCAACCTCATGAAATGTTAATCAGC			3	19	2484709	diploid	Bos taurus	UM3	0	TOP	ACATGAGGCCAGGACATTGTACCATCAGAGAAATCCCAACCTCATGAAATGTTAATCAGC[A/G]AGTGCTCTCCCAAGTGCCTCCATCTCAACACTAAGACCAAGCCCCATCCAAAGTCCAGCA	ACATGAGGCCAGGACATTGTACCATCAGAGAAATCCCAACCTCATGAAATGTTAATCAGC[A/G]AGTGCTCTCCCAAGTGCCTCCATCTCAACACTAAGACCAAGCCCCATCCAAAGTCCAGCA	568	3
ARS-BFGL-BAC-33077-1_T_F_1923523295	ARS-BFGL-BAC-33077	TOP	[A/C]	0012741305	AGCATGGGTTTGCACTGTATGGTCCTCCTATCCACAGATTACTTTCAGTA	0068706425	AGCATGGGTTTGCACTGTATGGTCCTCCTATCCACAGATTACTTTCAGTC	3	19	10198335	diploid	Bos taurus	UM3	0	TOP	TGACTCTGAGCAGCATGGGTTTGCACTGTATGGTCCTCCTATCCACAGATTACTTTCAGT[A/C]AATCCACAGTTGGTTGAGTCTTTGGATGCTGAATTACTGATAAGGAGGACTGACTATGAA	TGACTCTGAGCAGCATGGGTTTGCACTGTATGGTCCTCCTATCCACAGATTACTTTCAGT[A/C]AATCCACAGTTGGTTGAGTCTTTGGATGCTGAATTACTGATAAGGAGGACTGACTATGAA	580	3
ARS-BFGL-BAC-33122-0_T_R_1511664679	ARS-BFGL-BAC-33122	TOP	[A/G]	0066723319	GTACCATGTGCTGGGACACAACGGTAAACAAAACAGTTTTTGTCCTAAAT			3	1	87424785	diploid	Bos taurus	UM3	0	BOT	CTTCAATTGCTGAAAGTATCTGGACTTTCTGAGGCTGTTATGTAAATCCTACACAATGAG[T/C]ATTTAGGACAAAAACTGTTTTGTTTACCGTTGTGTCCCAGCACATGGTACATTCTAGAAC	GTTCTAGAATGTACCATGTGCTGGGACACAACGGTAAACAAAACAGTTTTTGTCCTAAAT[A/G]CTCATTGTGTAGGATTTACATAACAGCCTCAGAAAGTCCAGATACTTTCAGCAATTGAAG	568	3
ARS-BFGL-BAC-33160-0_B_R_1511663980	ARS-BFGL-BAC-33160	BOT	[T/A]	0018704499	CCATCTTTCTAGTGATAGTGGAGACTATAAGTAGTGTTCGCTTTGAGGAT	0030790363	CCATCTTTCTAGTGATAGTGGAGACTATAAGTAGTGTTCGCTTTGAGGAA	3	22	33290034	diploid	Bos taurus	UM3	0	TOP	ATACTTTTAAAACAGGATATTGTTAACTTGGTAAATATTTGTCACTGTTCAATAATATGA[A/T]TCCTCAAAGCGAACACTACTTATAGTCTCCACTATCACTAGAAAGATGGTGAAGACTATG	ATACTTTTAAAACAGGATATTGTTAACTTGGTAAATATTTGTCACTGTTCAATAATATGA[A/T]TCCTCAAAGCGAACACTACTTATAGTCTCCACTATCACTAGAAAGATGGTGAAGACTATG	568	3
ARS-BFGL-BAC-33692-0_B_R_1511664426	ARS-BFGL-BAC-33692	BOT	[T/G]	0025627311	CATTTTGTAACAAACATTTTTCTGGACATTCACTGAAGGTATCATATGGA			3	20	43568636	diploid	Bos taurus	UM3	0	TOP	CATTTCTAATTTTTTGTTTCTTCATTACAATTTAAGTTCTGGGAGAGCAGAAACTTTCAY[A/C]TCCATATGATACCTTCAGTGAATGTCCAGAAAAATGTTTGTTACAAAATGTGTGCTCAGC	CATTTCTAATTTTTTGTTTCTTCATTACAATTTAAGTTCTGGGAGAGCAGAAACTTTCAY[A/C]TCCATATGATACCTTCAGTGAATGTCCAGAAAAATGTTTGTTACAAAATGTGTGCTCAGC	568	3
ARS-BFGL-BAC-34208-0_T_F_1544343157	ARS-BFGL-BAC-34208	TOP	[A/G]	0045606356	CTCATGACCAGATTCCATGTGAGAGAATTGGTTTGACTCCAGGAGTTTGT			3	1	86351590	diploid	Bos taurus	UM3	0	TOP	AGATTTCCAACTCATGACCAGATTCCATGTGAGAGAATTGGTTTGACTCCAGGAGTTTGT[A/G]TATCCACTAGAGGGCACTGTTTTGTCAGAGGCTTTCTTTGATACCTAGATCGATACCTTA	AGATTTCCAACTCATGACCAGATTCCATGTGAGAGAATTGGTTTGACTCCAGGAGTTTGT[A/G]TATCCACTAGAGGGCACTGTTTTGTCAGAGGCTTTCTTTGATACCTAGATCGATACCTTA	568	3
ARS-BFGL-BAC-34277-0_B_R_1511663416	ARS-BFGL-BAC-34277	BOT	[T/C]	0021768427	ACCCAGGGAGGGTCATCATTTCCCTAGCTTCCTTTCCAAGTTTCCCTCAA			3	20	1961868	diploid	Bos taurus	UM3	0	TOP	AATCCACCGGCTTGCATTTAGTCAGCGCGTGGGTTGCCTTGAGCCATCTGACTGTGCTCC[A/G]TTGAGGGAAACTTGGAAAGGAAGCTAGGGAAATGATGACCCTCCCTGGGTCCTTACAGGG	AATCCACCGGCTTGCATTTAGTCAGCGCGTGGGTTGCCTTGAGCCATCTGACTGTGCTCC[A/G]TTGAGGGAAACTTGGAAAGGAAGCTAGGGAAATGATGACCCTCCCTGGGTCCTTACAGGG	568	3
ARS-BFGL-BAC-34293-0_T_F_1544343567	ARS-BFGL-BAC-34293	TOP	[A/G]	0013617325	CTGGGAGAATGTTGCTTTTCATTTAAAGTGGGTATTCTTGCTGATGGGGA			3	20	53571599	diploid	Bos taurus	UM3	0	TOP	CTTGTTGATGCTGGGAGAATGTTGCTTTTCATTTAAAGTGGGTATTCTTGCTGATGGGGA[A/G]GTTTGGATGATGCATAAAGCAGACACGCAATGCAGGGAGAGGGGGGAGAGGATGCCAAAG	CTTGTTGATGCTGGGAGAATGTTGCTTTTCATTTAAAGTGGGTATTCTTGCTGATGGGGA[A/G]GTTTGGATGATGCATAAAGCAGACACGCAATGCAGGGAGAGGGGGGAGAGGATGCCAAAG	568	3
ARS-BFGL-BAC-34302-0_B_F_1511664242	ARS-BFGL-BAC-34302	BOT	[T/C]	0052771383	GAGAGAGAACATTTTCATATTTGCTGTTTGGATGACTATGCATTTATTTA			3	20	60191133	diploid	Bos taurus	UM3	0	BOT	CACAAGTTTTGAGAGAGAACATTTTCATATTTGCTGTTTGGATGACTATGCATTTATTTA[T/C]TCTATGTGACTTAAGAAAAAGTAATATACATGTGCAAGTTGGTTTTAGAAAAGGCAGAGG	CCTCTGCCTTTTCTAAAACCAACTTGCACATGTATATTACTTTTTCTTAAGTCACATAGA[A/G]TAAATAAATGCATAGTCATCCAAACAGCAAATATGAAAATGTTCTCTCTCAAAACTTGTG	568	3
ARS-BFGL-BAC-34544-1_B_F_1923523309	ARS-BFGL-BAC-34544	BOT	[T/G]	0065686450	GTGTATTTGATCAGCAGACCTTGTGACTTGAAGACGACAAGATAAGGAAT	0057622377	GTGTATTTGATCAGCAGACCTTGTGACTTGAAGACGACAAGATAAGGAAG	3	21	8060649	diploid	Bos taurus	UM3	0	BOT	AAAACATGGGAGTGTATTTGATCAGCAGACCTTGTGACTTGAAGACGACAAGATAAGGAA[T/G]CCAAAAGGAGAAGACAAACATGTCTGGAAATAGCCCTTTCTACAAACTAAGAGATGCACA	TGTGCATCTCTTAGTTTGTAGAAAGGGCTATTTCCAGACATGTTTGTCTTCTCCTTTTGG[A/C]TTCCTTATCTTGTCGTCTTCAAGTCACAAGGTCTGCTGATCAAATACACTCCCATGTTTT	568	3
ARS-BFGL-BAC-34557-0_T_R_1511665101	ARS-BFGL-BAC-34557	TOP	[A/G]	0046662454	CAGGGAGACCCCCAGATTGCCTTAAGGTGCTCGGTCCTCTATACTTCCTC			3	21	33948119	diploid	Bos taurus	UM3	0	BOT	TCAGTAACACCACCAGCACGGAGCTAGCTGTTCCTCTGCTGGGTGGAAGGAGGGGAAGCA[T/C]GAGGAAGTATAGAGGACCGAGCACCTTAAGGCAATCTGGGGGTCTCCCTGAAGGAGGCAA	TTGCCTCCTTCAGGGAGACCCCCAGATTGCCTTAAGGTGCTCGGTCCTCTATACTTCCTC[A/G]TGCTTCCCCTCCTTCCACCCAGCAGAGGAACAGCTAGCTCCGTGCTGGTGGTGTTACTGA	580	3
ARS-BFGL-BAC-34585-0_B_R_1544343050	ARS-BFGL-BAC-34585	BOT	[T/C]	0037734356	GGGATGCAGACCAGGGTCCAATCAGATGCTTGCAGGAGATGTCACAAGGT			3	21	62245543	diploid	Bos taurus	UM3	0	TOP	ACAGGTCATAGCAGCGATGTTAACATGCTCCCTACAGAGGATTGATTCCTCAAAGCCAGC[A/G]ACCTTGTGACATCTCCTGCAAGCATCTGATTGGACCCTGGTCTGCATCCCTGGTTAGTTC	ACAGGTCATAGCAGCGATGTTAACATGCTCCCTACAGAGGATTGATTCCTCAAAGCCAGC[A/G]ACCTTGTGACATCTCCTGCAAGCATCTGATTGGACCCTGGTCTGCATCCCTGGTTAGTTC	568	3
ARS-BFGL-BAC-34879-0_B_F_1511665166	ARS-BFGL-BAC-34879	BOT	[T/C]	0046733411	TCTGAGTCTTTCAAAATGTACAAATTAGTAAGGATGGTTCACAACCCCTT			3	20	39422828	diploid	Bos taurus	UM3	0	BOT	TGGTTTATGCTCTGAGTCTTTCAAAATGTACAAATTAGTAAGGATGGTTCACAACCCCTT[T/C]AAAGGCAGTCAAAGCCTTAAATTTGCAAATTTTTTACTATGCTCCTTAAACACACACACA	TGTGTGTGTGTTTAAGGAGCATAGTAAAAAATTTGCAAATTTAAGGCTTTGACTGCCTTT[A/G]AAGGGGTTGTGAACCATCCTTACTAATTTGTACATTTTGAAAGACTCAGAGCATAAACCA	568	3
ARS-BFGL-BAC-34939-0_B_R_1511664104	ARS-BFGL-BAC-34939	BOT	[T/C]	0040682458	TCACGCCTTACCTTGGTAATACATTTCCTGGAGCCTCAAAGTTCATCTGC			3	2	114317194	diploid	Bos taurus	UM3	0	TOP	ATGGACTGTATAGTTCATGGGGTCACAAAGAGTCAGACACAACTGAGCAACTTTCACTAC[A/G]GCAGATGAACTTTGAGGCTCCAGGAAATGTATTACCAAGGTAAGGCGTGAGGTACCAATA	ATGGACTGTATAGTTCATGGGGTCACAAAGAGTCAGACACAACTGAGCAACTTTCACTAC[A/G]GCAGATGAACTTTGAGGCTCCAGGAAATGTATTACCAAGGTAAGGCGTGAGGTACCAATA	568	3
ARS-BFGL-BAC-35190-1_T_F_1923523319	ARS-BFGL-BAC-35190	TOP	[A/C]	0052717312	ACTATCTGTTGTCCTTTTAGATCACTCTTTAGTGTCTTTGAAGCAACATA	0066691441	ACTATCTGTTGTCCTTTTAGATCACTCTTTAGTGTCTTTGAAGCAACATC	3	21	53091967	diploid	Bos taurus	UM3	0	TOP	CAGGTAGTAAAACTATCTGTTGTCCTTTTAGATCACTCTTTAGTGTCTTTGAAGCAACAT[A/C]AGTTTACTCCTGAAAAATAAAATGTCTAATTTCTATATAGATGAATCCTACCAACACTGG	CAGGTAGTAAAACTATCTGTTGTCCTTTTAGATCACTCTTTAGTGTCTTTGAAGCAACAT[A/C]AGTTTACTCCTGAAAAATAAAATGTCTAATTTCTATATAGATGAATCCTACCAACACTGG	568	3
ARS-BFGL-BAC-35245-0_T_R_1511664323	ARS-BFGL-BAC-35245	TOP	[A/G]	0067679492	CTCTCATGGAAAAGTTATCTCTTACCAGGGCAGAGCGAGATTCCGGAGAC			3	2	48282793	diploid	Bos taurus	UM3	0	BOT	CAGCTGCAGGTGAAGCAGAGCAGAGAACGCTGCGAGAGGAACCTGTGAAGCGATTCCCAC[T/C]GTCTCCGGAATCTCGCTCTGCCCTGGTAAGAGATAACTTTTCCATGAGAGGTAACATGGA	TCCATGTTACCTCTCATGGAAAAGTTATCTCTTACCAGGGCAGAGCGAGATTCCGGAGAC[A/G]GTGGGAATCGCTTCACAGGTTCCTCTCGCAGCGTTCTCTGCTCTGCTTCACCTGCAGCTG	568	3
ARS-BFGL-BAC-35394-0_T_R_1511664785	ARS-BFGL-BAC-35394	TOP	[A/G]	0052669435	TTGAAGGAGTCAAGACTTCTGAGGTGTGTCAATTTCCTCTGAAGAAAGGC			3	15	33219702	diploid	Bos taurus	UM3	0	BOT	GAGCTTGAACTTTCACCATTAACTCTACTGGGGCACAGTTAACGCCTCTACTTTCAAGAA[T/C]GCCTTTCTTCAGAGGAAATTGACACACCTCAGAAGTCTTGACTCCTTCAACCCCCACTGA	TCAGTGGGGGTTGAAGGAGTCAAGACTTCTGAGGTGTGTCAATTTCCTCTGAAGAAAGGC[A/G]TTCTTGAAAGTAGAGGCGTTAACTGTGCCCCAGTAGAGTTAATGGTGAAAGTTCAAGCTC	568	3
ARS-BFGL-BAC-35552-0_T_F_1511664229	ARS-BFGL-BAC-35552	TOP	[A/G]	0064643471	ATTACTGAACTTTGTATAGGTTTCTTTCTCCCCATCCCTGCAATCTCTAC			3	2	12823369	diploid	Bos taurus	UM3	0	TOP	CAATATGAACATTACTGAACTTTGTATAGGTTTCTTTCTCCCCATCCCTGCAATCTCTAC[A/G]CTAATCAGTAGAGTCTCAGTATCTCATATCAAGAGTAGCTCTGTCTCCCATTCTCAGCTC	CAATATGAACATTACTGAACTTTGTATAGGTTTCTTTCTCCCCATCCCTGCAATCTCTAC[A/G]CTAATCAGTAGAGTCTCAGTATCTCATATCAAGAGTAGCTCTGTCTCCCATTCTCAGCTC	568	3
ARS-BFGL-BAC-35593-0_T_F_1511663801	ARS-BFGL-BAC-35593	TOP	[A/G]	0069708359	AATCCTGAGTATCTCACAGCCTGGAATTATCTAGTCTCTACTTAGGAGGA			3	17	69703894	diploid	Bos taurus	UM3	0	TOP	AGCACTTGTGAATCCTGAGTATCTCACAGCCTGGAATTATCTAGTCTCTACTTAGGAGGA[A/G]GAACATGGGTCTTTTCCTAGCTTTTCTTCCTTCAGTAAACACAGTGATCAAACAAATGAG	AGCACTTGTGAATCCTGAGTATCTCACAGCCTGGAATTATCTAGTCTCTACTTAGGAGGA[A/G]GAACATGGGTCTTTTCCTAGCTTTTCTTCCTTCAGTAAACACAGTGATCAAACAAATGAG	568	3
ARS-BFGL-BAC-35859-0_T_F_1511664095	ARS-BFGL-BAC-35859	TOP	[A/G]	0057711432	GGGTGAGAGCCTGACGGGCACTATCTTGTTAATTTCCCTACACTGTCCTT			3	23	4590972	diploid	Bos taurus	UM3	0	TOP	ATGAGAGCTGGGGTGAGAGCCTGACGGGCACTATCTTGTTAATTTCCCTACACTGTCCTT[A/G]TTTCTTTAGAAGTCATCTCTTACTATTTAACAAGTCGTTAGACAAGACAATGAATTCCAT	ATGAGAGCTGGGGTGAGAGCCTGACGGGCACTATCTTGTTAATTTCCCTACACTGTCCTT[A/G]TTTCTTTAGAAGTCATCTCTTACTATTTAACAAGTCGTTAGACAAGACAATGAATTCCAT	568	3
ARS-BFGL-BAC-35969-0_T_F_1511663567	ARS-BFGL-BAC-35969	TOP	[A/G]	0015758315	GCTAGCCAATGCCATAGTTACAGCCTGAAAGTTAATGAAAATAGTTCACT			3	17	22820344	diploid	Bos taurus	UM3	0	TOP	ACATGGCATAGCTAGCCAATGCCATAGTTACAGCCTGAAAGTTAATGAAAATAGTTCACT[A/G]AAATTCAGCTATTTGGTCCCATATGTGATCATGATTTTCTAACCAGCATTCACTTAATTG	ACATGGCATAGCTAGCCAATGCCATAGTTACAGCCTGAAAGTTAATGAAAATAGTTCACT[A/G]AAATTCAGCTATTTGGTCCCATATGTGATCATGATTTTCTAACCAGCATTCACTTAATTG	568	3
ARS-BFGL-BAC-36123-1_T_R_1924276385	ARS-BFGL-BAC-36123	TOP	[A/G]	0041738388	GTGTGTCTGTGCGATTTTATCACGTATGCAGATTTGTAAAATGTACTTGC			3	19	57149037	diploid	Bos taurus	UM3	0	BOT	AAGACCACGGGGGCCAAGCTTTTAGAGACCCACCGGTGTGGGAACTGCCAGACGACCCTK[T/C]GCAAGTACATTTTACAAATCTGCATACGTGATAAAATCGCACAGACACACACGCACAAAG	CTTTGTGCGTGTGTGTCTGTGCGATTTTATCACGTATGCAGATTTGTAAAATGTACTTGC[A/G]MAGGGTCGTCTGGCAGTTCCCACACCGGTGGGTCTCTAAAAGCTTGGCCCCCGTGGTCTT	568	3
ARS-BFGL-BAC-36285-1_B_F_1923523333	ARS-BFGL-BAC-36285	BOT	[T/G]	0016665350	CAGATGAGCGTTAAGATTAGGGGTTACGATCAACCTGGAAAGTAAAGTTT	0064804394	CAGATGAGCGTTAAGATTAGGGGTTACGATCAACCTGGAAAGTAAAGTTG	3	19	34229311	diploid	Bos taurus	UM3	0	BOT	AAACCTAATTACAGATGAGCGTTAAGATTAGGGGTTACGATCAACCTGGAAAGTAAAGTT[T/G]TAAGTTTTGACCTGAAACTCCATTCAGCAAGAAACCAGTGCCAGCCACCTCCAGAGCCCT	AGGGCTCTGGAGGTGGCTGGCACTGGTTTCTTGCTGAATGGAGTTTCAGGTCAAAACTTA[A/C]AACTTTACTTTCCAGGTTGATCGTAACCCCTAATCTTAACGCTCATCTGTAATTAGGTTT	568	3
ARS-BFGL-BAC-36979-0_T_R_1544343021	ARS-BFGL-BAC-36979	TOP	[A/G]	0074722326	TGTGAATTAATGTTCATTTCTGGCATGTTTTGTCCTGCTGAAGTTTTTTC			3	18	53571368	diploid	Bos taurus	UM3	0	BOT	ACAAACAATCACAACAAGTGCCTGAAAGGAAAAAGTCTCATAGATTTGGTTACTTTAAAA[T/C]GAAAAAACTTCAGCAGGACAAAACATGCCAGAAATGAACATTAATTCACAGACAATGAAA	TTTCATTGTCTGTGAATTAATGTTCATTTCTGGCATGTTTTGTCCTGCTGAAGTTTTTTC[A/G]TTTTAAAGTAACCAAATCTATGAGACTTTTTCCTTTCAGGCACTTGTTGTGATTGTTTGT	568	3
ARS-BFGL-BAC-37051-0_T_F_1511669325	ARS-BFGL-BAC-37051	TOP	[A/T]	0045760509	ATAAAGGAGACCTGTTTACTATCAGACTTTTCCCAGCCTCCATCTTCTTA	0021664464	ATAAAGGAGACCTGTTTACTATCAGACTTTTCCCAGCCTCCATCTTCTTT	3	2	51854482	diploid	Bos taurus	UM3	0	TOP	CCTCAGAGGTGATAAAGGAGACCTGTTTACTATCAGACTTTTCCCAGCCTCCATCTTCTT[A/T]TTCCCTTCGATCCATGTACTTGAAAGCTGTGATTGTGTCTTAACTGAAATGAATCTTATA	CCTCAGAGGTGATAAAGGAGACCTGTTTACTATCAGACTTTTCCCAGCCTCCATCTTCTT[A/T]TTCCCTTCGATCCATGTACTTGAAAGCTGTGATTGTGTCTTAACTGAAATGAATCTTATA	568	3
ARS-BFGL-BAC-37937-0_T_R_1511669167	ARS-BFGL-BAC-37937	TOP	[A/G]	0044783301	AGGCTCAGCCCACTGAAGACTCAGAAAGAGCTCTTGGAACAGTCTGGGAG			3	25	173462	diploid	Bos taurus	UM3	0	BOT	CCAGTCATTTTACTGTAAGCCTCTGAAAAGTCACTGCAGCAAACAGGTCCTGCCGGCCCT[T/C]CTCCCAGACTGTTCCAAGAGCTCTTTCTGAGTCTTCAGTGGGCTGAGCCTCACATCCGCA	TGCGGATGTGAGGCTCAGCCCACTGAAGACTCAGAAAGAGCTCTTGGAACAGTCTGGGAG[A/G]AGGGCCGGCAGGACCTGTTTGCTGCAGTGACTTTTCAGAGGCTTACAGTAAAATGACTGG	580	3
ARS-BFGL-BAC-38065-0_B_F_1511669112	ARS-BFGL-BAC-38065	BOT	[T/C]	0011676354	ATGATGCTCATGGCTTTCTGTGCTAAGACTTTACGTTGTGGGTATCAGGA			3	25	33314090	diploid	Bos taurus	UM3	0	BOT	CCAACAAGTGATGATGCTCATGGCTTTCTGTGCTAAGACTTTACGTTGTGGGTATCAGGA[T/C]TGATCATCATTCAACTGATTATCTAGACTAGCATAATAAACGTTGAACACATTACGCCAG	CTGGCGTAATGTGTTCAACGTTTATTATGCTAGTCTAGATAATCAGTTGAATGATGATCA[A/G]TCCTGATACCCACAACGTAAAGTCTTAGCACAGAAAGCCATGAGCATCATCACTTGTTGG	568	3
ARS-BFGL-BAC-40619-1_B_R_1924276396	ARS-BFGL-BAC-40619	BOT	[T/C]	0050767320	AGCCTGCTGGAGAAACGCAGAGAGGTGAGCTATTTCCCTGCCTCCTGCTC			3	25	36762088	diploid	Bos taurus	UM3	0	TOP	AGAGAAGCTTGGGGGCTGATAAGGCGGTGTGATAAGCAGCTGTGATGGAAGCGCRGGAGC[A/G]GAGCAGGAGGCAGGGAAATAGCTCACCTCTCTGCGTTTCTCCAGCAGGCTCTCGAGGCGC	AGAGAAGCTTGGGGGCTGATAAGGCGGTGTGATAAGCAGCTGTGATGGAAGCGCRGGAGC[A/G]GAGCAGGAGGCAGGGAAATAGCTCACCTCTCTGCGTTTCTCCAGCAGGCTCTCGAGGCGC	568	3
ARS-BFGL-BAC-41568-0_T_F_1511668523	ARS-BFGL-BAC-41568	TOP	[A/G]	0030603434	ATTAAAAATGGCTGCTGTAAAAGTAAATATGTATGACATGAAGAGCCCAG			3	2	40653110	diploid	Bos taurus	UM3	0	TOP	ATAGAAAATAATTAAAAATGGCTGCTGTAAAAGTAAATATGTATGACATGAAGAGCCCAG[A/G]AGCAGATGATAATCTCTCATTAGATTACTTGCTATAAGATGTGAATGTGTTGTCTCTAAG	ATAGAAAATAATTAAAAATGGCTGCTGTAAAAGTAAATATGTATGACATGAAGAGCCCAG[A/G]AGCAGATGATAATCTCTCATTAGATTACTTGCTATAAGATGTGAATGTGTTGTCTCTAAG	568	3
ARS-BFGL-BAC-41571-1_T_R_1923523347	ARS-BFGL-BAC-41571	TOP	[A/C]	0054689479	AATTGTGGATATCACAAAGGAGAGGGCCTCTGTTTTACTATTTATTTTTA	0013762411	AATTGTGGATATCACAAAGGAGAGGGCCTCTGTTTTACTATTTATTTTTC	3	2	46244844	diploid	Bos taurus	UM3	0	BOT	GAAGAAACAGTGCAACCAAATAAATAATAAATTTAAAAATGCAATGCAATTTCTGACCAT[T/G]AAAAATAAATAGTAAAACAGAGGCCCTCTCCTTTGTGATATCCACAATTATTAATGATCA	TGATCATTAATAATTGTGGATATCACAAAGGAGAGGGCCTCTGTTTTACTATTTATTTTT[A/C]ATGGTCAGAAATTGCATTGCATTTTTAAATTTATTATTTATTTGGTTGCACTGTTTCTTC	568	3
ARS-BFGL-BAC-42122-0_T_R_1544343617	ARS-BFGL-BAC-42122	TOP	[A/G]	0011731344	CACCCAGAAGGAGAATGCTGTACTGATAAAGATTTTCAAAGGCGGGTGGG			3	25	34193877	diploid	Bos taurus	UM3	0	BOT	GATTGATTATGGTTTTTCAAATACAGTAATGACAGTCCCTTCTACCCTGATACAAGTCTT[T/C]CCCACCCGCCTTTGAAAATCTTTATCAGTACAGCATTCTCCTTCTGGGTGGCCTCATCCA	TGGATGAGGCCACCCAGAAGGAGAATGCTGTACTGATAAAGATTTTCAAAGGCGGGTGGG[A/G]AAGACTTGTATCAGGGTAGAAGGGACTGTCATTACTGTATTTGAAAAACCATAATCAATC	580	3
ARS-BFGL-BAC-46051-0_T_R_1511668203	ARS-BFGL-BAC-46051	TOP	[A/G]	0036809475	CTCTTAATACCGTAGCCATGTGTGACTTGAAAAAGGGAAAACTGTCCCCC			3	23	4455923	diploid	Bos taurus	UM3	0	BOT	AGACTTCAACTATAGGACATTCAAAAGTCAATTGAAATTGTTCTTTGCAACAGACCATTC[T/C]GGGGGACAGTTTTCCCTTTTTCAAGTCACACATGGCTACGGTATTAAGAGGCTCTTAGGG	CCCTAAGAGCCTCTTAATACCGTAGCCATGTGTGACTTGAAAAAGGGAAAACTGTCCCCC[A/G]GAATGGTCTGTTGCAAAGAACAATTTCAATTGACTTTTGAATGTCCTATAGTTGAAGTCT	568	3
ARS-BFGL-BAC-46707-1_T_R_1923523353	ARS-BFGL-BAC-46707	TOP	[A/C]	0048664377	TTAGCATGGGAACCTAACCAACAAAAATTCATTCACTGTGCCAAGCACCA	0040801331	TTAGCATGGGAACCTAACCAACAAAAATTCATTCACTGTGCCAAGCACCC	3	23	5756655	diploid	Bos taurus	UM3	0	BOT	ATCACATTCCCACCACCACTGGAACCTGTTTTGACAGTCATATTCCCGTGGTGCTTGCTA[T/G]GGTGCTTGGCACAGTGAATGAATTTTTGTTGGTTAGGTTCCCATGCTAATTTCATACTTG	CAAGTATGAAATTAGCATGGGAACCTAACCAACAAAAATTCATTCACTGTGCCAAGCACC[A/C]TAGCAAGCACCACGGGAATATGACTGTCAAAACAGGTTCCAGTGGTGGTGGGAATGTGAT	568	3
ARS-BFGL-BAC-46926-0_B_R_1511667906	ARS-BFGL-BAC-46926	BOT	[T/C]	0020677429	CTAAAAATGTTCACTTCCTTACCTTCTGTGCCAAGGGAGAGGGATGAACC			3	25	406196	diploid	Bos taurus	UM3	0	TOP	ACAAGAGTGGAGGTGGATCTGATGGAGTTCTGTGGAGTCTGTATTCACCGCAGTGCTCTA[A/G]GGTTCATCCCTCTCCCTTGGCACAGAAGGTAAGGAAGTGAACATTTTTAGCCTTCACTGT	ACAAGAGTGGAGGTGGATCTGATGGAGTTCTGTGGAGTCTGTATTCACCGCAGTGCTCTA[A/G]GGTTCATCCCTCTCCCTTGGCACAGAAGGTAAGGAAGTGAACATTTTTAGCCTTCACTGT	568	3
ARS-BFGL-BAC-47323-0_B_F_1511667692	ARS-BFGL-BAC-47323	BOT	[T/C]	0042695452	AGTCTCCAGACTCCTAAAACTGCCATGTGATAGCAGTACTATGGACCAAG			3	24	20359135	diploid	Bos taurus	UM3	0	BOT	AACTCTGACAAGTCTCCAGACTCCTAAAACTGCCATGTGATAGCAGTACTATGGACCAAG[T/C]GAAAGCATAAAGTGTCTCTTAAGAGATTTCCTCTGGAAAATACATGCAATTTAGCATTCA	TGAATGCTAAATTGCATGTATTTTCCAGAGGAAATCTCTTAAGAGACACTTTATGCTTTC[A/G]CTTGGTCCATAGTACTGCTATCACATGGCAGTTTTAGGAGTCTGGAGACTTGTCAGAGTT	580	3
ARS-BFGL-BAC-47330-0_T_F_1544343123	ARS-BFGL-BAC-47330	TOP	[A/G]	0047754353	TGACCATTAAAATGTTCCTATATTCCCACCAGCCGGAGGTCAGTATTTCC			3	2	47339483	diploid	Bos taurus	UM3	0	TOP	AGAAAAATATTGACCATTAAAATGTTCCTATATTCCCACCAGCCGGAGGTCAGTATTTCC[A/G]TATCTTCTTTACACTCACGTGCTCTCTCTCACAGTCCGTCACCTAGCACACCTTTCCTGC	AGAAAAATATTGACCATTAAAATGTTCCTATATTCCCACCAGCCGGAGGTCAGTATTTCC[A/G]TATCTTCTTTACACTCACGTGCTCTCTCTCACAGTCCGTCACCTAGCACACCTTTCCTGC	568	3
ARS-BFGL-BAC-4819-0_T_R_1511667507	ARS-BFGL-BAC-4819	TOP	[A/G]	0035601482	TTGTTAGGAGGGCAGAGATGAAGCGTGAAGCTAGAAAGTAGGCAAAAGGA			3	16	20663521	diploid	Bos taurus	UM3	0	BOT	AAAACCTCCCTGAATCTTGACCCAGTCCATCACTCTTGGGGAAAAAGTGTTACTGCCAGT[T/C]TCCTTTTGCCTACTTTCTAGCTTCACGCTTCATCTCTGCCCTCCTAACAAATCCCCTCTT	AAGAGGGGATTTGTTAGGAGGGCAGAGATGAAGCGTGAAGCTAGAAAGTAGGCAAAAGGA[A/G]ACTGGCAGTAACACTTTTTCCCCAAGAGTGATGGACTGGGTCAAGATTCAGGGAGGTTTT	568	3
ARS-BFGL-BAC-4867-0_T_R_1511668201	ARS-BFGL-BAC-4867	TOP	[A/G]	0054622414	TAAAAATGTGTTTTTCTGCATCTGTTTTGCATTATGGTGTATACAGTATT			3	17	24848457	diploid	Bos taurus	UM3	0	BOT	AGACTCTGGAGCCTAAATTATGATTTTGAATATTTCATTGATACATACAGCTAAACACTG[T/C]AATACTGTATACACCATAATGCAAAACAGATGCAGAAAAACACATTTTTAATCTTACTGA	TCAGTAAGATTAAAAATGTGTTTTTCTGCATCTGTTTTGCATTATGGTGTATACAGTATT[A/G]CAGTGTTTAGCTGTATGTATCAATGAAATATTCAAAATCATAATTTAGGCTCCAGAGTCT	568	3
ARS-BFGL-BAC-4996-0_T_R_1511667851	ARS-BFGL-BAC-4996	TOP	[A/G]	0029805327	AGTAATTATCATTCATTTATTCTACATACATGCTTGTGGGAAATTTGCTA			3	1	36059447	diploid	Bos taurus	UM3	0	BOT	AATATTTTGAGTGTTTATTACAAAACTTTAGTACATGTATTCTTTGTTCTTTTGCAACAA[T/C]TAGCAAATTTCCCACAAGCATGTATGTAGAATAAATGAATGATAATTACTTAACTTCTCA	TGAGAAGTTAAGTAATTATCATTCATTTATTCTACATACATGCTTGTGGGAAATTTGCTA[A/G]TTGTTGCAAAAGAACAAAGAATACATGTACTAAAGTTTTGTAATAAACACTCAAAATATT	568	3
ARS-BFGL-BAC-5675-0_T_R_1511670241	ARS-BFGL-BAC-5675	TOP	[A/G]	0074624313	TTTCTTTCTCTGGTTTCCTCAAGAGATTGTAAGCTATGCACAGCTAGACT			3	12	24619280	diploid	Bos taurus	UM3	0	BOT	TAGTAATCAACATTATTCTAAATTCATTTAATGCAAACGATTTGTCAAATAAAGTGAAAA[T/C]AGTCTAGCTGTGCATAGCTTACAATCTCTTGAGGAAACCAGAGAAAGAAAGCCAGGAAGA	TCTTCCTGGCTTTCTTTCTCTGGTTTCCTCAAGAGATTGTAAGCTATGCACAGCTAGACT[A/G]TTTTCACTTTATTTGACAAATCGTTTGCATTAAATGAATTTAGAATAATGTTGATTACTA	568	3
ARS-BFGL-BAC-5877-1_B_F_1923523368	ARS-BFGL-BAC-5877	BOT	[T/G]	0050625305	ATTTCCTTCCTTTTATTATTCCCTCCTTCTTTTTGTTTCCTTTCAGTGGT	0013672393	ATTTCCTTCCTTTTATTATTCCCTCCTTCTTTTTGTTTCCTTTCAGTGGG	3	21	43428936	diploid	Bos taurus	UM3	0	BOT	ACAAGCACAAAATTTCCTTCCTTTTATTATTCCCTCCTTCTTTTTGTTTCCTTTCAGTGG[T/G]CCAGGTTGAAATTATTTCCTGGAATCAGTCAGCCAGCCCTAATTCTAATAGAAGACTTTA	TAAAGTCTTCTATTAGAATTAGGGCTGGCTGACTGATTCCAGGAAATAATTTCAACCTGG[A/C]CCACTGAAAGGAAACAAAAAGAAGGAGGGAATAATAAAAGGAAGGAAATTTTGTGCTTGT	568	3
ARS-BFGL-BAC-6030-0_B_F_1544343064	ARS-BFGL-BAC-6030	BOT	[T/C]	0057798321	ATACATGTGTAGAACCTAGTTTGGAAGGAGGGGGAAGACCATATAAGATT			3	22	20257375	diploid	Bos taurus	UM3	0	BOT	ACCAACTGACATACATGTGTAGAACCTAGTTTGGAAGGAGGGGGAAGACCATATAAGATT[T/C]TTTATACCAAAATCATCTATTTTATAGTCAATGTATTTCTGTTGGATCTAGTTATTTCTA	TAGAAATAACTAGATCCAACAGAAATACATTGACTATAAAATAGATGATTTTGGTATAAA[A/G]AATCTTATATGGTCTTCCCCCTCCTTCCAAACTAGGTTCTACACATGTATGTCAGTTGGT	568	3
ARS-BFGL-BAC-632-0_B_R_1511667874	ARS-BFGL-BAC-632	BOT	[T/C]	0020640336	TTGTCTACTTCTTTTTGACTCTTGATAACTATTGGAAAATTCATGAAGGC			3	10	35086759	diploid	Bos taurus	UM3	0	TOP	AATGCTGAATTCTTTTGAATAGTTAAGCTTCCAAATTAGATCGTCACCTCATTTGTGACA[A/G]GCCTTCATGAATTTTCCAATAGTTATCAAGAGTCAAAAAGAAGTAGACAATATTTCACAA	AATGCTGAATTCTTTTGAATAGTTAAGCTTCCAAATTAGATCGTCACCTCATTTGTGACA[A/G]GCCTTCATGAATTTTCCAATAGTTATCAAGAGTCAAAAAGAAGTAGACAATATTTCACAA	568	3
ARS-BFGL-BAC-6489-0_T_F_1511667713	ARS-BFGL-BAC-6489	TOP	[A/G]	0027746339	GGAAAGAAGGATGTGTGAGCCGTAAAGGATATGAAACCCAAAGTTTGGCT			3	15	58411725	diploid	Bos taurus	UM3	0	TOP	AAGAAGCTGAGGAAAGAAGGATGTGTGAGCCGTAAAGGATATGAAACCCAAAGTTTGGCT[A/G]CAAAAGCTGGGTCACGAAGCCATTACTAACCGCCATCTCAGCAACAGTGCAGAACACAGG	AAGAAGCTGAGGAAAGAAGGATGTGTGAGCCGTAAAGGATATGAAACCCAAAGTTTGGCT[A/G]CAAAAGCTGGGTCACGAAGCCATTACTAACCGCCATCTCAGCAACAGTGCAGAACACAGG	568	3
ARS-BFGL-BAC-7181-0_T_F_1511669265	ARS-BFGL-BAC-7181	TOP	[A/G]	0066753448	AGAAAGGTGATGGGATGCCCATGTAGGACAAGACCAGCCTTTGGTCTTGA			3	10	74273641	diploid	Bos taurus	UM3	0	TOP	CCCTCATGTGAGAAAGGTGATGGGATGCCCATGTAGGACAAGACCAGCCTTTGGTCTTGA[A/G]TGGCTACTCCTTACATGCCTTTCCTTCCTTTCCTGTTCTTCCCCCGACAAGCTGAATGCA	CCCTCATGTGAGAAAGGTGATGGGATGCCCATGTAGGACAAGACCAGCCTTTGGTCTTGA[A/G]TGGCTACTCCTTACATGCCTTTCCTTCCTTTCCTGTTCTTCCCCCGACAAGCTGAATGCA	568	3
ARS-BFGL-BAC-7198-0_T_R_1511667495	ARS-BFGL-BAC-7198	TOP	[A/G]	0067688378	ACAATGCCTCTTAATGTAACAGGGACTGCATTACAGCTCCAAAGTACAGA			3	1	120303037	diploid	Bos taurus	UM3	0	BOT	AAAAAGAAGTTGGATAGCGCTACAAAAGAAACATACAAAAGTATAAAATAGTGTACATGC[T/C]TCTGTACTTTGGAGCTGTAATGCAGTCCCTGTTACATTAAGAGGCATTGTTTTAATCTCC	GGAGATTAAAACAATGCCTCTTAATGTAACAGGGACTGCATTACAGCTCCAAAGTACAGA[A/G]GCATGTACACTATTTTATACTTTTGTATGTTTCTTTTGTAGCGCTATCCAACTTCTTTTT	568	3
ARS-BFGL-BAC-7349-0_T_F_1511668177	ARS-BFGL-BAC-7349	TOP	[A/G]	0032692378	TGAGAACGCATGGTTTTGCCTCCATGGGGCCTGGAATTTAAAACACAGTC			3	12	8839027	diploid	Bos taurus	UM3	0	TOP	AGAAGAGATGTGAGAACGCATGGTTTTGCCTCCATGGGGCCTGGAATTTAAAACACAGTC[A/G]TTTTCATCTTGACAGTGTGATGGTGTTGATTCCAGGAACATGAAATATTTGTTCATTTAC	AGAAGAGATGTGAGAACGCATGGTTTTGCCTCCATGGGGCCTGGAATTTAAAACACAGTC[A/G]TTTTCATCTTGACAGTGTGATGGTGTTGATTCCAGGAACATGAAATATTTGTTCATTTAC	568	3
ARS-BFGL-BAC-7373-0_T_F_1511668609	ARS-BFGL-BAC-7373	TOP	[A/G]	0042773405	GAAATCAGGTGAATGTGGAAAGAGTTAACTGGTAAAACTTAAGAGAAAAC			3	12	80460375	diploid	Bos taurus	UM3	0	TOP	ATCTTTAGAGGAAATCAGGTGAATGTGGAAAGAGTTAACTGGTAAAACTTAAGAGAAAAC[A/G]TGTGACTATTAGGAATATCTACTGTAGTCAAAAAGCTGAAAAAAAAAAAAAAGCTTTTTA	ATCTTTAGAGGAAATCAGGTGAATGTGGAAAGAGTTAACTGGTAAAACTTAAGAGAAAAC[A/G]TGTGACTATTAGGAATATCTACTGTAGTCAAAAAGCTGAAAAAAAAAAAAAAGCTTTTTA	568	3
ARS-BFGL-NGS-100023-0_B_R_1511668902	ARS-BFGL-NGS-100023	BOT	[T/C]	0022653496	AGAAGGGTACTTGATACATGAAGTTGTACTATGGCATGGAAAAATCCCCC			3	15	1242901	diploid	Bos taurus	UM3	0	TOP	CACTACATGACCATCATGAGGCCTCAGATGTGCTGCCTTTTGCTGGGAGGGGCCTGGGTC[A/G]GGGGGATTTTTCCATGCCATAGTACAACTTCATGTATCAAGTACCCTTCTGTGGTTCCCA	CACTACATGACCATCATGAGGCCTCAGATGTGCTGCCTTTTGCTGGGAGGGGCCTGGGTC[A/G]GGGGGATTTTTCCATGCCATAGTACAACTTCATGTATCAAGTACCCTTCTGTGGTTCCCA	568	3
ARS-BFGL-NGS-100028-0_B_F_1511668214	ARS-BFGL-NGS-100028	BOT	[T/C]	0042702336	TCAGGTCTTTTCCATAAGACAGTGGTTAGGCTCAAGGCCAGAAAAATGTC			3	5	86753605	diploid	Bos taurus	UM3	0	BOT	AGAGAGAGTATCAGGTCTTTTCCATAAGACAGTGGTTAGGCTCAAGGCCAGAAAAATGTC[T/C]GAATGGTTTATCAAGGACCTGCCTTGTGATTCAGTGGCTAAGACTCCACACCCTCAATGC	GCATTGAGGGTGTGGAGTCTTAGCCACTGAATCACAAGGCAGGTCCTTGATAAACCATTC[A/G]GACATTTTTCTGGCCTTGAGCCTAACCACTGTCTTATGGAAAAGACCTGATACTCTCTCT	568	3
ARS-BFGL-NGS-10007-0_T_F_1511670001	ARS-BFGL-NGS-10007	TOP	[A/G]	0032651355	GAGGGGAAACTTCAGGAAGAGAGAGGAATGGTGAAAGTAGTGGAGGAATG			3	18	15483066	diploid	Bos taurus	UM3	0	TOP	GGACAGGAACGAGGGGAAACTTCAGGAAGAGAGAGGAATGGTGAAAGTAGTGGAGGAATG[A/G]TAGGGCTGGACAGGGAGGCCTGGCGAGCTGCGATTCACGGGGTCACAAAGAGTCGGACAC	GGACAGGAACGAGGGGAAACTTCAGGAAGAGAGAGGAATGGTGAAAGTAGTGGAGGAATG[A/G]TAGGGCTGGACAGGGAGGCCTGGCGAGCTGCGATTCACGGGGTCACAAAGAGTCGGACAC	568	3
ARS-BFGL-NGS-100077-0_T_R_1511669387	ARS-BFGL-NGS-100077	TOP	[A/G]	0041797447	CTCATTCGGTTTTTTATAATTATATCAAAAACACAGTGTCTGGCCCTGGG			3	2	101835294	diploid	Bos taurus	UM3	0	BOT	CCTTCCTTCTTTCTTTCTAGCCTCTCAATTGCTATCTCTAAAACTACAGTATTCTTTTGC[T/C]CCCAGGGCCAGACACTGTGTTTTTGATATAATTATAAAAAACCGAATGAGTACAGAGTGA	TCACTCTGTACTCATTCGGTTTTTTATAATTATATCAAAAACACAGTGTCTGGCCCTGGG[A/G]GCAAAAGAATACTGTAGTTTTAGAGATAGCAATTGAGAGGCTAGAAAGAAAGAAGGAAGG	580	3
ARS-BFGL-NGS-100083-0_B_R_1511668740	ARS-BFGL-NGS-100083	BOT	[T/C]	0051656469	GACGCACTTGTGATGGTTCATTTTAGGGTCAAGCTACCTGGGCCGTGGGA			3	8	11000294	diploid	Bos taurus	UM3	0	TOP	ATTTCGTCCACAAACACCCTGTGCACACACCCAGAATAATGTTTGGCTAAATACCTGGGT[A/G]TCCCACGGCCCAGGTAGCTTGACCCTAAAATGAACCATCACAAGTGCGTCCCTCATCACC	ATTTCGTCCACAAACACCCTGTGCACACACCCAGAATAATGTTTGGCTAAATACCTGGGT[A/G]TCCCACGGCCCAGGTAGCTTGACCCTAAAATGAACCATCACAAGTGCGTCCCTCATCACC	568	3
ARS-BFGL-NGS-100131-0_B_R_1511669008	ARS-BFGL-NGS-100131	BOT	[T/C]	0027642487	GACCCAGTTGCACTGACCTTGCAGTTCCCCAAGTTCACTAATTTCATGGA			3	15	23154872	diploid	Bos taurus	UM3	0	TOP	CAGGGACCAGGAATTTGTCTGGTGGACTGGTCTGCTTCCCAGGGCCCTCTGGTCTATCTA[A/G]TCCATGAAATTAGTGAACTTGGGGAACTGCAAGGTCAGTGCAACTGGGTCACAGAAACCA	CAGGGACCAGGAATTTGTCTGGTGGACTGGTCTGCTTCCCAGGGCCCTCTGGTCTATCTA[A/G]TCCATGAAATTAGTGAACTTGGGGAACTGCAAGGTCAGTGCAACTGGGTCACAGAAACCA	568	3
ARS-BFGL-NGS-100144-0_T_F_1511669573	ARS-BFGL-NGS-100144	TOP	[A/G]	0023787500	GGCCAGCCAATTATGTAATTCAGTGAACATAGGCCTTCAGGAGGGTTCTC			3	24	33076123	diploid	Bos taurus	UM3	0	TOP	CTGCTGAAAAGGCCAGCCAATTATGTAATTCAGTGAACATAGGCCTTCAGGAGGGTTCTC[A/G]TCCGAGGAATTCAGCAGGCTAACCAACAGAGTCTGCTCTGGGCACATGCCAGGGTCAGGC	CTGCTGAAAAGGCCAGCCAATTATGTAATTCAGTGAACATAGGCCTTCAGGAGGGTTCTC[A/G]TCCGAGGAATTCAGCAGGCTAACCAACAGAGTCTGCTCTGGGCACATGCCAGGGTCAGGC	580	3
ARS-BFGL-NGS-100197-1_T_F_1924276451	ARS-BFGL-NGS-100197	TOP	[A/G]	0037740341	TTGAACAACCTGGGGGTTAGAGGCACTGAGCCCTGCAAAGTTGAAAATAT			3	20	48450702	diploid	Bos taurus	UM3	0	TOP	CAGTAAGGCCTTGAACAACCTGGGGGTTAGAGGCACTGAGCCCTGCAAAGTTGAAAATAT[A/G]GTTATAACTTTAGAGTAGGCCCTATGTATCTGTGGTTCTGCCTCTGTGGATTTAACCAAC	CAGTAAGGCCTTGAACAACCTGGGGGTTAGAGGCACTGAGCCCTGCAAAGTTGAAAATAT[A/G]GTTATAACTTTAGAGTAGGCCCTATGTATCTGTGGTTCTGCCTCTGTGGATTTAACCAAC	568	3
ARS-BFGL-NGS-100206-0_B_R_1544343298	ARS-BFGL-NGS-100206	BOT	[T/C]	0034698327	ATCTAATAGAAGTTGACAAGAGATGCGCACTGGCTTGCTCACTGGGGGAG			3	1	134500353	diploid	Bos taurus	UM3	0	TOP	ATTTTTAAGGGTTTCAGTACATACTGCAGCCTGTCCTACAGGAAGGCCGTGCCCTTTCAC[A/G]CTCCCCCAGTGAGCAAGCCAGTGCGCATCTCTTGTCAACTTCTATTAGATTTGTAGTTTC	ATTTTTAAGGGTTTCAGTACATACTGCAGCCTGTCCTACAGGAAGGCCGTGCCCTTTCAC[A/G]CTCCCCCAGTGAGCAAGCCAGTGCGCATCTCTTGTCAACTTCTATTAGATTTGTAGTTTC	568	3
ARS-BFGL-NGS-100207-1_B_F_1924276455	ARS-BFGL-NGS-100207	BOT	[T/C]	0018650490	GGCTCTCAAGACATCCCCCTTTCAGTGTCCCCCTTTCTGACAGAAGCACA			3	18	65579737	diploid	Bos taurus	UM3	0	BOT	CCCCCAGGAGGGCTCTCAAGACATCCCCCTTTCAGTGTCCCCCTTTCTGACAGAAGCACA[T/C]TGGTTAAGGCCCAAGTGGCATCTTGGGGGTCTGCCCAGCTTTCTCAGTCCTTCAAGGTCC	GGACCTTGAAGGACTGAGAAAGCTGGGCAGACCCCCAAGATGCCACTTGGGCCTTAACCA[A/G]TGTGCTTCTGTCAGAAAGGGGGACACTGAAAGGGGGATGTCTTGAGAGCCCTCCTGGGGG	580	3
ARS-BFGL-NGS-100210-0_T_R_1511669279	ARS-BFGL-NGS-100210	TOP	[A/G]	0048701306	TTTCCCCAGCAGGAGAGCAGCTTGGTGGTTTAACTGGCCTGCGCAAAGCC			3	3	20208987	diploid	Bos taurus	UM3	0	BOT	CCCTGGAAGGGTGCAGAGCAGCCACAGCCTCCTCATCCCCACTCAGGGAAGATATCAGGG[T/C]GGCTTTGCGCAGGCCAGTTAAACCACCAAGCTGCTCTCCTGCTGGGGAAAAATTCAGACC	GGTCTGAATTTTTCCCCAGCAGGAGAGCAGCTTGGTGGTTTAACTGGCCTGCGCAAAGCC[A/G]CCCTGATATCTTCCCTGAGTGGGGATGAGGAGGCTGTGGCTGCTCTGCACCCTTCCAGGG	568	3
ARS-BFGL-NGS-100241-0_B_R_1511668328	ARS-BFGL-NGS-100241	BOT	[T/C]	0051681421	CAGTGGAATTAATGGACACAGTGGCTAGGATGTGGGATGGCCCCTCTGCA			3	21	8955497	diploid	Bos taurus	UM3	0	TOP	AGCTTCAAGTCCTGAGAACAAGTGCCCGCCAACATGGTGGGGCATGAGAGGCTGTGTGCC[A/G]TGCAGAGGGGCCATCCCACATCCTAGCCACTGTGTCCATTAATTCCACTGTGCCTCAGAT	AGCTTCAAGTCCTGAGAACAAGTGCCCGCCAACATGGTGGGGCATGAGAGGCTGTGTGCC[A/G]TGCAGAGGGGCCATCCCACATCCTAGCCACTGTGTCCATTAATTCCACTGTGCCTCAGAT	568	3
ARS-BFGL-NGS-100255-0_B_F_1511669944	ARS-BFGL-NGS-100255	BOT	[T/G]	0041797436	ATTCCATCCCACATCAGGCTTCTGGGGCCAACGACCATCCAAGTACACCC			3	11	12390287	diploid	Bos taurus	UM3	0	BOT	GCTCCCAGTCATTCCATCCCACATCAGGCTTCTGGGGCCAACGACCATCCAAGTACACCC[T/G]CCACTCCCTGGGGGACCTGCTGCTCCCAGGACACAGCCACAGACCTCTGTGTGCCTTCAC	GTGAAGGCACACAGAGGTCTGTGGCTGTGTCCTGGGAGCAGCAGGTCCCCCAGGGAGTGG[A/C]GGGTGTACTTGGATGGTCGTTGGCCCCAGAAGCCTGATGTGGGATGGAATGACTGGGAGC	568	3
ARS-BFGL-NGS-100294-1_B_R_1923523411	ARS-BFGL-NGS-100294	BOT	[T/G]	0039806468	CTGCGGTGTACGAACCCTGGGATTCTGAGCAAGGTACTTAACTCCTTAGT	0031671456	CTGCGGTGTACGAACCCTGGGATTCTGAGCAAGGTACTTAACTCCTTAGG	3	18	5405616	diploid	Bos taurus	UM3	0	TOP	GTGACCTCCATGAGTAAGTGTTACTGCTGTGTTGATTCTATAGATGAAGAAGCCGGGGCC[A/C]CTAAGGAGTTAAGTACCTTGCTCAGAATCCCAGGGTTCGTACACCGCAGAGCTGGGGTCA	GTGACCTCCATGAGTAAGTGTTACTGCTGTGTTGATTCTATAGATGAAGAAGCCGGGGCC[A/C]CTAAGGAGTTAAGTACCTTGCTCAGAATCCCAGGGTTCGTACACCGCAGAGCTGGGGTCA	568	3
ARS-BFGL-NGS-100318-0_T_F_1511668843	ARS-BFGL-NGS-100318	TOP	[A/G]	0011723407	GAGAGAGACAGAGAGAGACTGACTTCAAAACACCTGTTTCTGTGCCCACA			3	20	1314015	diploid	Bos taurus	UM3	0	TOP	CACAGAGAGAGAGAGAGACAGAGAGAGACTGACTTCAAAACACCTGTTTCTGTGCCCACA[A/G]CTGAAAAGACTGGTGTTTAAGGCCATTCTCTTAATATGGAAATTGCTTCTTGGGCTCAAA	CACAGAGAGAGAGAGAGACAGAGAGAGACTGACTTCAAAACACCTGTTTCTGTGCCCACA[A/G]CTGAAAAGACTGGTGTTTAAGGCCATTCTCTTAATATGGAAATTGCTTCTTGGGCTCAAA	568	3
ARS-BFGL-NGS-10032-0_T_F_1511668033	ARS-BFGL-NGS-10032	TOP	[A/G]	0062691475	TTAAAAAGAAAAGTTTGATCTTTTCCCTGATTCAACAGTGGCCTCAATAC			3	5	17362801	diploid	Bos taurus	UM3	0	TOP	ACCTAGTTGATTAAAAAGAAAAGTTTGATCTTTTCCCTGATTCAACAGTGGCCTCAATAC[A/G]TATTTAAGGGAATTGGCTATATAGGAGGTATATCTGTCTGACTATCACTAGAGAAACAGA	ACCTAGTTGATTAAAAAGAAAAGTTTGATCTTTTCCCTGATTCAACAGTGGCCTCAATAC[A/G]TATTTAAGGGAATTGGCTATATAGGAGGTATATCTGTCTGACTATCACTAGAGAAACAGA	568	3
ARS-BFGL-NGS-100323-0_T_R_1511668461	ARS-BFGL-NGS-100323	TOP	[A/G]	0021796468	GGTGTCATTGGCTACAGGTGAAAACGAGGGTAGTAATGAACTGCCAGCCA			3	13	62586212	diploid	Bos taurus	UM3	0	BOT	AGTGCAGAGCTGGAAGCTGTGGGAGACCAGGCCTGCCCTGTGGGCCATGGAGGCTGGGGA[T/C]TGGCTGGCAGTTCATTACTACCCTCGTTTTCACCTGTAGCCAATGACACCTGCCTTACTA	TAGTAAGGCAGGTGTCATTGGCTACAGGTGAAAACGAGGGTAGTAATGAACTGCCAGCCA[A/G]TCCCCAGCCTCCATGGCCCACAGGGCAGGCCTGGTCTCCCACAGCTTCCAGCTCTGCACT	568	3
ARS-BFGL-NGS-10035-0_T_R_1511669153	ARS-BFGL-NGS-10035	TOP	[A/G]	0020605347	TAGGAGACTCTTCTCATCGGCAGAAACATATTTGAGACCCTGGCCATCGT			3	26	39952154	diploid	Bos taurus	UM3	0	BOT	CCAGCTGAATCCAGACCCAAGGGCAGGCAGGACAATCCCCCTGGGGACCACCCTGTGCTT[T/C]ACGATGGCCAGGGTCTCAAATATGTTTCTGCCGATGAGAAGAGTCTCCTAACGTCCAACA	TGTTGGACGTTAGGAGACTCTTCTCATCGGCAGAAACATATTTGAGACCCTGGCCATCGT[A/G]AAGCACAGGGTGGTCCCCAGGGGGATTGTCCTGCCTGCCCTTGGGTCTGGATTCAGCTGG	568	3
ARS-BFGL-NGS-100356-0_T_R_1511667541	ARS-BFGL-NGS-100356	TOP	[A/G]	0069740343	AGCAGTCACATGGTAGACTGTTATGCTGTGCTGCCTTCCCTGCCCGTGCT			3	15	23908055	diploid	Bos taurus	UM3	0	BOT	AAACATGAAGTAGAAATGACAGGCTCTGTGTGTTGTGGGCCCATGGGGCTTTGGTCCCAT[T/C]AGCACGGGCAGGGAAGGCAGCACAGCATAACAGTCTACCATGTGACTGCTGGCATTGGGC	GCCCAATGCCAGCAGTCACATGGTAGACTGTTATGCTGTGCTGCCTTCCCTGCCCGTGCT[A/G]ATGGGACCAAAGCCCCATGGGCCCACAACACACAGAGCCTGTCATTTCTACTTCATGTTT	568	3
ARS-BFGL-NGS-100416-0_T_R_1511669025	ARS-BFGL-NGS-100416	TOP	[A/G]	0063694430	GTTCTGCACAGGGATCTGTCTGCTCAAGCTCAGTGTCAGAAATCTCCCCC			3	25	13469186	diploid	Bos taurus	UM3	0	BOT	CAGTAGGAAAGAGAAACCTGAGTCCCAGTCGAGCAGAAGCCGGCCTGGAGGCCCGAGCAT[T/C]GGGGGAGATTTCTGACACTGAGCTTGAGCAGACAGATCCCTGTGCAGAACCCCTCTCAGA	TCTGAGAGGGGTTCTGCACAGGGATCTGTCTGCTCAAGCTCAGTGTCAGAAATCTCCCCC[A/G]ATGCTCGGGCCTCCAGGCCGGCTTCTGCTCGACTGGGACTCAGGTTTCTCTTTCCTACTG	568	3
ARS-BFGL-NGS-100464-0_T_F_1511668217	ARS-BFGL-NGS-100464	TOP	[A/G]	0029755323	TTCGCAAAGGGGATGAGGTTGCCCTCAGGGACCTTTGGCCGTGTCCAGAG			3	19	59360869	diploid	Bos taurus	UM3	0	TOP	AGAGCAGTGGTTCGCAAAGGGGATGAGGTTGCCCTCAGGGACCTTTGGCCGTGTCCAGAG[A/G]CAATTTTGGTTGTCACAACTTTGGGGAAAGTTGCTACTAGCAACTAGTGGGTAAAAGCTA	AGAGCAGTGGTTCGCAAAGGGGATGAGGTTGCCCTCAGGGACCTTTGGCCGTGTCCAGAG[A/G]CAATTTTGGTTGTCACAACTTTGGGGAAAGTTGCTACTAGCAACTAGTGGGTAAAAGCTA	568	3
ARS-BFGL-NGS-10048-0_B_R_1511668112	ARS-BFGL-NGS-10048	BOT	[T/C]	0068708426	TTTCTTGAGAAGAAGCCTGAATTTGGATTTCATTCTCTGCCTTGACCGTG			3	12	22393281	diploid	Bos taurus	UM3	0	TOP	ACTGCAGAGGCAGAGAATGGTAGAGAGAGAACTCAGAGATGGCCGGTGCTTTTCAAGGTC[A/G]CACGGTCAAGGCAGAGAATGAAATCCAAATTCAGGCTTCTTCTCAAGAAACTGGAGCTGA	ACTGCAGAGGCAGAGAATGGTAGAGAGAGAACTCAGAGATGGCCGGTGCTTTTCAAGGTC[A/G]CACGGTCAAGGCAGAGAATGAAATCCAAATTCAGGCTTCTTCTCAAGAAACTGGAGCTGA	580	3
ARS-BFGL-NGS-100480-0_B_F_1511669190	ARS-BFGL-NGS-100480	BOT	[T/C]	0064794373	CATGAACACATGAAGGCTTCAGTCTTCTGGACCCTCTTTCCCGGGCTTGG			3	14	4364952	diploid	Bos taurus	UM3	0	BOT	CCATGTTCCACATGAACACATGAAGGCTTCAGTCTTCTGGACCCTCTTTCCCGGGCTTGG[T/C]GACATCTCTGGCCTGCTTGGCCTGCGTTGCCTGGGTCTGGGTTTGCAATCACAGCCCATC	GATGGGCTGTGATTGCAAACCCAGACCCAGGCAACGCAGGCCAAGCAGGCCAGAGATGTC[A/G]CCAAGCCCGGGAAAGAGGGTCCAGAAGACTGAAGCCTTCATGTGTTCATGTGGAACATGG	568	3
ARS-BFGL-NGS-100490-0_T_F_1511669181	ARS-BFGL-NGS-100490	TOP	[A/G]	0035745368	TCACAGAAAGCTTCCATGTGAAAGGAAAGCCCTTTATTGATTGGGCCTGC			3	16	60527452	diploid	Bos taurus	UM3	0	TOP	CCATCAAACTTCACAGAAAGCTTCCATGTGAAAGGAAAGCCCTTTATTGATTGGGCCTGC[A/G]ATGCAGCTGCAGGAGACAGATGGGGTTGGAGATGGGGAGTGGAGGATGGACGGGAATTCA	CCATCAAACTTCACAGAAAGCTTCCATGTGAAAGGAAAGCCCTTTATTGATTGGGCCTGC[A/G]ATGCAGCTGCAGGAGACAGATGGGGTTGGAGATGGGGAGTGGAGGATGGACGGGAATTCA	568	3
ARS-BFGL-NGS-100519-1_T_F_1923523432	ARS-BFGL-NGS-100519	TOP	[A/C]	0012610423	ATACAATTACTGGATCCATGGATACGTGATAGAAAAGCCAAACAAAAAAA	0041760392	ATACAATTACTGGATCCATGGATACGTGATAGAAAAGCCAAACAAAAAAC	3	20	53855915	diploid	Bos taurus	UM3	0	TOP	AATAAGTTAAAATACAATTACTGGATCCATGGATACGTGATAGAAAAGCCAAACAAAAAA[A/C]CAAAATATCAGTTATTATTTGGCCTATACAAATATATTTTATCCTAGTCTTGTATAGGAG	AATAAGTTAAAATACAATTACTGGATCCATGGATACGTGATAGAAAAGCCAAACAAAAAA[A/C]CAAAATATCAGTTATTATTTGGCCTATACAAATATATTTTATCCTAGTCTTGTATAGGAG	568	3
ARS-BFGL-NGS-100534-0_T_R_1511669797	ARS-BFGL-NGS-100534	TOP	[A/G]	0038787427	TAGCTAAAAGGATAGATAAGGAGGAGTATGGGGCAAATTGTTCAGCCAGA			3	1	21145921	diploid	Bos taurus	UM3	0	BOT	GAGCTTAAAACTGTATAAAGCGTTGCAGGGGCAAGTTTTGAAGTCTTTCCTCAGGCCAAA[T/C]TCTGGCTGAACAATTTGCCCCATACTCCTCCTTATCTATCCTTTTAGCTAAAACTTAGCA	TGCTAAGTTTTAGCTAAAAGGATAGATAAGGAGGAGTATGGGGCAAATTGTTCAGCCAGA[A/G]TTTGGCCTGAGGAAAGACTTCAAAACTTGCCCCTGCAACGCTTTATACAGTTTTAAGCTC	568	3
ARS-BFGL-NGS-100558-0_T_F_1544342999	ARS-BFGL-NGS-100558	TOP	[A/G]	0067793340	GAATGTAACTAAAGCAAAATGAAGGAGAAGGTGGGTTCAGGAAGGCAGTA			3	21	32648822	diploid	Bos taurus	UM3	0	TOP	AATATCTGTTGAATGTAACTAAAGCAAAATGAAGGAGAAGGTGGGTTCAGGAAGGCAGTA[A/G]GACTGTGGAGGCCCTTACTGTTCGTCCACTTATTCTATTAACATTGACCAAACACACAGC	AATATCTGTTGAATGTAACTAAAGCAAAATGAAGGAGAAGGTGGGTTCAGGAAGGCAGTA[A/G]GACTGTGGAGGCCCTTACTGTTCGTCCACTTATTCTATTAACATTGACCAAACACACAGC	568	3
ARS-BFGL-NGS-10056-0_B_F_1511669790	ARS-BFGL-NGS-10056	BOT	[T/C]	0029603327	ATTGGCGCTGCATGTTTGAGTTATTCCAGATTGGGTCAAAATGAGAAGGT			3	26	5315170	diploid	Bos taurus	UM3	0	BOT	GAGCTCTGGAATTGGCGCTGCATGTTTGAGTTATTCCAGATTGGGTCAAAATGAGAAGGT[T/C]TTTGCACTTGGCCATCAGTCAGTGGGCTACAGTGAGAAAGGTGTGACCCTTCTCTGTGCA	TGCACAGAGAAGGGTCACACCTTTCTCACTGTAGCCCACTGACTGATGGCCAAGTGCAAA[A/G]ACCTTCTCATTTTGACCCAATCTGGAATAACTCAAACATGCAGCGCCAATTCCAGAGCTC	568	3
ARS-BFGL-NGS-100563-1_B_R_1923523441	ARS-BFGL-NGS-100563	BOT	[T/G]	0073620324	TTCTTCTTAGCTTGACCTATGTTATCCATTTTCATCTCTCCCTGGCCTCT	0056729498	TTCTTCTTAGCTTGACCTATGTTATCCATTTTCATCTCTCCCTGGCCTCG	3	5	99077991	diploid	Bos taurus	UM3	0	TOP	CATTCAGGTTGAGTTGGAAATTCTTGGTGTGTCTCACCAAGGAGAAAAATAAAAGCACAA[A/C]GAGGCCAGGGAGAGATGAAAATGGATAACATAGGTCAAGCTAAGAAGAATAAGGCATCTA	CATTCAGGTTGAGTTGGAAATTCTTGGTGTGTCTCACCAAGGAGAAAAATAAAAGCACAA[A/C]GAGGCCAGGGAGAGATGAAAATGGATAACATAGGTCAAGCTAAGAAGAATAAGGCATCTA	568	3
ARS-BFGL-NGS-100614-0_B_F_1511670216	ARS-BFGL-NGS-100614	BOT	[T/C]	0018713309	AGGGTGGTTATATGGCATGTGTTCTTTTGGCCAGGAATCAAAAGTAGTCA			3	7	75370366	diploid	Bos taurus	UM3	0	BOT	TACCCCTTCTAGGGTGGTTATATGGCATGTGTTCTTTTGGCCAGGAATCAAAAGTAGTCA[T/C]TGGATACAAAATCTCATTCTCAATAACCATAAAAACTGAAAAGCACTGAATTTAACAAGA	TCTTGTTAAATTCAGTGCTTTTCAGTTTTTATGGTTATTGAGAATGAGATTTTGTATCCA[A/G]TGACTACTTTTGATTCCTGGCCAAAAGAACACATGCCATATAACCACCCTAGAAGGGGTA	580	3
ARS-BFGL-NGS-100631-0_T_R_1544342965	ARS-BFGL-NGS-100631	TOP	[A/G]	0040734435	TGGAGCAGTAGAAATGAAATCTGGGATCTGTACAGAAGAAGGCCTGCCAG			3	10	69057957	diploid	Bos taurus	UM3	0	BOT	AAGAAACAAACACAAGACAACAGCTCCCTACTCTGCCGGAACAACTTTCCAACTGTCCTC[T/C]CTGGCAGGCCTTCTTCTGTACAGATCCCAGATTTCATTTCTACTGCTCCAATCTATCTGT	ACAGATAGATTGGAGCAGTAGAAATGAAATCTGGGATCTGTACAGAAGAAGGCCTGCCAG[A/G]GAGGACAGTTGGAAAGTTGTTCCGGCAGAGTAGGGAGCTGTTGTCTTGTGTTTGTTTCTT	568	3
ARS-BFGL-NGS-100632-0_T_R_1544342977	ARS-BFGL-NGS-100632	TOP	[A/G]	0011804441	TGATCACAGACATGCGCTTCCAGCTAAGGGCCATTAATCCATTTACTGCT			3	7	95577863	diploid	Bos taurus	UM3	0	BOT	AAGAGGTATTCACTGAAACATATGGAAAAGTCTTTGATAATTTCTCTTCACTCCAACAAG[T/C]AGCAGTAAATGGATTAATGGCCCTTAGCTGGAAGCGCATGTCTGTGATCAGAACTGAAGG	CCTTCAGTTCTGATCACAGACATGCGCTTCCAGCTAAGGGCCATTAATCCATTTACTGCT[A/G]CTTGTTGGAGTGAAGAGAAATTATCAAAGACTTTTCCATATGTTTCAGTGAATACCTCTT	568	3
ARS-BFGL-NGS-100678-0_B_R_1511667840	ARS-BFGL-NGS-100678	BOT	[T/C]	0017752502	AAGTACATATCAATAGATATAAAACATCTCTTCAACCTGGTACAGGCCTT			3	15	31599942	diploid	Bos taurus	UM3	0	TOP	AATATACAGGAAAAGTTTACCAATACTTCCTCTAGCATGTATCATCCTATTTCCTTTGGT[A/G]AAGGCCTGTACCAGGTTGAAGAGATGTTTTATATCTATTGATATGTACTTTCATTAAGTC	AATATACAGGAAAAGTTTACCAATACTTCCTCTAGCATGTATCATCCTATTTCCTTTGGT[A/G]AAGGCCTGTACCAGGTTGAAGAGATGTTTTATATCTATTGATATGTACTTTCATTAAGTC	568	3
ARS-BFGL-NGS-100694-0_T_R_1544343145	ARS-BFGL-NGS-100694	TOP	[A/G]	0062709408	AGGTGTAGAAGCTTCCACTCACTATAAAGGGACCCAACAAGATCAGAGTC			3	8	90176276	diploid	Bos taurus	UM3	0	BOT	AGAGCCAGGACCGGGCTAGCCAGAGGGCTGTGTCCAGGACCTCCCTCCGTGGCCATCACC[T/C]GACTCTGATCTTGTTGGGTCCCTTTATAGTGAGTGGAAGCTTCTACACCTGCAGCCACAC	GTGTGGCTGCAGGTGTAGAAGCTTCCACTCACTATAAAGGGACCCAACAAGATCAGAGTC[A/G]GGTGATGGCCACGGAGGGAGGTCCTGGACACAGCCCTCTGGCTAGCCCGGTCCTGGCTCT	568	3
ARS-BFGL-NGS-100728-0_B_R_1511668100	ARS-BFGL-NGS-100728	BOT	[T/C]	0050627422	TTTAATGGCTTCAGGGGGTGCAACCAGAGGACCGTTCATCATCACACGCT			3	5	119729902	diploid	Bos taurus	UM3	0	TOP	ACTCTGAGGCTCCAGACACCGAGCACATCCACACTGAAATGGCGGCCCTCCTCCGACTCC[A/G]AGCGTGTGATGATGAACGGTCCTCTGGTTGCACCCCCTGAAGCCATTAAAGGTGAAAAGG	ACTCTGAGGCTCCAGACACCGAGCACATCCACACTGAAATGGCGGCCCTCCTCCGACTCC[A/G]AGCGTGTGATGATGAACGGTCCTCTGGTTGCACCCCCTGAAGCCATTAAAGGTGAAAAGG	568	3
ARS-BFGL-NGS-100821-0_B_F_1511668040	ARS-BFGL-NGS-100821	BOT	[T/C]	0046610394	TATCATGGCTAACAATTTGTGAGACTTTCATCCTGCCTCCTCAGTCTCCT			3	2	105666691	diploid	Bos taurus	UM3	0	BOT	ACCTCTCAGGTATCATGGCTAACAATTTGTGAGACTTTCATCCTGCCTCCTCAGTCTCCT[T/C]TTTGCTTCACAGTGGCCCTGGGAAGCAGACATCTCAAATGATTATGCAAATCAGCCTGCA	TGCAGGCTGATTTGCATAATCATTTGAGATGTCTGCTTCCCAGGGCCACTGTGAAGCAAA[A/G]AGGAGACTGAGGAGGCAGGATGAAAGTCTCACAAATTGTTAGCCATGATACCTGAGAGGT	568	3
ARS-BFGL-NGS-100840-0_B_F_1511669678	ARS-BFGL-NGS-100840	BOT	[T/C]	0058602343	TCAATGAAAGACCCCATCCTTTCTGGGGCTGTTGTGGGTGATATTGTGGG			3	11	98553957	diploid	Bos taurus	UM3	0	BOT	GAAAATGTGGTCAATGAAAGACCCCATCCTTTCTGGGGCTGTTGTGGGTGATATTGTGGG[T/C]GCTGGACTTGGCACAGGGCCCAGCTCCACTGTGTCCTCCAGCCTCTGGCCACCAGGGGGC	GCCCCCTGGTGGCCAGAGGCTGGAGGACACAGTGGAGCTGGGCCCTGTGCCAAGTCCAGC[A/G]CCCACAATATCACCCACAACAGCCCCAGAAAGGATGGGGTCTTTCATTGACCACATTTTC	568	3
ARS-BFGL-NGS-100844-0_T_F_1511669543	ARS-BFGL-NGS-100844	TOP	[A/G]	0021659331	CCACTGTGCTGCCACACGGCCCCAGCCACTAACCCTACGAGGCCAAGAAG			3	14	84594318	diploid	Bos taurus	UM3	0	TOP	CTGAAGCATCCCACTGTGCTGCCACACGGCCCCAGCCACTAACCCTACGAGGCCAAGAAG[A/G]AGCCGGGCTCACTGCAGCTGCTGTGGTCTGCAAGCACGCAGCATGGGAGCAGAAAGAACC	CTGAAGCATCCCACTGTGCTGCCACACGGCCCCAGCCACTAACCCTACGAGGCCAAGAAG[A/G]AGCCGGGCTCACTGCAGCTGCTGTGGTCTGCAAGCACGCAGCATGGGAGCAGAAAGAACC	568	3
ARS-BFGL-NGS-100899-0_B_F_1544343278	ARS-BFGL-NGS-100899	BOT	[T/C]	0052801450	GGCCCATTGTGCTGTCTATCTGATTTGGATATAAATACATAGTTTGGCCT			3	19	28095023	diploid	Bos taurus	UM3	0	BOT	ATTATAGTGAGGCCCATTGTGCTGTCTATCTGATTTGGATATAAATACATAGTTTGGCCT[T/C]GCAGCGGGTGTGCCCACGTGGACACACGTGCGCATGCATACACACACCCTTGCTGCCTCC	GGAGGCAGCAAGGGTGTGTGTATGCATGCGCACGTGTGTCCACGTGGGCACACCCGCTGC[A/G]AGGCCAAACTATGTATTTATATCCAAATCAGATAGACAGCACAATGGGCCTCACTATAAT	580	3
ARS-BFGL-NGS-100909-0_B_R_1511669576	ARS-BFGL-NGS-100909	BOT	[T/C]	0011796404	CTGAGCGGATGGACAGATGGACTGAAAGAAGGGGACAGAGCTCAGATAAC			3	19	63734072	diploid	Bos taurus	UM3	0	TOP	CTGCTGGGCCTGCCCAGCTGTCCTCTTATGCCCGTGGCCTCTGGATCGTCCAGTGGAGTC[A/G]GTTATCTGAGCTCTGTCCCCTTCTTTCAGTCCATCTGTCCATCCGCTCAGCCATCCCTCC	CTGCTGGGCCTGCCCAGCTGTCCTCTTATGCCCGTGGCCTCTGGATCGTCCAGTGGAGTC[A/G]GTTATCTGAGCTCTGTCCCCTTCTTTCAGTCCATCTGTCCATCCGCTCAGCCATCCCTCC	568	3
ARS-BFGL-NGS-100946-0_B_R_1511669052	ARS-BFGL-NGS-100946	BOT	[T/C]	0042647300	GCCTTCTAAAACAAAGAGGCAGATCGGCCTAGCAATCTCTCTCTCTCTCT			3	15	31153294	diploid	Bos taurus	UM3	0	TOP	CATACCCACAGCAGGAACTGACAGTATTCGTGTGTTTTATGGCAAAAAAAAAAAAAAAAA[A/G]AGAGAGAGAGAGAGATTGCTAGGCCGATCTGCCTCTTTGTTTTAGAAGGCTTTGGTTCAC	CATACCCACAGCAGGAACTGACAGTATTCGTGTGTTTTATGGCAAAAAAAAAAAAAAAAA[A/G]AGAGAGAGAGAGAGATTGCTAGGCCGATCTGCCTCTTTGTTTTAGAAGGCTTTGGTTCAC	568	3
ARS-BFGL-NGS-100951-1_B_F_1924276519	ARS-BFGL-NGS-100951	BOT	[T/C]	0036709413	AAAGGAGAACAAATAGGTATTATTTGGTTGGAGCTGAGAATGAATGGACA			3	1	80063107	diploid	Bos taurus	UM3	0	BOT	GCCCAGGGGCAAAGGAGAACAAATAGGTATTATTTGGTTGGAGCTGAGAATGAATGGACA[T/C]GGCCAGAAATGAACCTGTATGTGAAAAATGGTTTTAGGAATTGTTGTTTACCTTAGATCA	TGATCTAAGGTAAACAACAATTCCTAAAACCATTTTTCACATACAGGTTCATTTCTGGCC[A/G]TGTCCATTCATTCTCAGCTCCAACCAAATAATACCTATTTGTTCTCCTTTGCCCCTGGGC	568	3
ARS-BFGL-NGS-100967-0_B_F_1511669306	ARS-BFGL-NGS-100967	BOT	[T/C]	0045758425	CTGGGAGACAGGAAAGCCAGGAGCGCCACTGAAGTCGGAAGGGAAAACCT			3	23	52068611	diploid	Bos taurus	UM3	0	BOT	CCGCAGGACGCTGGGAGACAGGAAAGCCAGGAGCGCCACTGAAGTCGGAAGGGAAAACCT[T/C]GGTCAGTTCCGGCCTCGGGAGTCGGAGCCAGGGCTGCTGCCTCCGTGCCCGAGCGTCGAG	CTCGACGCTCGGGCACGGAGGCAGCAGCCCTGGCTCCGACTCCCGAGGCCGGAACTGACC[A/G]AGGTTTTCCCTTCCGACTTCAGTGGCGCTCCTGGCTTTCCTGTCTCCCAGCGTCCTGCGG	568	3
ARS-BFGL-NGS-100985-0_T_R_1511667603	ARS-BFGL-NGS-100985	TOP	[A/G]	0053789420	ACCCACATCATTAATGCATGGAAGATGGTTTCTTCATCAGGAACATTGAC			3	12	44501711	diploid	Bos taurus	UM3	0	BOT	AAATCAAGAGTTTCTACTGCTTCCAGCTGAGGAGCTCCATAAACTCCTGGCCAGTGATGA[T/C]GTCAATGTTCCTGATGAAGAAACCATCTTCCATGCATTAATGATGTGGGTCAAATATGAC	GTCATATTTGACCCACATCATTAATGCATGGAAGATGGTTTCTTCATCAGGAACATTGAC[A/G]TCATCACTGGCCAGGAGTTTATGGAGCTCCTCAGCTGGAAGCAGTAGAAACTCTTGATTT	568	3
ARS-BFGL-NGS-100995-0_T_F_1544343349	ARS-BFGL-NGS-100995	TOP	[A/G]	0043665337	TGGCTATGATAATGAGGCATTCTGGAGAAGACACTTGAGGAGGCCTTGAT			3	22	5111080	diploid	Bos taurus	UM3	0	TOP	CACCCTAAGGTGGCTATGATAATGAGGCATTCTGGAGAAGACACTTGAGGAGGCCTTGAT[A/G]TTACTCCCAGGAGCTCCAGTGAGCCCCAGCCACCCGCATCATCTTGGCTTAGGCACCAGA	CACCCTAAGGTGGCTATGATAATGAGGCATTCTGGAGAAGACACTTGAGGAGGCCTTGAT[A/G]TTACTCCCAGGAGCTCCAGTGAGCCCCAGCCACCCGCATCATCTTGGCTTAGGCACCAGA	568	3
ARS-BFGL-NGS-101028-0_B_R_1511668594	ARS-BFGL-NGS-101028	BOT	[T/C]	0059751414	CCAGGTCATTTTTCCAGACTGACTCCCAGATCACCAGCCTTCTCCAGCTC			3	4	93211337	diploid	Bos taurus	UM3	0	TOP	ATCTAAGAGCAGTGCCCTGACTTGAGGCTGAGGAGGAAGAGGGGGCTGGGCAGGCCCCAG[A/G]GAGCTGGAGAAGGCTGGTGATCTGGGAGTCAGTCTGGAAAAATGACCTGGGCTGAGTGAG	ATCTAAGAGCAGTGCCCTGACTTGAGGCTGAGGAGGAAGAGGGGGCTGGGCAGGCCCCAG[A/G]GAGCTGGAGAAGGCTGGTGATCTGGGAGTCAGTCTGGAAAAATGACCTGGGCTGAGTGAG	568	3
ARS-BFGL-NGS-10103-0_B_F_1511667888	ARS-BFGL-NGS-10103	BOT	[T/C]	0012756315	AATAGAGATTAAACCAACCATAGGCCCTTCTGAGTGTGGGCCTTGTGTGA			3	26	20012464	diploid	Bos taurus	UM3	0	BOT	AATTGGTAATAATAGAGATTAAACCAACCATAGGCCCTTCTGAGTGTGGGCCTTGTGTGA[T/C]TGTATAGTTTACATGTCTTTGAAACTGGTCCTGGATTCTTCACTCACATTTATGATGCCT	AGGCATCATAAATGTGAGTGAAGAATCCAGGACCAGTTTCAAAGACATGTAAACTATACA[A/G]TCACACAAGGCCCACACTCAGAAGGGCCTATGGTTGGTTTAATCTCTATTATTACCAATT	580	3
ARS-BFGL-NGS-101035-0_T_F_1511668059	ARS-BFGL-NGS-101035	TOP	[A/G]	0030718353	GACCCATGGAGCCATTCAGATGTGTGTGGCCACGAAATGATCTCTAAGAC			3	13	58456868	diploid	Bos taurus	UM3	0	TOP	ACGCAGGGGAGACCCATGGAGCCATTCAGATGTGTGTGGCCACGAAATGATCTCTAAGAC[A/G]CTCTATAAAGTAGCGCTCAGGACAGGGAGGGGAGTGTGTGCTGCTGCTTGTAAGAAAACA	ACGCAGGGGAGACCCATGGAGCCATTCAGATGTGTGTGGCCACGAAATGATCTCTAAGAC[A/G]CTCTATAAAGTAGCGCTCAGGACAGGGAGGGGAGTGTGTGCTGCTGCTTGTAAGAAAACA	568	3
ARS-BFGL-NGS-101054-0_B_R_1511669546	ARS-BFGL-NGS-101054	BOT	[T/C]	0033763402	GGGTTTTCCAGGTTTCTCTCAGTGTAGGGTGCAGGTGTCTCCCCACCCCA			3	2	657753	diploid	Bos taurus	UM3	0	TOP	CTGACAGAGACGCCAGACACAAGGCGGCAGCAGGGAGCCAGGGGAGGGGCCAGGGCCGGG[A/G]TGGGGTGGGGAGACACCTGCACCCTACACTGAGAGAAACCTGGAAAACCCAGGGTGAAGA	CTGACAGAGACGCCAGACACAAGGCGGCAGCAGGGAGCCAGGGGAGGGGCCAGGGCCGGG[A/G]TGGGGTGGGGAGACACCTGCACCCTACACTGAGAGAAACCTGGAAAACCCAGGGTGAAGA	568	3
ARS-BFGL-NGS-101070-0_T_R_1511669851	ARS-BFGL-NGS-101070	TOP	[A/G]	0028719321	GGGCTGAGCTTCCGGTGAAGAGAAGCTCTATTTCCGTTGGGAGCAGTTGC			3	21	29704865	diploid	Bos taurus	UM3	0	BOT	GCAGCAAAGGCCACAAGCTGACGTCACGTTTGCTTCCACCCGCGCAGGCCAACCTCACTT[T/C]GCAACTGCTCCCAACGGAAATAGAGCTTCTCTTCACCGGAAGCTCAGCCCTGAGTTCTGA	TCAGAACTCAGGGCTGAGCTTCCGGTGAAGAGAAGCTCTATTTCCGTTGGGAGCAGTTGC[A/G]AAGTGAGGTTGGCCTGCGCGGGTGGAAGCAAACGTGACGTCAGCTTGTGGCCTTTGCTGC	568	3
ARS-BFGL-NGS-101113-0_T_F_1511667553	ARS-BFGL-NGS-101113	TOP	[A/G]	0032809336	TGAAAAACAAAGTTAGGTCTGCCCGGCCAGGAGGTTGCAAACTTGTATTT			3	18	9172680	diploid	Bos taurus	UM3	0	TOP	AAACTGCAGTTGAAAAACAAAGTTAGGTCTGCCCGGCCAGGAGGTTGCAAACTTGTATTT[A/G]CAGCAATATTTGGGAAGACTATTTGGTTCCAGGTGTTTCCAAAGTTGTTCACGGCCCAGA	AAACTGCAGTTGAAAAACAAAGTTAGGTCTGCCCGGCCAGGAGGTTGCAAACTTGTATTT[A/G]CAGCAATATTTGGGAAGACTATTTGGTTCCAGGTGTTTCCAAAGTTGTTCACGGCCCAGA	568	3
ARS-BFGL-NGS-101117-0_B_R_1511667680	ARS-BFGL-NGS-101117	BOT	[T/C]	0038791343	AAATTCCTCCCTATTACAGTTACTACAATGCCTGGCCAGTGGTTAGCTAT			3	8	49240974	diploid	Bos taurus	UM3	0	TOP	AACTATGGAAAGAATATTGTTGCTTGAGGAAAAAAGAGGAAGAAGCACAGTAATTATAAT[A/G]ATAGCTAACCACTGGCCAGGCATTGTAGTAACTGTAATAGGGAGGAATTTTTGTGTTCTG	AACTATGGAAAGAATATTGTTGCTTGAGGAAAAAAGAGGAAGAAGCACAGTAATTATAAT[A/G]ATAGCTAACCACTGGCCAGGCATTGTAGTAACTGTAATAGGGAGGAATTTTTGTGTTCTG	568	3
ARS-BFGL-NGS-101226-0_B_F_1544342890	ARS-BFGL-NGS-101226	BOT	[T/C]	0031701403	AAAGTTCTTTCATTACAAAAGACAAAGCTGGCCACAGATCTAGCCTCCCA			3	19	63191482	diploid	Bos taurus	UM3	0	BOT	AAAAAAAAAAAAAGTTCTTTCATTACAAAAGACAAAGCTGGCCACAGATCTAGCCTCCCA[T/C]GTTTCCCAGCCCAAACACTGGACGTGAACTTTGCCACCGTGTCCAGGTCGTGCTGCCCTC	GAGGGCAGCACGACCTGGACACGGTGGCAAAGTTCACGTCCAGTGTTTGGGCTGGGAAAC[A/G]TGGGAGGCTAGATCTGTGGCCAGCTTTGTCTTTTGTAATGAAAGAACTTTTTTTTTTTTT	568	3
ARS-BFGL-NGS-101228-0_T_F_1511669499	ARS-BFGL-NGS-101228	TOP	[A/G]	0038639421	ATATTTTCTTCGGACGCCTCTGTGCTTCAGCAGCGGAGCTGAATAGTCGC			3	19	63826890	diploid	Bos taurus	UM3	0	TOP	CTCACTCCCTATATTTTCTTCGGACGCCTCTGTGCTTCAGCAGCGGAGCTGAATAGTCGC[A/G]ACAGATGCACGGCTGGGGCCTGAGACGTCACTGTTGGCCTTCACACAGAAAGCATTACCC	CTCACTCCCTATATTTTCTTCGGACGCCTCTGTGCTTCAGCAGCGGAGCTGAATAGTCGC[A/G]ACAGATGCACGGCTGGGGCCTGAGACGTCACTGTTGGCCTTCACACAGAAAGCATTACCC	568	3
ARS-BFGL-NGS-101258-1_B_R_1923523495	ARS-BFGL-NGS-101258	BOT	[T/G]	0065769341	ATCTGTGTCCATAAAAGTAGCCTTGCCCCTGGTGCTAAAGGTGTTCTAAT	0020613328	ATCTGTGTCCATAAAAGTAGCCTTGCCCCTGGTGCTAAAGGTGTTCTAAG	3	5	65184723	diploid	Bos taurus	UM3	0	TOP	AGTGGGTTGCCATTTCCTTTTCCAGCCCAAAGCAAAAGGTTGGCCTTAGCTGGGAGCACG[A/C]TTAGAACACCTTTAGCACCAGGGGCAAGGCTACTTTTATGGACACAGATGCAGGCAGGTA	AGTGGGTTGCCATTTCCTTTTCCAGCCCAAAGCAAAAGGTTGGCCTTAGCTGGGAGCACG[A/C]TTAGAACACCTTTAGCACCAGGGGCAAGGCTACTTTTATGGACACAGATGCAGGCAGGTA	568	3
ARS-BFGL-NGS-10128-0_T_R_1511669069	ARS-BFGL-NGS-10128	TOP	[A/G]	0049626418	TATTACATATAGAAATATAATAGGCAGAAGGAGAAGAGGCCACAGAATAT			3	15	12083672	diploid	Bos taurus	UM3	0	BOT	CATCTCCTAGAGTTTGCCCAAGTTCATGTCCTTTGCATCAGTGATGCCATCTAGCCATCT[T/C]ATATTCTGTGGCCTCTTCTCCTTCTGCCTATTATATTTCTATATGTAATAGTATTGAAAG	CTTTCAATACTATTACATATAGAAATATAATAGGCAGAAGGAGAAGAGGCCACAGAATAT[A/G]AGATGGCTAGATGGCATCACTGATGCAAAGGACATGAACTTGGGCAAACTCTAGGAGATG	568	3
ARS-BFGL-NGS-101333-0_B_F_1511667822	ARS-BFGL-NGS-101333	BOT	[T/C]	0049707308	TGGCATATAAGAGAATACAGGTTGGTCTGGATACAAGAGTTGGCCCACAA			3	8	95563701	diploid	Bos taurus	UM3	0	BOT	AATAAAGACTTGGCATATAAGAGAATACAGGTTGGTCTGGATACAAGAGTTGGCCCACAA[T/C]AGGAATTGAAGAAGCAGAGAATAGAAGAAGGCAGATGAGCAATTATGATGTGATGAGCAT	ATGCTCATCACATCATAATTGCTCATCTGCCTTCTTCTATTCTCTGCTTCTTCAATTCCT[A/G]TTGTGGGCCAACTCTTGTATCCAGACCAACCTGTATTCTCTTATATGCCAAGTCTTTATT	568	3
ARS-BFGL-NGS-101343-0_T_R_1511668235	ARS-BFGL-NGS-101343	TOP	[A/G]	0064758341	TTTGAACGTTTAGTAGCTTGCAGATGAAGGTGCTTGGGCCTGAAGTTTTC			3	3	121228888	diploid	Bos taurus	UM3	0	BOT	AGAGTCCTGTAGTTACGAAAGAAAGTGCGTTGTAGTCAATCTCCTCAAAAAAATCACCAA[T/C]GAAAACTTCAGGCCCAAGCACCTTCATCTGCAAGCTACTAAACGTTCAAAGAGGAGGTGA	TCACCTCCTCTTTGAACGTTTAGTAGCTTGCAGATGAAGGTGCTTGGGCCTGAAGTTTTC[A/G]TTGGTGATTTTTTTGAGGAGATTGACTACAACGCACTTTCTTTCGTAACTACAGGACTCT	568	3
ARS-BFGL-NGS-101356-0_T_F_1511669557	ARS-BFGL-NGS-101356	TOP	[A/G]	0058695474	TCAGATGTCAGCGTTACCCCATGGGAGCCAGAGGGAAACTGCTTCCTGCC			3	11	70537728	diploid	Bos taurus	UM3	0	TOP	CTGACTTACTTCAGATGTCAGCGTTACCCCATGGGAGCCAGAGGGAAACTGCTTCCTGCC[A/G]GGCCCACCACGATGTCCTGGCCAGGGATGGACCACCCAGCTGGGTATTGCAGAGCTACCA	CTGACTTACTTCAGATGTCAGCGTTACCCCATGGGAGCCAGAGGGAAACTGCTTCCTGCC[A/G]GGCCCACCACGATGTCCTGGCCAGGGATGGACCACCCAGCTGGGTATTGCAGAGCTACCA	568	3
ARS-BFGL-NGS-101365-1_T_R_1923523505	ARS-BFGL-NGS-101365	TOP	[A/C]	0047720449	CCCCCAGAGCACTTCCGGTACTATCTCTGAATGGTAGGCTTGACTGTCTA	0038800378	CCCCCAGAGCACTTCCGGTACTATCTCTGAATGGTAGGCTTGACTGTCTC	3	9	51129430	diploid	Bos taurus	UM3	0	BOT	CTTGTTCGGGCTCTAGAGACAGAAACTTATCCACCAGGCCTGGCACCCAGTCCAGCTGAG[T/G]AGACAGTCAAGCCTACCATTCAGAGATAGTACCGGAAGTGCTCTGGGGGAGAAAGCACCA	TGGTGCTTTCTCCCCCAGAGCACTTCCGGTACTATCTCTGAATGGTAGGCTTGACTGTCT[A/C]CTCAGCTGGACTGGGTGCCAGGCCTGGTGGATAAGTTTCTGTCTCTAGAGCCCGAACAAG	580	3
ARS-BFGL-NGS-101374-0_T_R_1544343501	ARS-BFGL-NGS-101374	TOP	[A/G]	0040770410	CAACGAATTCCCGACCGAGAATGGGGAGTCTTACGCCGTCCTTCAGCGCC			3	26	21832456	diploid	Bos taurus	UM3	0	BOT	CGGGACCCCAGGCGACGCGTCCCAGGGGTGGGGGCACACTCCCCAGGGTACTGGGGCCCT[T/C]GGCGCTGAAGGACGGCGTAAGACTCCCCATTCTCGGTCGGGAATTCGTTGGGACCGAATC	GATTCGGTCCCAACGAATTCCCGACCGAGAATGGGGAGTCTTACGCCGTCCTTCAGCGCC[A/G]AGGGCCCCAGTACCCTGGGGAGTGTGCCCCCACCCCTGGGACGCGTCGCCTGGGGTCCCG	568	3
ARS-BFGL-NGS-101394-0_T_F_1511668791	ARS-BFGL-NGS-101394	TOP	[A/G]	0051626301	CTTCATGATTATGAAGGAAACAAGAGAAGGAAGTGTTCAGGCCCTGAAGA			3	20	17281716	diploid	Bos taurus	UM3	0	TOP	CAACTGGGCACTTCATGATTATGAAGGAAACAAGAGAAGGAAGTGTTCAGGCCCTGAAGA[A/G]GGAACTGAATCTAGGAAGCTGCCAATAAGGTCGAAAAGCAAACACAAGCATGGAGGCAGG	CAACTGGGCACTTCATGATTATGAAGGAAACAAGAGAAGGAAGTGTTCAGGCCCTGAAGA[A/G]GGAACTGAATCTAGGAAGCTGCCAATAAGGTCGAAAAGCAAACACAAGCATGGAGGCAGG	568	3
ARS-BFGL-NGS-101398-0_B_F_1511669998	ARS-BFGL-NGS-101398	BOT	[T/C]	0013685495	CGGAAGCGCAGGAATAGCGGGATGTTGTCCTTCCGGAAGCCCTGCAAGGG			3	7	12331895	diploid	Bos taurus	UM3	0	BOT	GGACACGGACCGGAAGCGCAGGAATAGCGGGATGTTGTCCTTCCGGAAGCCCTGCAAGGG[T/C]GTTCCTGCGGGTGGCCACAGGGGGGCGGCGGCCCCAGGCCAGCCCCGAGAGGCTTGGGCC	GGCCCAAGCCTCTCGGGGCTGGCCTGGGGCCGCCGCCCCCCTGTGGCCACCCGCAGGAAC[A/G]CCCTTGCAGGGCTTCCGGAAGGACAACATCCCGCTATTCCTGCGCTTCCGGTCCGTGTCC	568	3
ARS-BFGL-NGS-101408-1_B_F_1924276565	ARS-BFGL-NGS-101408	BOT	[T/C]	0051665381	AAAGATCTCTTTACCCCACTCCACGCTCCTCCCAGGCCTACTCTCCTTTT			3	2	63275355	diploid	Bos taurus	UM3	0	BOT	AATTTAAAAGAAAGATCTCTTTACCCCACTCCACGCTCCTCCCAGGCCTACTCTCCTTTT[T/C]TAAAAATGCAAAAAGGAAATGCACATGGTAAAAGATGTCTCCACATGTGAGCGTTTCTAC	GTAGAAACGCTCACATGTGGAGACATCTTTTACCATGTGCATTTCCTTTTTGCATTTTTA[A/G]AAAAGGAGAGTAGGCCTGGGAGGAGCGTGGAGTGGGGTAAAGAGATCTTTCTTTTAAATT	568	3
ARS-BFGL-NGS-101433-0_T_F_1511669513	ARS-BFGL-NGS-101433	TOP	[A/G]	0029632375	GTCCTCTCTCAAGCTCCTTATCCACTGTCTATTCTCAAAAAACAGCCAAC			3	14	16224327	diploid	Bos taurus	UM3	0	TOP	CTCCCACCCCGTCCTCTCTCAAGCTCCTTATCCACTGTCTATTCTCAAAAAACAGCCAAC[A/G]CGGCAGCTCCGGGTGGCCAGGATTGCGACACCAAATGTGTTTGTTCCCTGTGTTTGTGAA	CTCCCACCCCGTCCTCTCTCAAGCTCCTTATCCACTGTCTATTCTCAAAAAACAGCCAAC[A/G]CGGCAGCTCCGGGTGGCCAGGATTGCGACACCAAATGTGTTTGTTCCCTGTGTTTGTGAA	568	3
ARS-BFGL-NGS-101456-0_T_R_1511669761	ARS-BFGL-NGS-101456	TOP	[A/G]	0035603397	TATGGATGGCTGCCACCTCTTAGTGTGGGCCAGCTGTTAATCCCCTTGAC			3	7	82825197	diploid	Bos taurus	UM3	0	BOT	GAGAAGGCCCCGCTCCACAACCAGGGCAGGGTCTGCTCACCACAACACAGTCACACCTCC[T/C]GTCAAGGGGATTAACAGCTGGCCCACACTAAGAGGTGGCAGCCATCCATACCAAAACAGC	GCTGTTTTGGTATGGATGGCTGCCACCTCTTAGTGTGGGCCAGCTGTTAATCCCCTTGAC[A/G]GGAGGTGTGACTGTGTTGTGGTGAGCAGACCCTGCCCTGGTTGTGGAGCGGGGCCTTCTC	568	3
ARS-BFGL-NGS-101461-0_B_F_1511667910	ARS-BFGL-NGS-101461	BOT	[T/C]	0032772360	ACCCATATACTCTATCTATCTGCCCTTGTGGCCTTCTCATACAGCACTTT			3	18	28030835	diploid	Bos taurus	UM3	0	BOT	ACAAGCATATACCCATATACTCTATCTATCTGCCCTTGTGGCCTTCTCATACAGCACTTT[T/C]GAAAAAGTGAGGACACTGTAAATGGCTCCTTGCTCTGTCTTAAATATACTGCCACTTGAA	TTCAAGTGGCAGTATATTTAAGACAGAGCAAGGAGCCATTTACAGTGTCCTCACTTTTTC[A/G]AAAGTGCTGTATGAGAAGGCCACAAGGGCAGATAGATAGAGTATATGGGTATATGCTTGT	568	3
ARS-BFGL-NGS-101468-1_B_R_1923523521	ARS-BFGL-NGS-101468	BOT	[T/G]	0021685486	CTGTCCGTCTGTGCACACACCTGAGTTTTTCTCTCTGCACAGGTGGTAAT	0050634501	CTGTCCGTCTGTGCACACACCTGAGTTTTTCTCTCTGCACAGGTGGTAAG	3	23	19349032	diploid	Bos taurus	UM3	0	TOP	CCCAGCTCAGAGTCGACGCCTCTACCGTCTACTTAGAGAGGCCCTGACAGCACTGTGCAG[A/C]TTACCACCTGTGCAGAGAGAAAAACTCAGGTGTGTGCACAGACGGACAGAAGGCATCCCA	CCCAGCTCAGAGTCGACGCCTCTACCGTCTACTTAGAGAGGCCCTGACAGCACTGTGCAG[A/C]TTACCACCTGTGCAGAGAGAAAAACTCAGGTGTGTGCACAGACGGACAGAAGGCATCCCA	568	3
ARS-BFGL-NGS-101477-0_B_R_1511668054	ARS-BFGL-NGS-101477	BOT	[T/C]	0068729329	AACATCTAATGTCTCTTGGGCATAGCTAGGTCATATGGCTGCAAAAGAAC			3	21	31910399	diploid	Bos taurus	UM3	0	TOP	ACGACTGGTCCAGGATCTCATATCACCCCTTACTCCCTTGGCCAGCTGTGTATTGTCCTT[A/G]GTTCTTTTGCAGCCATATGACCTAGCTATGCCCAAGAGACATTAGATGTTGACTAGAGGC	ACGACTGGTCCAGGATCTCATATCACCCCTTACTCCCTTGGCCAGCTGTGTATTGTCCTT[A/G]GTTCTTTTGCAGCCATATGACCTAGCTATGCCCAAGAGACATTAGATGTTGACTAGAGGC	568	3
ARS-BFGL-NGS-101525-1_T_R_1923523525	ARS-BFGL-NGS-101525	TOP	[A/C]	0013754470	ATCCCCTTAGAGGCTGGCATTCCCTGGAATTATTTTGTTCAGTGCAGTTA	0027649317	ATCCCCTTAGAGGCTGGCATTCCCTGGAATTATTTTGTTCAGTGCAGTTC	3	17	8589994	diploid	Bos taurus	UM3	0	BOT	CCTTGCTGGCTGGGAAGAAGGGAAGCTACATTTGACAAGAAGAGGCAAGGGGAAGGCCCA[T/G]AACTGCACTGAACAAAATAATTCCAGGGAATGCCAGCCTCTAAGGGGATGGGTGCAGTTA	TAACTGCACCCATCCCCTTAGAGGCTGGCATTCCCTGGAATTATTTTGTTCAGTGCAGTT[A/C]TGGGCCTTCCCCTTGCCTCTTCTTGTCAAATGTAGCTTCCCTTCTTCCCAGCCAGCAAGG	580	3
ARS-BFGL-NGS-10153-0_B_F_1511668940	ARS-BFGL-NGS-10153	BOT	[T/C]	0071788401	GGACCAAGGCAGGCAGCAGTAGTGGCTGGAGCCTGTTGTGAACACACACT			3	14	58687826	diploid	Bos taurus	UM3	0	BOT	CAGAGGCTAGGGACCAAGGCAGGCAGCAGTAGTGGCTGGAGCCTGTTGTGAACACACACT[T/C]GGCTGTGGCGGGGCCAGCTGCAAACACACACAGTGGTGGAACCAGGGCAGGCGGAGGGGC	GCCCCTCCGCCTGCCCTGGTTCCACCACTGTGTGTGTTTGCAGCTGGCCCCGCCACAGCC[A/G]AGTGTGTGTTCACAACAGGCTCCAGCCACTACTGCTGCCTGCCTTGGTCCCTAGCCTCTG	568	3
ARS-BFGL-NGS-101569-0_T_R_1544343709	ARS-BFGL-NGS-101569	TOP	[A/G]	0056671341	CCACTGTGATACAGTTACTACTGCTGACTGGCCCTACTGTGGCTCTCTCT			3	5	50456512	diploid	Bos taurus	UM3	0	BOT	GTAGCAGAGGGCTGCCCTTAGACAAGGTTTTGCTGGAGGATGAAGCTGCATCTCGGAGGA[T/C]AGAGAGAGCCACAGTAGGGCCAGTCAGCAGTAGTAACTGTATCACAGTGGGAAGCATAAC	GTTATGCTTCCCACTGTGATACAGTTACTACTGCTGACTGGCCCTACTGTGGCTCTCTCT[A/G]TCCTCCGAGATGCAGCTTCATCCTCCAGCAAAACCTTGTCTAAGGGCAGCCCTCTGCTAC	568	3
ARS-BFGL-NGS-101576-0_T_R_1511667551	ARS-BFGL-NGS-101576	TOP	[A/G]	0017743301	TCATGGGCATTGTACACCTAGGACAGAAGACAAGGCCAACTAGAATGGTC			3	8	31777151	diploid	Bos taurus	UM3	0	BOT	AAACTCAACTCAGTCCATGGGGTTGCAAAGAGCTGGATACAACTGAGCACCTGAACAAGA[T/C]GACCATTCTAGTTGGCCTTGTCTTCTGTCCTAGGTGTACAATGCCCATGAGTAGGGCTGT	ACAGCCCTACTCATGGGCATTGTACACCTAGGACAGAAGACAAGGCCAACTAGAATGGTC[A/G]TCTTGTTCAGGTGCTCAGTTGTATCCAGCTCTTTGCAACCCCATGGACTGAGTTGAGTTT	568	3
ARS-BFGL-NGS-101603-0_B_F_1511669810	ARS-BFGL-NGS-101603	BOT	[T/C]	0065612482	AGTCTGAAAGAGGGATTCACCTTGACCTCCCTCTCTCCCAGAAGAAGACA			3	12	10453840	diploid	Bos taurus	UM3	0	BOT	GAGTCATCTGAGTCTGAAAGAGGGATTCACCTTGACCTCCCTCTCTCCCAGAAGAAGACA[T/C]GCCACAAATGAGGCCATCAAAAAGCGGCCCAGTTCCTCCCCCTCGGCATGTCTCAAAGCC	GGCTTTGAGACATGCCGAGGGGGAGGAACTGGGCCGCTTTTTGATGGCCTCATTTGTGGC[A/G]TGTCTTCTTCTGGGAGAGAGGGAGGTCAAGGTGAATCCCTCTTTCAGACTCAGATGACTC	568	3
ARS-BFGL-NGS-101615-0_T_R_1544342935	ARS-BFGL-NGS-101615	TOP	[A/G]	0050635432	GAGGAAACTCAGGCAGGGACTATAGAGTAGAGTCTGTTCTGTGTCCCATA			3	25	19762712	diploid	Bos taurus	UM3	0	BOT	AAATGGAGCTGAAAAAAGCAAATGTTTGGTAAAAAATACATTTGCTGGGCCAGGCAGAAA[T/C]TATGGGACACAGAACAGACTCTACTCTATAGTCCCTGCCTGAGTTTCCTCCACACAGCTA	TAGCTGTGTGGAGGAAACTCAGGCAGGGACTATAGAGTAGAGTCTGTTCTGTGTCCCATA[A/G]TTTCTGCCTGGCCCAGCAAATGTATTTTTTACCAAACATTTGCTTTTTTCAGCTCCATTT	568	3
ARS-BFGL-NGS-101623-0_T_F_1511670221	ARS-BFGL-NGS-101623	TOP	[A/G]	0056649318	GGAGAGAGTCGAAGAACACCCTTTCTCATAGGCCTCAGTTCTAAATAAGA			3	15	3185413	diploid	Bos taurus	UM3	0	TOP	TACCTGGGATGGAGAGAGTCGAAGAACACCCTTTCTCATAGGCCTCAGTTCTAAATAAGA[A/G]CACAAAGCATCTGAGGTCTTAGCCCTGGCAAAGGCAAGTTCACTGAAGAAAGAACTGAAA	TACCTGGGATGGAGAGAGTCGAAGAACACCCTTTCTCATAGGCCTCAGTTCTAAATAAGA[A/G]CACAAAGCATCTGAGGTCTTAGCCCTGGCAAAGGCAAGTTCACTGAAGAAAGAACTGAAA	568	3
ARS-BFGL-NGS-101642-1_B_F_1924276591	ARS-BFGL-NGS-101642	BOT	[T/C]	0070698442	AGGCTGGATGCACTCCCCAAGTTCAGCTCGTGTCCTGGAACCTCAGCCTG			3	9	105319944	diploid	Bos taurus	UM3	0	BOT	CCCTCGGCCCAGGCTGGATGCACTCCCCAAGTTCAGCTCGTGTCCTGGAACCTCAGCCTG[T/C]AGCCTCACCTGGGCGTGGGCCGTCCTGGGGGCCGCTCTGGAGAAGGCTGTCCCGAAGAAG	CTTCTTCGGGACAGCCTTCTCCAGAGCGGCCCCCAGGACGGCCCACGCCCAGGTGAGGCT[A/G]CAGGCTGAGGTTCCAGGACACGAGCTGAACTTGGGGAGTGCATCCAGCCTGGGCCGAGGG	568	3
ARS-BFGL-NGS-101648-0_B_R_1511668424	ARS-BFGL-NGS-101648	BOT	[T/C]	0054632466	GGGTTTATGAGTTTTTCTAGTGAATTGTCAAAGCTAGGGGAAGGATAGTG			3	19	10171715	diploid	Bos taurus	UM3	0	TOP	AGGTTAAGGGCAAAGTCCTCCACAGGACTGCTCTCACTTCAAATACCAAGTTTAGGGCCC[A/G]CACTATCCTTCCCCTAGCTTTGACAATTCACTAGAAAAACTCATAAACCCAGGAAAATAC	AGGTTAAGGGCAAAGTCCTCCACAGGACTGCTCTCACTTCAAATACCAAGTTTAGGGCCC[A/G]CACTATCCTTCCCCTAGCTTTGACAATTCACTAGAAAAACTCATAAACCCAGGAAAATAC	568	3
ARS-BFGL-NGS-101656-0_T_R_1511669013	ARS-BFGL-NGS-101656	TOP	[A/G]	0064662375	CTTTGCAGAACAACAGCTCCCAGCTTCACTTGGAGCCAAAGCCAGAGCCG			3	16	41992472	diploid	Bos taurus	UM3	0	BOT	CAGGGCAGGGGGCGAGCTGGGGGAGCAGGGCAGGGCAGGTAGGGCCAGCAGTCTCTAGAA[T/C]CGGCTCTGGCTTTGGCTCCAAGTGAAGCTGGGAGCTGTTGTTCTGCAAAGGGAAGTAGAA	TTCTACTTCCCTTTGCAGAACAACAGCTCCCAGCTTCACTTGGAGCCAAAGCCAGAGCCG[A/G]TTCTAGAGACTGCTGGCCCTACCTGCCCTGCCCTGCTCCCCCAGCTCGCCCCCTGCCCTG	568	3
ARS-BFGL-NGS-10166-0_B_R_1511669508	ARS-BFGL-NGS-10166	BOT	[T/C]	0012657383	GAATGTTTGAGGGGTAATTAGGTTTAGAGGAGTTTGTGAGGATGGGGCCT			3	27	39750933	diploid	Bos taurus	UM3	0	TOP	CTCCAGCAGAGACAATGAACTCTCTGATGTCTCTTCTCATTAGGGCACTAATCCCATCAC[A/G]AGGCCCCATCCTCACAAACTCCTCTAAACCTAATTACCCCTCAAACATTCCATCTCCAGA	CTCCAGCAGAGACAATGAACTCTCTGATGTCTCTTCTCATTAGGGCACTAATCCCATCAC[A/G]AGGCCCCATCCTCACAAACTCCTCTAAACCTAATTACCCCTCAAACATTCCATCTCCAGA	568	3
ARS-BFGL-NGS-101666-0_T_F_1511668515	ARS-BFGL-NGS-101666	TOP	[A/G]	0023680438	CCTGGCTGAGCCGAGAGACCTTAAGTTCTCATGCAGGTGAGCATACGGCC			3	18	24496630	diploid	Bos taurus	UM3	0	TOP	ATACATCTGGCCTGGCTGAGCCGAGAGACCTTAAGTTCTCATGCAGGTGAGCATACGGCC[A/G]TGGTGCCCACCACTGGGGAGGGCTCCCCAGGAACCCTCCCATACAGTCTGACCCTGTGTG	ATACATCTGGCCTGGCTGAGCCGAGAGACCTTAAGTTCTCATGCAGGTGAGCATACGGCC[A/G]TGGTGCCCACCACTGGGGAGGGCTCCCCAGGAACCCTCCCATACAGTCTGACCCTGTGTG	568	3
ARS-BFGL-NGS-101683-0_T_F_1511669429	ARS-BFGL-NGS-101683	TOP	[A/G]	0032689426	TTCCCTCCTCCACTGGGTGACGCCGGAGTGGCCGCTGGTCTTTAAGGGAC			3	22	60105535	diploid	Bos taurus	UM3	0	TOP	CGGGAAGCCCTTCCCTCCTCCACTGGGTGACGCCGGAGTGGCCGCTGGTCTTTAAGGGAC[A/G]GTCCTCAAGCCCCCGGGGTCCCTCCCAGGACAGACCTGAGCTTCAGAGCAGGGTCAGGTC	CGGGAAGCCCTTCCCTCCTCCACTGGGTGACGCCGGAGTGGCCGCTGGTCTTTAAGGGAC[A/G]GTCCTCAAGCCCCCGGGGTCCCTCCCAGGACAGACCTGAGCTTCAGAGCAGGGTCAGGTC	568	3
ARS-BFGL-NGS-101699-1_B_R_1923523551	ARS-BFGL-NGS-101699	BOT	[T/G]	0065600414	GACGGTTGAATCCTTGATGCTGGGACAAAGTGAGCAAAGGAAGAGAGCCT	0070695435	GACGGTTGAATCCTTGATGCTGGGACAAAGTGAGCAAAGGAAGAGAGCCG	3	21	14000867	diploid	Bos taurus	UM3	0	TOP	TGTTTACAGAAGGGAAGAGGCCTCGGAGAAGCACAGCTGGGGAGAGGTTTTCCGGCCTCG[A/C]GGCTCTCTTCCTTTGCTCACTTTGTCCCAGCATCAAGGATTCAACCGTCAGAGAAATGAA	TGTTTACAGAAGGGAAGAGGCCTCGGAGAAGCACAGCTGGGGAGAGGTTTTCCGGCCTCG[A/C]GGCTCTCTTCCTTTGCTCACTTTGTCCCAGCATCAAGGATTCAACCGTCAGAGAAATGAA	568	3
ARS-BFGL-NGS-101711-0_T_R_1511669597	ARS-BFGL-NGS-101711	TOP	[A/G]	0041643323	GTTGGTGGTGATAATCAGGATGGTACTGAAGAGGCTGGGGCTCTAACAGG			3	9	92300111	diploid	Bos taurus	UM3	0	BOT	CTGGGTCACCCACAGCATTCTCTGCAAGTGGTCGGCTTCCTTCTGAGGCCTTTTCTCTCC[T/C]CCTGTTAGAGCCCCAGCCTCTTCAGTACCATCCTGATTATCACCACCAACACCTTCAGTC	GACTGAAGGTGTTGGTGGTGATAATCAGGATGGTACTGAAGAGGCTGGGGCTCTAACAGG[A/G]GGAGAGAAAAGGCCTCAGAAGGAAGCCGACCACTTGCAGAGAATGCTGTGGGTGACCCAG	568	3
ARS-BFGL-NGS-101725-1_T_F_1924276607	ARS-BFGL-NGS-101725	TOP	[A/G]	0017730323	CAGCACCCTGAGCACAGGGGCTCTGCCCAGCATGATGCTGGTGTGTTTGC			3	26	51460945	diploid	Bos taurus	UM3	0	TOP	CACGTGCGGTCAGCACCCTGAGCACAGGGGCTCTGCCCAGCATGATGCTGGTGTGTTTGC[A/G]TTTGGCCAACCTGGGGCTGAATTCCTGCATGTGGGAGCAGGGAGCCCGCCTGGACAGCTG	CACGTGCGGTCAGCACCCTGAGCACAGGGGCTCTGCCCAGCATGATGCTGGTGTGTTTGC[A/G]TTTGGCCAACCTGGGGCTGAATTCCTGCATGTGGGAGCAGGGAGCCCGCCTGGACAGCTG	568	3
ARS-BFGL-NGS-101742-0_T_F_1544343649	ARS-BFGL-NGS-101742	TOP	[A/G]	0025720409	CCCCAGTTACACCACAGGGCAGGAACCTGAGCCCTCACTAATGTCACTGC			3	18	25228413	diploid	Bos taurus	UM3	0	TOP	GCCCCGGTGGCCCCAGTTACACCACAGGGCAGGAACCTGAGCCCTCACTAATGTCACTGC[A/G]AGGGGATAGGGTGTGCCGGCCCAGTGTTCTCTCCCCCTCTGATGCTGAACACGCAGGGGA	GCCCCGGTGGCCCCAGTTACACCACAGGGCAGGAACCTGAGCCCTCACTAATGTCACTGC[A/G]AGGGGATAGGGTGTGCCGGCCCAGTGTTCTCTCCCCCTCTGATGCTGAACACGCAGGGGA	568	3
ARS-BFGL-NGS-101748-0_B_F_1511670356	ARS-BFGL-NGS-101748	BOT	[T/C]	0053648436	GGTCAGTGTTCACTTTCTCTGCTTCCACTGTCCTCGCAGGAGAAGCAGAC			3	5	74191590	diploid	Bos taurus	UM3	0	BOT	TGGGAGTTAGGGTCAGTGTTCACTTTCTCTGCTTCCACTGTCCTCGCAGGAGAAGCAGAC[T/C]GAATGGCCTCCTCCCTGGAGAGCTGAGTAGCCAAGACCTGGGCTTTGGTAGTTTTTAAAA	TTTTAAAAACTACCAAAGCCCAGGTCTTGGCTACTCAGCTCTCCAGGGAGGAGGCCATTC[A/G]GTCTGCTTCTCCTGCGAGGACAGTGGAAGCAGAGAAAGTGAACACTGACCCTAACTCCCA	580	3
ARS-BFGL-NGS-101883-1_T_R_1923523561	ARS-BFGL-NGS-101883	TOP	[A/C]	0012644387	AGAGCAATAAATGAGTGCATTGCCGCCCCATAGGCAGTATGGCCTTACAA	0059747489	AGAGCAATAAATGAGTGCATTGCCGCCCCATAGGCAGTATGGCCTTACAC	3	4	61376132	diploid	Bos taurus	UM3	0	BOT	CTAACAATAAGCCAATTACAAAGTTTTCTGGGCATATTTAGACTTTCAGATGTTGATACT[T/G]TGTAAGGCCATACTGCCTATGGGGCGGCAATGCACTCATTTATTGCTCTGTCCTAATAAG	CTTATTAGGACAGAGCAATAAATGAGTGCATTGCCGCCCCATAGGCAGTATGGCCTTACA[A/C]AGTATCAACATCTGAAAGTCTAAATATGCCCAGAAAACTTTGTAATTGGCTTATTGTTAG	568	3
ARS-BFGL-NGS-101891-0_T_F_1511667917	ARS-BFGL-NGS-101891	TOP	[A/G]	0033631359	ATGAAGATGAAGCATAAAAGCCAAAGGAAATCCTGATCTCAGAGGCCTAG			3	6	75137290	diploid	Bos taurus	UM3	0	TOP	ACAAGTTGATATGAAGATGAAGCATAAAAGCCAAAGGAAATCCTGATCTCAGAGGCCTAG[A/G]CTTGCAGAGACTTGAAGCAGGATTTTGATTCTCAGCCAGAGAGACGTCAGGCTGTGTCAG	ACAAGTTGATATGAAGATGAAGCATAAAAGCCAAAGGAAATCCTGATCTCAGAGGCCTAG[A/G]CTTGCAGAGACTTGAAGCAGGATTTTGATTCTCAGCCAGAGAGACGTCAGGCTGTGTCAG	568	3
ARS-BFGL-NGS-101950-0_T_F_1511669693	ARS-BFGL-NGS-101950	TOP	[A/G]	0060659323	ATTCTCTCAGTGACACTATCTCATAGTGAAAAGTCAGTGAGATGAAGGCC			3	28	39528421	diploid	Bos taurus	UM3	0	TOP	GAACCTGGAAATTCTCTCAGTGACACTATCTCATAGTGAAAAGTCAGTGAGATGAAGGCC[A/G]TGAAGGCATTAGAAAGAGCCCAAGCTCCAGGCAAGGTCAGCCAGGTTCAAATCTCAGCTC	GAACCTGGAAATTCTCTCAGTGACACTATCTCATAGTGAAAAGTCAGTGAGATGAAGGCC[A/G]TGAAGGCATTAGAAAGAGCCCAAGCTCCAGGCAAGGTCAGCCAGGTTCAAATCTCAGCTC	568	3
ARS-BFGL-NGS-101968-1_B_F_1923523566	ARS-BFGL-NGS-101968	BOT	[T/G]	0067678363	ACTGGCTCCCAGGCAGTACAAGGCAGTTCCTGGTCACTGATAAAAATACT	0039760376	ACTGGCTCCCAGGCAGTACAAGGCAGTTCCTGGTCACTGATAAAAATACG	3	18	7468305	diploid	Bos taurus	UM3	0	BOT	ATCACCGCTCAACTGGCTCCCAGGCAGTACAAGGCAGTTCCTGGTCACTGATAAAAATAC[T/G]CTCTGACGGGGGGCCCTGGAATGTTGGTGGGGCAGAAGCCACTTGGACTCATCCTTGTTG	CAACAAGGATGAGTCCAAGTGGCTTCTGCCCCACCAACATTCCAGGGCCCCCCGTCAGAG[A/C]GTATTTTTATCAGTGACCAGGAACTGCCTTGTACTGCCTGGGAGCCAGTTGAGCGGTGAT	580	3
ARS-BFGL-NGS-101981-0_T_R_1511668477	ARS-BFGL-NGS-101981	TOP	[A/G]	0017706467	CGCAGATTTAAGTACAACACTGTTTATACCTAAAACCATGACACTCTCCC			3	25	42364359	diploid	Bos taurus	UM3	0	BOT	AGTGTTTTTCCAGCTCTGTCTGGAGTGTGTCCTTGGTGGGTGGCACCAAGTGGCCAGTGT[T/C]GGGAGAGTGTCATGGTTTTAGGTATAAACAGTGTTGTACTTAAATCTGCGGACAGGTGAG	CTCACCTGTCCGCAGATTTAAGTACAACACTGTTTATACCTAAAACCATGACACTCTCCC[A/G]ACACTGGCCACTTGGTGCCACCCACCAAGGACACACTCCAGACAGAGCTGGAAAAACACT	580	3
ARS-BFGL-NGS-101983-0_B_R_1511669630	ARS-BFGL-NGS-101983	BOT	[T/C]	0074611394	AGGTATGTGGGATTGTATTTGGAAAGGGATAACGGAAAAGGCCTTCAAGC			3	10	61201023	diploid	Bos taurus	UM3	0	TOP	CTTCACTCCATCTTATCCCCAGGTTAAAAAGAAAAAAATCCACCTAGCTTGATGGTTTGG[A/G]GCTTGAAGGCCTTTTCCGTTATCCCTTTCCAAATACAATCCCACATACCTCCCCCTACAA	CTTCACTCCATCTTATCCCCAGGTTAAAAAGAAAAAAATCCACCTAGCTTGATGGTTTGG[A/G]GCTTGAAGGCCTTTTCCGTTATCCCTTTCCAAATACAATCCCACATACCTCCCCCTACAA	568	3
ARS-BFGL-NGS-101997-0_B_R_1544343146	ARS-BFGL-NGS-101997	BOT	[T/C]	0060794312	CTTCTGCTGCTAACTGCTGAGAGCTGCAGCATAGAACCCCGATTTCCTTA			3	16	66404619	diploid	Bos taurus	UM3	0	TOP	AGAGCCCCTCCTGACTGCACTGTCCACTCTGACTCTGAGAGAAAGAGCACTGGCCTGTGA[A/G]TAAGGAAATCGGGGTTCTATGCTGCAGCTCTCAGCAGTTAGCAGCAGAAGCTTGGGCAAA	AGAGCCCCTCCTGACTGCACTGTCCACTCTGACTCTGAGAGAAAGAGCACTGGCCTGTGA[A/G]TAAGGAAATCGGGGTTCTATGCTGCAGCTCTCAGCAGTTAGCAGCAGAAGCTTGGGCAAA	580	3
ARS-BFGL-NGS-102011-0_T_R_1511669091	ARS-BFGL-NGS-102011	TOP	[A/G]	0049640404	GCATTCATGTGGTCGAGGTGATGAATGCCACTCCCAGCTACAGTCTGCTC			3	19	63646530	diploid	Bos taurus	UM3	0	BOT	CATGTCTTATTCACGGCAGCCACATGTCCAGCCAAACATCAGGGGCCCTGTGACTATGGA[T/C]GAGCAGACTGTAGCTGGGAGTGGCATTCATCACCTCGACCACATGAATGCACTCCCCTTC	GAAGGGGAGTGCATTCATGTGGTCGAGGTGATGAATGCCACTCCCAGCTACAGTCTGCTC[A/G]TCCATAGTCACAGGGCCCCTGATGTTTGGCTGGACATGTGGCTGCCGTGAATAAGACATG	568	3
ARS-BFGL-NGS-10207-0_T_F_1511669309	ARS-BFGL-NGS-10207	TOP	[A/G]	0015603388	AGGCTCTGTGACATGAACCACGAAGCCCAGTCTGGCCTCCGTCTGCAATC			3	4	115138746	diploid	Bos taurus	UM3	0	TOP	CCGCCCTTGCAGGCTCTGTGACATGAACCACGAAGCCCAGTCTGGCCTCCGTCTGCAATC[A/G]CCTCCCCCACCATGTGCCAGGTGCATGGTGAACACAGACCCCTCCACGTAGACAGGAAAG	CCGCCCTTGCAGGCTCTGTGACATGAACCACGAAGCCCAGTCTGGCCTCCGTCTGCAATC[A/G]CCTCCCCCACCATGTGCCAGGTGCATGGTGAACACAGACCCCTCCACGTAGACAGGAAAG	568	3
ARS-BFGL-NGS-102077-0_B_R_1511668066	ARS-BFGL-NGS-102077	BOT	[T/C]	0024781478	TTTCGGAAGCTTACTCTGTGCCATTAATCCCTGGCTCACATCCCCAGTTT			3	18	11774889	diploid	Bos taurus	UM3	0	TOP	ACGTGGGTTTCTGTCTGCTGCACGGGCTCCAGCTGGCCCATCCCTCTGTCCTCGAGGCCA[A/G]AAACTGGGGATGTGAGCCAGGGATTAATGGCACAGAGTAAGCTTCCGAAAGCCACGGGGG	ACGTGGGTTTCTGTCTGCTGCACGGGCTCCAGCTGGCCCATCCCTCTGTCCTCGAGGCCA[A/G]AAACTGGGGATGTGAGCCAGGGATTAATGGCACAGAGTAAGCTTCCGAAAGCCACGGGGG	568	3
ARS-BFGL-NGS-102078-0_B_R_1511670026	ARS-BFGL-NGS-102078	BOT	[T/C]	0045600433	AACCAGCAAGGGAGTCTGATGTTTCGCGGCCTAAATACAAATAGGTACCA			3	X	101916449	diploid	Bos taurus	UM3	0	TOP	GGCCTACTTTTGCTTTGTTCCTGCCCTATTGTACAAGAGAAAAATGTCTCTAAAAAGGCA[A/G]TGGTACCTATTTGTATTTAGGCCGCGAAACATCAGACTCCCTTGCTGGTTGGAACTCTAA	GGCCTACTTTTGCTTTGTTCCTGCCCTATTGTACAAGAGAAAAATGTCTCTAAAAAGGCA[A/G]TGGTACCTATTTGTATTTAGGCCGCGAAACATCAGACTCCCTTGCTGGTTGGAACTCTAA	568	3
ARS-BFGL-NGS-102169-1_B_R_1923523583	ARS-BFGL-NGS-102169	BOT	[T/G]	0037703315	GGACTATGACGTTAGGGAGCACGCGGAACAGTGTTTCCAGAAGTAGCAAT	0058666332	GGACTATGACGTTAGGGAGCACGCGGAACAGTGTTTCCAGAAGTAGCAAG	3	27	12930436	diploid	Bos taurus	UM3	0	TOP	AACCACACGGGCATTTTCCCACCTCCCTGGACCTCTCGGCAGCCTTTGGTGTGGCCGCCC[A/C]TTGCTACTTCTGGAAACACTGTTCCGCGTGCTCCCTAACGTCATAGTCCTTCCCTGCAGC	AACCACACGGGCATTTTCCCACCTCCCTGGACCTCTCGGCAGCCTTTGGTGTGGCCGCCC[A/C]TTGCTACTTCTGGAAACACTGTTCCGCGTGCTCCCTAACGTCATAGTCCTTCCCTGCAGC	580	3
ARS-BFGL-NGS-102196-0_B_R_1511667502	ARS-BFGL-NGS-102196	BOT	[T/C]	0021774431	TAGGAGGGGAGGCACAGTCCTTGAGGCCTGAACCTACTTTATTTCCTTCT			3	18	61182535	diploid	Bos taurus	UM3	0	TOP	AAAACATGTGGAGACAGAGTTTGGAGGTAATATACAGGTGGCTTTAATTCTCAATTGGCA[A/G]AGAAGGAAATAAAGTAGGTTCAGGCCTCAAGGACTGTGCCTCCCCTCCTAAGATAAAGGC	AAAACATGTGGAGACAGAGTTTGGAGGTAATATACAGGTGGCTTTAATTCTCAATTGGCA[A/G]AGAAGGAAATAAAGTAGGTTCAGGCCTCAAGGACTGTGCCTCCCCTCCTAAGATAAAGGC	568	3
ARS-BFGL-NGS-10225-0_B_F_1511668640	ARS-BFGL-NGS-10225	BOT	[T/C]	0063772485	GCGACTCTGCAAATGATGTGATATAAACTTTGTGGCCACCTCTGGCTACT			3	12	29120186	diploid	Bos taurus	UM3	0	BOT	ATGGAAGGTGGCGACTCTGCAAATGATGTGATATAAACTTTGTGGCCACCTCTGGCTACT[T/C]GTTCACCTCTGTCCTTGTTGCCAACTAATCTCAATCTTAATAAGTAAGCAATGTCTCTTG	CAAGAGACATTGCTTACTTATTAAGATTGAGATTAGTTGGCAACAAGGACAGAGGTGAAC[A/G]AGTAGCCAGAGGTGGCCACAAAGTTTATATCACATCATTTGCAGAGTCGCCACCTTCCAT	568	3
ARS-BFGL-NGS-102255-0_B_F_1544343178	ARS-BFGL-NGS-102255	BOT	[T/C]	0010756373	CAGCCTTTCATGTGGGCTCAGAAGTTGCCATCGGCTTTCAGCATGAGCAC			3	8	40747782	diploid	Bos taurus	UM3	0	BOT	AGGACAAGTCCAGCCTTTCATGTGGGCTCAGAAGTTGCCATCGGCTTTCAGCATGAGCAC[T/C]GATCCCACCTGCAGTGGCCAGTGCCTTTCCCTGCTCTCATTCCATTCCCGGGTGAAGAGG	CCTCTTCACCCGGGAATGGAATGAGAGCAGGGAAAGGCACTGGCCACTGCAGGTGGGATC[A/G]GTGCTCATGCTGAAAGCCGATGGCAACTTCTGAGCCCACATGAAAGGCTGGACTTGTCCT	580	3
ARS-BFGL-NGS-102273-0_B_F_1511668334	ARS-BFGL-NGS-102273	BOT	[T/C]	0053670418	CTGCCGGGGGATGTCTACTTGGTGACCATTGAACCTGACCACAGAGGGCA			3	27	212609	diploid	Bos taurus	UM3	0	BOT	AGGAACGCAGCTGCCGGGGGATGTCTACTTGGTGACCATTGAACCTGACCACAGAGGGCA[T/C]GGGGTGCCGAGCACCCTCAGGGCCCCGCTGTGGTGTGTCTTGGGTCGCCTGTTTCTCTGC	GCAGAGAAACAGGCGACCCAAGACACACCACAGCGGGGCCCTGAGGGTGCTCGGCACCCC[A/G]TGCCCTCTGTGGTCAGGTTCAATGGTCACCAAGTAGACATCCCCCGGCAGCTGCGTTCCT	568	3
ARS-BFGL-NGS-10231-0_B_R_1511669276	ARS-BFGL-NGS-10231	BOT	[T/G]	0030619368	CAGACACAGTCCCTGACTTCACAGAGCTTATATCCTAGTCTCTGAAGTAG			3	7	63215249	diploid	Bos taurus	UM3	0	TOP	CCCTGCTCTGCCAGTCCACGTGGTGGTCATGAGGGTCTCCCAAGACCATGGTTCCTGGCC[A/C]CTACTTCAGAGACTAGGATATAAGCTCTGTGAAGTCAGGGACTGTGTCTGGTTTGTTCAC	CCCTGCTCTGCCAGTCCACGTGGTGGTCATGAGGGTCTCCCAAGACCATGGTTCCTGGCC[A/C]CTACTTCAGAGACTAGGATATAAGCTCTGTGAAGTCAGGGACTGTGTCTGGTTTGTTCAC	568	3
ARS-BFGL-NGS-102315-0_T_F_1511667795	ARS-BFGL-NGS-102315	TOP	[A/G]	0072690498	TTTGAAGCTGCAGCCTGGTTTGTGCTGTTGAGGCCCAATGTGCAGAGTTA			3	8	91934056	diploid	Bos taurus	UM3	0	TOP	AAGGGTCCACTTTGAAGCTGCAGCCTGGTTTGTGCTGTTGAGGCCCAATGTGCAGAGTTA[A/G]ACCTATCCCAGGGGAGGTAGCTACTGCTTCTGAAGTGCTGATGCTCAGTGAAGACCACAT	AAGGGTCCACTTTGAAGCTGCAGCCTGGTTTGTGCTGTTGAGGCCCAATGTGCAGAGTTA[A/G]ACCTATCCCAGGGGAGGTAGCTACTGCTTCTGAAGTGCTGATGCTCAGTGAAGACCACAT	568	3
ARS-BFGL-NGS-102338-0_B_R_1511668280	ARS-BFGL-NGS-102338	BOT	[T/C]	0059622367	GTCACTGGCTCAGTCAGCAGACGAGTGCCGACCCTGGTTTAGGGAGAAAG			3	X	111784978	diploid	Bos taurus	UM3	0	TOP	AGCATGCTGGAGGATCCCGGGTCTGGGCAATCTCTTCCCCATGGGGCCGCTTTTTGGCAT[A/G]CTTTCTCCCTAAACCAGGGTCGGCACTCGTCTGCTGACTGAGCCAGTGACGCTCGGCGAT	AGCATGCTGGAGGATCCCGGGTCTGGGCAATCTCTTCCCCATGGGGCCGCTTTTTGGCAT[A/G]CTTTCTCCCTAAACCAGGGTCGGCACTCGTCTGCTGACTGAGCCAGTGACGCTCGGCGAT	568	3
ARS-BFGL-NGS-102353-0_T_R_1511668883	ARS-BFGL-NGS-102353	TOP	[A/G]	0044795343	TCTTCAGCTCCTTTGATGGAATCATTAGCCTGGTAAGGCCATGTTTCCCA			3	2	3900181	diploid	Bos taurus	UM3	0	BOT	CACCTCAAGGTGACCTATCATCATCAGTCCTTGGGGCGCCCACTCTGGGTGGGGAAGGGA[T/C]TGGGAAACATGGCCTTACCAGGCTAATGATTCCATCAAAGGAGCTGAAGAGACAGGGGGA	TCCCCCTGTCTCTTCAGCTCCTTTGATGGAATCATTAGCCTGGTAAGGCCATGTTTCCCA[A/G]TCCCTTCCCCACCCAGAGTGGGCGCCCCAAGGACTGATGATGATAGGTCACCTTGAGGTG	568	3
ARS-BFGL-NGS-10238-0_B_F_1511669696	ARS-BFGL-NGS-10238	BOT	[T/C]	0019810315	CTTGGGAGAAACAGGGTGAAGATGAGATCTTTCAGGGTCTGCAGAGGTAA			3	11	107043330	diploid	Bos taurus	UM3	0	BOT	GAAGACAGGCCTTGGGAGAAACAGGGTGAAGATGAGATCTTTCAGGGTCTGCAGAGGTAA[T/C]GGCGAGGTGGCCTGGGGGGCCTGGTCCCTGGGACGGTGGGGCAGGGGCTTCTAACAGCCC	GGGCTGTTAGAAGCCCCTGCCCCACCGTCCCAGGGACCAGGCCCCCCAGGCCACCTCGCC[A/G]TTACCTCTGCAGACCCTGAAAGATCTCATCTTCACCCTGTTTCTCCCAAGGCCTGTCTTC	568	3
ARS-BFGL-NGS-102428-1_B_R_1923523603	ARS-BFGL-NGS-102428	BOT	[T/G]	0041779431	ATGGTTGTGTCTGTGTCTTTTCTTCTGATCTTCAGGCCACAATCTGGGGT	0043697405	ATGGTTGTGTCTGTGTCTTTTCTTCTGATCTTCAGGCCACAATCTGGGGG	3	17	40643707	diploid	Bos taurus	UM3	0	TOP	AGCTCTGACCCTCTCTGGCTATAGCTGATTGGAACCAGGTAACAGCTGTCCCCAGCCCAC[A/C]CCCCAGATTGTGGCCTGAAGATCAGAAGAAAAGACACAGACACAACCATCAAATGGTACG	AGCTCTGACCCTCTCTGGCTATAGCTGATTGGAACCAGGTAACAGCTGTCCCCAGCCCAC[A/C]CCCCAGATTGTGGCCTGAAGATCAGAAGAAAAGACACAGACACAACCATCAAATGGTACG	580	3
ARS-BFGL-NGS-102441-0_T_R_1511669039	ARS-BFGL-NGS-102441	TOP	[A/C]	0058777441	TGGGAGGGGTAATAGTAGTAATGCTGATCTCCTTCAAAAGGACTTAATCC			3	1	15071831	diploid	Bos taurus	UM3	0	BOT	CAGTGTCCTGCCATGGGGTCAGGGGCACTGATACAGCAGTTCTGGAAGGCCTGGCATGCT[T/G]GGATTAAGTCCTTTTGAAGGAGATCAGCATTACTACTATTACCCCTCCCATAGGGGAACA	TGTTCCCCTATGGGAGGGGTAATAGTAGTAATGCTGATCTCCTTCAAAAGGACTTAATCC[A/C]AGCATGCCAGGCCTTCCAGAACTGCTGTATCAGTGCCCCTGACCCCATGGCAGGACACTG	568	3
ARS-BFGL-NGS-102461-1_T_R_1923523607	ARS-BFGL-NGS-102461	TOP	[A/C]	0019787378	TTTCATCAAGCATCTAGGAGACCCTACTAGAAGGCCCTCAGGTGACCTCA	0070650464	TTTCATCAAGCATCTAGGAGACCCTACTAGAAGGCCCTCAGGTGACCTCC	3	14	64541527	diploid	Bos taurus	UM3	0	BOT	CAAAGAACGCTTGCATATTTCCAGTGACAAAGTGGACAGGGGGCTGTGTGAGGACTGGTG[T/G]GAGGTCACCTGAGGGCCTTCTAGTAGGGTCTCCTAGATGCTTGATGAAAGCTAGAGGTGA	TCACCTCTAGCTTTCATCAAGCATCTAGGAGACCCTACTAGAAGGCCCTCAGGTGACCTC[A/C]CACCAGTCCTCACACAGCCCCCTGTCCACTTTGTCACTGGAAATATGCAAGCGTTCTTTG	568	3
ARS-BFGL-NGS-102467-0_T_F_1511669201	ARS-BFGL-NGS-102467	TOP	[A/G]	0053747331	TGCAAATCCCAGGCCTTCAGACCCCCTTTTAGGGGCCTCCATTCCTGCAC			3	2	136188090	diploid	Bos taurus	UM3	0	TOP	CCCAAGAGAGTGCAAATCCCAGGCCTTCAGACCCCCTTTTAGGGGCCTCCATTCCTGCAC[A/G]TCGGCTCCCGGGAGGACCAGGCAGTGAGAGGAAAAGCATGGCTCCTGGTGCCTGGGCCGA	CCCAAGAGAGTGCAAATCCCAGGCCTTCAGACCCCCTTTTAGGGGCCTCCATTCCTGCAC[A/G]TCGGCTCCCGGGAGGACCAGGCAGTGAGAGGAAAAGCATGGCTCCTGGTGCCTGGGCCGA	568	3
ARS-BFGL-NGS-102498-0_T_R_1511667947	ARS-BFGL-NGS-102498	TOP	[A/G]	0057684389	TACTCTCTTTTTCTCCCTCAGCCATTTGTTCCAGGAGGTACCTGCTGCCC			3	22	48830838	diploid	Bos taurus	UM3	0	BOT	ACAGGACAGGTCCTGCGGCTGACATCCCTGGGGTTCTCAGTGAGGGAAGGCCTGCCCACA[T/C]GGGCAGCAGGTACCTCCTGGAACAAATGGCTGAGGGAGAAAAAGAGAGTATGACGATGAG	CTCATCGTCATACTCTCTTTTTCTCCCTCAGCCATTTGTTCCAGGAGGTACCTGCTGCCC[A/G]TGTGGGCAGGCCTTCCCTCACTGAGAACCCCAGGGATGTCAGCCGCAGGACCTGTCCTGT	568	3
ARS-BFGL-NGS-102536-0_T_R_1544343317	ARS-BFGL-NGS-102536	TOP	[A/G]	0030760454	AGATCCCACATTAGATTTGAGACCCCAGGAGCACTGATCTGTCTCAGGAC			3	10	82077994	diploid	Bos taurus	UM3	0	BOT	CAACCAAGCACCACCTATGCTGCAGACAGGGCAGTGGGGTGTGGACAGGGCCGACAACAA[T/C]GTCCTGAGACAGATCAGTGCTCCTGGGGTCTCAAATCTAATGTGGGATCTGGGGTAACAC	GTGTTACCCCAGATCCCACATTAGATTTGAGACCCCAGGAGCACTGATCTGTCTCAGGAC[A/G]TTGTTGTCGGCCCTGTCCACACCCCACTGCCCTGTCTGCAGCATAGGTGGTGCTTGGTTG	568	3
ARS-BFGL-NGS-10254-0_B_F_1511669236	ARS-BFGL-NGS-10254	BOT	[T/C]	0049697353	CCACTGTCAGCTGTTAATTGCAACTCAAGTAGGCTCAAGTAGGGCCTCTC			3	9	40256749	diploid	Bos taurus	UM3	0	BOT	CCCCCTCTCCCCACTGTCAGCTGTTAATTGCAACTCAAGTAGGCTCAAGTAGGGCCTCTC[T/C]TCAGCACATCACAAAGCCAGGAGCTCTGGTCTCTGGTCTCTGAGCCTGTGCTCCTTCATC	GATGAAGGAGCACAGGCTCAGAGACCAGAGACCAGAGCTCCTGGCTTTGTGATGTGCTGA[A/G]GAGAGGCCCTACTTGAGCCTACTTGAGTTGCAATTAACAGCTGACAGTGGGGAGAGGGGG	568	3
ARS-BFGL-NGS-102541-0_T_F_1511669589	ARS-BFGL-NGS-102541	TOP	[A/G]	0058673450	CAAGTCTTCCCCTCTCCCAGGGGTCTCAGGACTCCGGAATGTAAGGCCTC			3	11	103721928	diploid	Bos taurus	UM3	0	TOP	CTGGGAGGACCAAGTCTTCCCCTCTCCCAGGGGTCTCAGGACTCCGGAATGTAAGGCCTC[A/G]GGTGCCTGGTGAGCCCCCTTGCAGGCATCCGCACTTGCCCAGGAGTGTACACACGCTCTC	CTGGGAGGACCAAGTCTTCCCCTCTCCCAGGGGTCTCAGGACTCCGGAATGTAAGGCCTC[A/G]GGTGCCTGGTGAGCCCCCTTGCAGGCATCCGCACTTGCCCAGGAGTGTACACACGCTCTC	580	3
ARS-BFGL-NGS-102553-0_B_F_1511667496	ARS-BFGL-NGS-102553	BOT	[T/C]	0063646408	TCCGGGTGAAATGCTAGTTGCTGCTCAGCAGATGGAGGGAGCAAGACCCC			3	8	112966306	diploid	Bos taurus	UM3	0	BOT	AAAAAGTTGGTCCGGGTGAAATGCTAGTTGCTGCTCAGCAGATGGAGGGAGCAAGACCCC[T/C]AGGCCAAGCGCACAGCCAGACCCCCGGGAGAGGAGGGCTCTGGGGACCACGGCCACGCCC	GGGCGTGGCCGTGGTCCCCAGAGCCCTCCTCTCCCGGGGGTCTGGCTGTGCGCTTGGCCT[A/G]GGGGTCTTGCTCCCTCCATCTGCTGAGCAGCAACTAGCATTTCACCCGGACCAACTTTTT	568	3
ARS-BFGL-NGS-102557-1_T_F_1923523620	ARS-BFGL-NGS-102557	TOP	[A/C]	0047698440	ACAAAGCCTCAACTATGGTCACACTGGCCCCTGCTGAGACCCTTCAACTA	0027743460	ACAAAGCCTCAACTATGGTCACACTGGCCCCTGCTGAGACCCTTCAACTC	3	15	31984513	diploid	Bos taurus	UM3	0	TOP	CAGCCATCTCTACAAAGCCTCAACTATGGTCACACTGGCCCCTGCTGAGACCCTTCAACT[A/C]TTAAGGATAAAGACCAGGGTCCTTCATACTAAGCCCTCCACACCCACCGGGCCCTACAAG	CAGCCATCTCTACAAAGCCTCAACTATGGTCACACTGGCCCCTGCTGAGACCCTTCAACT[A/C]TTAAGGATAAAGACCAGGGTCCTTCATACTAAGCCCTCCACACCCACCGGGCCCTACAAG	568	3
ARS-BFGL-NGS-102576-0_B_R_1511669290	ARS-BFGL-NGS-102576	BOT	[T/C]	0044650360	CCGGAGTCGGTATTCAAACCCTAGTTACAGAAAACACAGAACCAGGCACA			3	17	74666629	diploid	Bos taurus	UM3	0	TOP	CCCTTGGGCTCTGCGTTCGTGGTGATTTAGCTTGGGCTCGGCTTTCTGGCCTTCTGTGAC[A/G]TGTGCCTGGTTCTGTGTTTTCTGTAACTAGGGTTTGAATACCGACTCCGGGAAATATGCA	CCCTTGGGCTCTGCGTTCGTGGTGATTTAGCTTGGGCTCGGCTTTCTGGCCTTCTGTGAC[A/G]TGTGCCTGGTTCTGTGTTTTCTGTAACTAGGGTTTGAATACCGACTCCGGGAAATATGCA	568	3
ARS-BFGL-NGS-102603-1_B_F_1923523624	ARS-BFGL-NGS-102603	BOT	[T/G]	0022602335	AAATGGTTGAGTCAAGAGTCGACTTAGAATGTGACCATTGGATGAGAAAT	0049710453	AAATGGTTGAGTCAAGAGTCGACTTAGAATGTGACCATTGGATGAGAAAG	3	7	67495781	diploid	Bos taurus	UM3	0	BOT	GAGTGCATGCCAAATGGTTGAGTCAAGAGTCGACTTAGAATGTGACCATTGGATGAGAAA[T/G]CTGGAGGAACAGGATCCCCTGGCCACTTGTCCGGCTCCATCTTCCTGACCCACTCCAGCC	GGCTGGAGTGGGTCAGGAAGATGGAGCCGGACAAGTGGCCAGGGGATCCTGTTCCTCCAG[A/C]TTTCTCATCCAATGGTCACATTCTAAGTCGACTCTTGACTCAACCATTTGGCATGCACTC	568	3
ARS-BFGL-NGS-10261-0_B_F_1511668762	ARS-BFGL-NGS-10261	BOT	[T/C]	0034623453	TTGTGACTGACACAATGTCCTTCTGTTATATTCGCTCTCCTGTATTAAGA			3	X	120594175	diploid	Bos taurus	UM3	0	BOT	CAAACAACTCTTGTGACTGACACAATGTCCTTCTGTTATATTCGCTCTCCTGTATTAAGA[T/C]AGGAGGCCAAGCCAGATTCTCTTCCTTGCAGTCCAAATATAAACGCTACCAATGCAAAGG	CCTTTGCATTGGTAGCGTTTATATTTGGACTGCAAGGAAGAGAATCTGGCTTGGCCTCCT[A/G]TCTTAATACAGGAGAGCGAATATAACAGAAGGACATTGTGTCAGTCACAAGAGTTGTTTG	580	3
ARS-BFGL-NGS-102610-0_T_R_1511669769	ARS-BFGL-NGS-102610	TOP	[A/G]	0029757401	TCACTTGTGTGTGTGCTGCGGGATCATGTGGCCTCTGCTTCTCCTTCTGC			3	14	21452744	diploid	Bos taurus	UM3	0	BOT	GAGAGGACGAGCTGGACCCTCACACAGAGGATAGAGCGGTGCCAGACACAGACTTCCGTG[T/C]GCAGAAGGAGAAGCAGAGGCCACATGATCCCGCAGCACACACACAAGTGACCGTGTGGCC	GGCCACACGGTCACTTGTGTGTGTGCTGCGGGATCATGTGGCCTCTGCTTCTCCTTCTGC[A/G]CACGGAAGTCTGTGTCTGGCACCGCTCTATCCTCTGTGTGAGGGTCCAGCTCGTCCTCTC	568	3
ARS-BFGL-NGS-102633-0_T_F_1511669815	ARS-BFGL-NGS-102633	TOP	[A/G]	0036771313	TTAAACATCTCTCAAAGCTCTGGGTTCACACAAAGACAGTAACTCCAAGG			3	20	65270746	diploid	Bos taurus	UM3	0	TOP	GATAATAAAGTTAAACATCTCTCAAAGCTCTGGGTTCACACAAAGACAGTAACTCCAAGG[A/G]AATATTTTAGGCTGGATGGCCTTGTCCACTGTCTGGCCACTTTCCTAGCATTTTCCTACA	GATAATAAAGTTAAACATCTCTCAAAGCTCTGGGTTCACACAAAGACAGTAACTCCAAGG[A/G]AATATTTTAGGCTGGATGGCCTTGTCCACTGTCTGGCCACTTTCCTAGCATTTTCCTACA	568	3
ARS-BFGL-NGS-102654-0_T_R_1544343523	ARS-BFGL-NGS-102654	TOP	[A/G]	0064652351	TGCTGTTCTTTTACTTTGGATTGTGGCCCTCAGATGACTGCTATAGTGGA			3	19	11401381	diploid	Bos taurus	UM3	0	BOT	CTAGTCGGCGGCAAAATCTAAAGTTGAACCCTCCTCTACTAAATCCCAGTGCAACACCTT[T/C]TCCACTATAGCAGTCATCTGAGGGCCACAATCCAAAGTAAAAGAACAGCATAACTAAGAA	TTCTTAGTTATGCTGTTCTTTTACTTTGGATTGTGGCCCTCAGATGACTGCTATAGTGGA[A/G]AAGGTGTTGCACTGGGATTTAGTAGAGGAGGGTTCAACTTTAGATTTTGCCGCCGACTAG	568	3
ARS-BFGL-NGS-102706-0_B_F_1511667686	ARS-BFGL-NGS-102706	BOT	[T/C]	0059743363	AGTACATGGTGATGTCTGGTCCCCTGAGACTCAAGTAGCTGCACCACCTT			3	9	5747133	diploid	Bos taurus	UM3	0	BOT	AACTCCCCTGAGTACATGGTGATGTCTGGTCCCCTGAGACTCAAGTAGCTGCACCACCTT[T/C]ACTCCTGGCCCTCACAGGGGCAAGCCCAAACCTTCCAGGGCAGCCTCAGGAGCGAACCCC	GGGGTTCGCTCCTGAGGCTGCCCTGGAAGGTTTGGGCTTGCCCCTGTGAGGGCCAGGAGT[A/G]AAGGTGGTGCAGCTACTTGAGTCTCAGGGGACCAGACATCACCATGTACTCAGGGGAGTT	568	3
ARS-BFGL-NGS-102740-0_B_F_1511667586	ARS-BFGL-NGS-102740	BOT	[T/C]	0033619392	CCTTTTCTGAATGTTGAAGATGAAAAAGACGAGGGTCTGGCCAATTCTCC			3	27	42344117	diploid	Bos taurus	UM3	0	BOT	AAAGGAGGCTCCTTTTCTGAATGTTGAAGATGAAAAAGACGAGGGTCTGGCCAATTCTCC[T/C]GGCAGACAGACGGACACCGAGAGACCGAGCACGAGCTGAGGTCCCACTGCTGCTGCTGTA	TACAGCAGCAGCAGTGGGACCTCAGCTCGTGCTCGGTCTCTCGGTGTCCGTCTGTCTGCC[A/G]GGAGAATTGGCCAGACCCTCGTCTTTTTCATCTTCAACATTCAGAAAAGGAGCCTCCTTT	568	3
ARS-BFGL-NGS-102741-1_T_F_1924276691	ARS-BFGL-NGS-102741	TOP	[A/G]	0071660392	TCCTTAAGACATATATGATTTACTCACTCCCTGAGTTTTTTCAGGTTTTT			3	2	112483071	diploid	Bos taurus	UM3	0	TOP	GAGATGACTTTCCTTAAGACATATATGATTTACTCACTCCCTGAGTTTTTTCAGGTTTTT[A/G]GTCAAAGGAATCAACTCTAAAAGGCCTCCCATATCCTCCCCCCACCTAACAGTACACTCA	GAGATGACTTTCCTTAAGACATATATGATTTACTCACTCCCTGAGTTTTTTCAGGTTTTT[A/G]GTCAAAGGAATCAACTCTAAAAGGCCTCCCATATCCTCCCCCCACCTAACAGTACACTCA	568	3
ARS-BFGL-NGS-102745-1_T_R_1924276694	ARS-BFGL-NGS-102745	TOP	[A/G]	0030765350	CTTCAGGAAGATCAGCGTGGAAGGTGGGTCCCACGGGAGGGCCCTTTAAT			3	3	117575562	diploid	Bos taurus	UM3	0	BOT	GAGAGTCCCAGCCCAGCCCTCAAAGGGACTTGCCTGCCCAGCTACCCCAAGAGACAGGGA[T/C]ATTAAAGGGCCCTCCCGTGGGACCCACCTTCCACGCTGATCTTCCTGAAGTCATGGACGA	TCGTCCATGACTTCAGGAAGATCAGCGTGGAAGGTGGGTCCCACGGGAGGGCCCTTTAAT[A/G]TCCCTGTCTCTTGGGGTAGCTGGGCAGGCAAGTCCCTTTGAGGGCTGGGCTGGGACTCTC	568	3
ARS-BFGL-NGS-102750-0_B_F_1511668690	ARS-BFGL-NGS-102750	BOT	[T/C]	0061801393	TACAGGTGTTTGTCATCAGAAATTCACTTTTACAAAGATGAGGAGGCCCA			3	22	57619786	diploid	Bos taurus	UM3	0	BOT	ATTAGTTTTGTACAGGTGTTTGTCATCAGAAATTCACTTTTACAAAGATGAGGAGGCCCA[T/C]GGCACACAGAATCCCAGAATGAGAGTCAAGAGACTTGGGTCAGTGTTAGACCTTAGTTTG	CAAACTAAGGTCTAACACTGACCCAAGTCTCTTGACTCTCATTCTGGGATTCTGTGTGCC[A/G]TGGGCCTCCTCATCTTTGTAAAAGTGAATTTCTGATGACAAACACCTGTACAAAACTAAT	568	3
ARS-BFGL-NGS-102776-0_B_F_1511669122	ARS-BFGL-NGS-102776	BOT	[T/G]	0069614368	CTCTCCCCAGAGAGCATGGACTCGTTTCTGGGGGTGAGGACGGCATCTCT			3	22	58597169	diploid	Bos taurus	UM3	0	BOT	CCACCAGACCCTCTCCCCAGAGAGCATGGACTCGTTTCTGGGGGTGAGGACGGCATCTCT[T/G]GGCCCAGGGGAACAGGGCAGGAGGGGTCCAGGACTGCCTGTCAGGGCCCTCTCCTGCCCG	CGGGCAGGAGAGGGCCCTGACAGGCAGTCCTGGACCCCTCCTGCCCTGTTCCCCTGGGCC[A/C]AGAGATGCCGTCCTCACCCCCAGAAACGAGTCCATGCTCTCTGGGGAGAGGGTCTGGTGG	568	3
ARS-BFGL-NGS-102805-0_B_R_1511667698	ARS-BFGL-NGS-102805	BOT	[T/C]	0073609415	GGTGACATCTGAGCCTAGGCTGCAAAAAACCATTCACGCTCTTAAACTTT			3	13	2686675	diploid	Bos taurus	UM3	0	TOP	AACTGATTGGGAAACTCAGTTCTCCAGCAGACTAGTCCAGGCCCACCCTCATGGGCTGAG[A/G]AAAGTTTAAGAGCGTGAATGGTTTTTTGCAGCCTAGGCTCAGATGTCACCTCTGCTTTGT	AACTGATTGGGAAACTCAGTTCTCCAGCAGACTAGTCCAGGCCCACCCTCATGGGCTGAG[A/G]AAAGTTTAAGAGCGTGAATGGTTTTTTGCAGCCTAGGCTCAGATGTCACCTCTGCTTTGT	568	3
ARS-BFGL-NGS-10284-0_B_F_1544343690	ARS-BFGL-NGS-10284	BOT	[T/C]	0043698357	TGATGCTAAGGAACCATGGCTCTGTCTGCAGAGGGCGGTGGAATAGGAGC			3	14	3433372	diploid	Bos taurus	UM3	0	BOT	GGGGCATGGGTGATGCTAAGGAACCATGGCTCTGTCTGCAGAGGGCGGTGGAATAGGAGC[T/C]ACCGGCCTGCAGAGGCTGTGCACAGGTGTTACCCAGGCTTTTCCTGGCTCAGGACCGACC	GGTCGGTCCTGAGCCAGGAAAAGCCTGGGTAACACCTGTGCACAGCCTCTGCAGGCCGGT[A/G]GCTCCTATTCCACCGCCCTCTGCAGACAGAGCCATGGTTCCTTAGCATCACCCATGCCCC	568	3
ARS-BFGL-NGS-102869-0_T_R_1511670145	ARS-BFGL-NGS-102869	TOP	[A/G]	0054778480	CGAAAACCAGCAGCCCTTGAGACGGTGGCCTGGCAAATACTGACTGTCCC			3	22	43834473	diploid	Bos taurus	UM3	0	BOT	GTCCTTAGGGCCAGGGTTACATCCACCCCCTCTCTCTGGACACTGACAGCACCTGGATGC[T/C]GGGACAGTCAGTATTTGCCAGGCCACCGTCTCAAGGGCTGCTGGTTTTCGAGGGATTATA	TATAATCCCTCGAAAACCAGCAGCCCTTGAGACGGTGGCCTGGCAAATACTGACTGTCCC[A/G]GCATCCAGGTGCTGTCAGTGTCCAGAGAGAGGGGGTGGATGTAACCCTGGCCCTAAGGAC	580	3
ARS-BFGL-NGS-102877-1_B_F_1923523652	ARS-BFGL-NGS-102877	BOT	[T/G]	0070716444	TGCATCAAAGTTCAGACAACGTGGGATGAGACACAGGCCTCATTCAGGCT	0048642328	TGCATCAAAGTTCAGACAACGTGGGATGAGACACAGGCCTCATTCAGGCG	3	25	40436393	diploid	Bos taurus	UM3	0	BOT	TTATGTGCTCCTGCATCAAAGTTCAGACAACGTGGGATGAGACACAGGCCTCATTCAGGC[T/G]AAGCGAGAGGGACACCAGGACACAGCTCTGCTCCCCACAAAGAGCAGAGCCTTTGGGCAA	TTGCCCAAAGGCTCTGCTCTTTGTGGGGAGCAGAGCTGTGTCCTGGTGTCCCTCTCGCTT[A/C]GCCTGAATGAGGCCTGTGTCTCATCCCACGTTGTCTGAACTTTGATGCAGGAGCACATAA	580	3
ARS-BFGL-NGS-102879-0_B_F_1511669614	ARS-BFGL-NGS-102879	BOT	[T/C]	0048719437	GGCGGGGGGTTACAAACAGCCCTGCACGTAGCGACCTGGAAGAGACCTGA			3	27	405328	diploid	Bos taurus	UM3	0	BOT	CTGTGGGAGGGGCGGGGGGTTACAAACAGCCCTGCACGTAGCGACCTGGAAGAGACCTGA[T/C]GCATGGCCGCAGGTGATCCCAGTGATCCCTGCGGGGCTGGGGAAAGGAACACGCACAGCA	TGCTGTGCGTGTTCCTTTCCCCAGCCCCGCAGGGATCACTGGGATCACCTGCGGCCATGC[A/G]TCAGGTCTCTTCCAGGTCGCTACGTGCAGGGCTGTTTGTAACCCCCCGCCCCTCCCACAG	568	3
ARS-BFGL-NGS-102903-0_B_F_1511668250	ARS-BFGL-NGS-102903	BOT	[T/C]	0020739393	GCAGAGTCTCTAAGTAAAACACCAGGCAGATAAGGCTAATTTCAAAGAAG			3	8	31721931	diploid	Bos taurus	UM3	0	BOT	AGATTCTGAAGCAGAGTCTCTAAGTAAAACACCAGGCAGATAAGGCTAATTTCAAAGAAG[T/C]CTCTATAGTGTGTGGCCAAAATAAAATCTAATGCCTAAAGTTGACTCAGTTAAATTAAAA	TTTTAATTTAACTGAGTCAACTTTAGGCATTAGATTTTATTTTGGCCACACACTATAGAG[A/G]CTTCTTTGAAATTAGCCTTATCTGCCTGGTGTTTTACTTAGAGACTCTGCTTCAGAATCT	568	3
ARS-BFGL-NGS-10291-1_T_F_1924276711	ARS-BFGL-NGS-10291	TOP	[A/G]	0050617505	TTCTCCCAGGAGTAGGCTGCTGCTGTTCAGATGTGGTGGTTGTGATAAGC			3	5	24512405	diploid	Bos taurus	UM3	0	TOP	CTACTCATGATTCTCCCAGGAGTAGGCTGCTGCTGTTCAGATGTGGTGGTTGTGATAAGC[A/G]GGGACAGCCAGAACTGGCCCCTTGTGCCAGTAAAGATAGATGCCATGCCCTCTTTACAGA	CTACTCATGATTCTCCCAGGAGTAGGCTGCTGCTGTTCAGATGTGGTGGTTGTGATAAGC[A/G]GGGACAGCCAGAACTGGCCCCTTGTGCCAGTAAAGATAGATGCCATGCCCTCTTTACAGA	568	3
ARS-BFGL-NGS-102963-0_T_R_1511670283	ARS-BFGL-NGS-102963	TOP	[A/G]	0012739413	GTGCTCATTAGGAAAAATTAACCATGGGCCCTAAAACTTAGCCCCTGAGT			3	15	6914643	diploid	Bos taurus	UM3	0	BOT	TCCTGACACAGTTCCCACTTCCCAGTTCTTAGTGCTTCAAGTACCCAACCCTTCATAATT[T/C]ACTCAGGGGCTAAGTTTTAGGGCCCATGGTTAATTTTTCCTAATGAGCACTCTATTGTCA	TGACAATAGAGTGCTCATTAGGAAAAATTAACCATGGGCCCTAAAACTTAGCCCCTGAGT[A/G]AATTATGAAGGGTTGGGTACTTGAAGCACTAAGAACTGGGAAGTGGGAACTGTGTCAGGA	568	3
ARS-BFGL-NGS-103009-0_T_R_1544342987	ARS-BFGL-NGS-103009	TOP	[A/G]	0046789461	ACACCAGTCCAGTATTCTTTGCGAGTTATTTCTGGTGATACTCCTGTTCC			3	6	34889220	diploid	Bos taurus	UM3	0	BOT	AAGGTGTTCTTGCTCCCTGCCCTTAACTGCCTAAAATATTTTAGGTAAAGGGCCTGTTCC[T/C]GGAACAGGAGTATCACCAGAAATAACTCGCAAAGAATACTGGACTGGTGTGGTGGGGGAA	TTCCCCCACCACACCAGTCCAGTATTCTTTGCGAGTTATTTCTGGTGATACTCCTGTTCC[A/G]GGAACAGGCCCTTTACCTAAAATATTTTAGGCAGTTAAGGGCAGGGAGCAAGAACACCTT	568	3
ARS-BFGL-NGS-103020-0_T_F_1511670271	ARS-BFGL-NGS-103020	TOP	[A/G]	0029647442	ACCCTGAAGCTAGATGCTTTCCAGCTCAGGGCTTATGGTTTTAGTCTTGG			3	23	13770707	diploid	Bos taurus	UM3	0	TOP	TCAGATCTCTACCCTGAAGCTAGATGCTTTCCAGCTCAGGGCTTATGGTTTTAGTCTTGG[A/G]TGTTCAGAAGGGGCCCCAAGAAAAGGAGGAAGGGACAGACTTAAGAGTTCCTGGGGAGGA	TCAGATCTCTACCCTGAAGCTAGATGCTTTCCAGCTCAGGGCTTATGGTTTTAGTCTTGG[A/G]TGTTCAGAAGGGGCCCCAAGAAAAGGAGGAAGGGACAGACTTAAGAGTTCCTGGGGAGGA	568	3
ARS-BFGL-NGS-103033-0_T_R_1511669943	ARS-BFGL-NGS-103033	TOP	[A/G]	0065805496	AGCATCTCCTTAAGAGGGGGTGGCGTGGTATTTGGGTAGACAGCTCTTGC			3	27	42055498	diploid	Bos taurus	UM3	0	BOT	GCTCAGACCCAGTTACAGTGCGGAACCCAGGATTCCACCATGTTCTCCTCCAAGGGCCCA[T/C]GCAAGAGCTGTCTACCCAAATACCACGCCACCCCCTCTTAAGGAGATGCTCTCCACCCCC	GGGGGTGGAGAGCATCTCCTTAAGAGGGGGTGGCGTGGTATTTGGGTAGACAGCTCTTGC[A/G]TGGGCCCTTGGAGGAGAACATGGTGGAATCCTGGGTTCCGCACTGTAACTGGGTCTGAGC	568	3
ARS-BFGL-NGS-103036-0_T_R_1511669409	ARS-BFGL-NGS-103036	TOP	[A/G]	0062653314	CAGGCTTCCTCATCTCGCCTCTTGCAAACCAGAGAGCTGTTGATTGGCTT			3	4	97052195	diploid	Bos taurus	UM3	0	BOT	CGAGCACCAGGAAAGCGTGCCTGCCACAGCCCTGCCTTACTGTACCCACTCACGGGCCCA[T/C]AAGCCAATCAACAGCTCTCTGGTTTGCAAGAGGCGAGATGAGGAAGCCTGTAATTATAAA	TTTATAATTACAGGCTTCCTCATCTCGCCTCTTGCAAACCAGAGAGCTGTTGATTGGCTT[A/G]TGGGCCCGTGAGTGGGTACAGTAAGGCAGGGCTGTGGCAGGCACGCTTTCCTGGTGCTCG	568	3
ARS-BFGL-NGS-103052-0_B_F_1511673926	ARS-BFGL-NGS-103052	BOT	[T/C]	0050602340	CAAAGAGACACAACTTCGCGACAACAACAAGGGACTGGGAATAAAACCTC			3	11	217441	diploid	Bos taurus	UM3	0	BOT	TACAAAGAGCCAAAGAGACACAACTTCGCGACAACAACAAGGGACTGGGAATAAAACCTC[T/C]CATGGGGTGAGGACAGTTGAGGGCCTCTCTGAGGCAGTGACAGTGATGCTGGGATTGAAA	TTTCAATCCCAGCATCACTGTCACTGCCTCAGAGAGGCCCTCAACTGTCCTCACCCCATG[A/G]GAGGTTTTATTCCCAGTCCCTTGTTGTTGTCGCGAAGTTGTGTCTCTTTGGCTCTTTGTA	580	3
ARS-BFGL-NGS-103077-0_B_R_1511673962	ARS-BFGL-NGS-103077	BOT	[T/C]	0028772461	CATGCTTCTGCCCAGCAGTGTTGGAGCACAGAACCTAGCCTAAAAGCCTC			3	13	65006713	diploid	Bos taurus	UM3	0	TOP	TCTGCAAGAGGGTGAGAGCCCAAGGTTTAGACTTGGACTTAGGTGAGGGTGAAGGCCTTC[A/G]GAGGCTTTTAGGCTAGGTTCTGTGCTCCAACACTGCTGGGCAGAAGCATGCACCAGAGCA	TCTGCAAGAGGGTGAGAGCCCAAGGTTTAGACTTGGACTTAGGTGAGGGTGAAGGCCTTC[A/G]GAGGCTTTTAGGCTAGGTTCTGTGCTCCAACACTGCTGGGCAGAAGCATGCACCAGAGCA	568	3
ARS-BFGL-NGS-103086-0_T_F_1511673189	ARS-BFGL-NGS-103086	TOP	[A/G]	0048785356	CAGTTTACTTCCTCCCACCTGAAGCACTGTGGAACCATCAGTCATCTCTT			3	2	2858436	diploid	Bos taurus	UM3	0	TOP	ATTGTGCCTTCAGTTTACTTCCTCCCACCTGAAGCACTGTGGAACCATCAGTCATCTCTT[A/G]GGATTAGGGCCCACCAGAGAACAGACTTGGATACTGGAAGCAAGAAACCCCACACAAGTC	ATTGTGCCTTCAGTTTACTTCCTCCCACCTGAAGCACTGTGGAACCATCAGTCATCTCTT[A/G]GGATTAGGGCCCACCAGAGAACAGACTTGGATACTGGAAGCAAGAAACCCCACACAAGTC	568	3
ARS-BFGL-NGS-103091-0_T_F_1511673311	ARS-BFGL-NGS-103091	TOP	[A/G]	0054753364	AGTTGCAATCCACAGGCTTGGTTGCTTAGTGGCCTGTGGGGTTTTCCTCG			3	5	74518588	diploid	Bos taurus	UM3	0	TOP	CAGGCTCAGGAGTTGCAATCCACAGGCTTGGTTGCTTAGTGGCCTGTGGGGTTTTCCTCG[A/G]TCAGGGATCAAACCCGTGTCTCCTGCATTGGCAGGCAGATTCTTTACCAGTGAGCCACCG	CAGGCTCAGGAGTTGCAATCCACAGGCTTGGTTGCTTAGTGGCCTGTGGGGTTTTCCTCG[A/G]TCAGGGATCAAACCCGTGTCTCCTGCATTGGCAGGCAGATTCTTTACCAGTGAGCCACCG	568	3
ARS-BFGL-NGS-103099-0_B_F_1511673216	ARS-BFGL-NGS-103099	BOT	[T/C]	0027670302	CAGAATCTCAAGTTTAATACAGAAACCAAGCTGGTGAGAGGCGGCACCCG			3	25	1127441	diploid	Bos taurus	UM3	0	BOT	CAAGACCATCCAGAATCTCAAGTTTAATACAGAAACCAAGCTGGTGAGAGGCGGCACCCG[T/C]GMTGGCCGCTCCCGCCCCCCAGGCCTGCAGGGGGGCCGCCCGTGCCTTCCTCTGTGCGGG	CCCGCACAGAGGAAGGCACGGGCGGCCCCCCTGCAGGCCTGGGGGGCGGGAGCGGCCAKC[A/G]CGGGTGCCGCCTCTCACCAGCTTGGTTTCTGTATTAAACTTGAGATTCTGGATGGTCTTG	568	3
ARS-BFGL-NGS-103124-0_T_F_1511673833	ARS-BFGL-NGS-103124	TOP	[A/G]	0038610337	GGTGCATATCAAAGAAACTCATGAAAATGAAAAGTTGTCTGGCCTTCTGA			3	9	28617193	diploid	Bos taurus	UM3	0	TOP	GGCAATAAATGGTGCATATCAAAGAAACTCATGAAAATGAAAAGTTGTCTGGCCTTCTGA[A/G]CTTAGTTGTTTCATTTTATTCCAATACATCATACTGTCTAACACTTGCTTGTACAGTATA	GGCAATAAATGGTGCATATCAAAGAAACTCATGAAAATGAAAAGTTGTCTGGCCTTCTGA[A/G]CTTAGTTGTTTCATTTTATTCCAATACATCATACTGTCTAACACTTGCTTGTACAGTATA	568	3
ARS-BFGL-NGS-103131-0_B_F_1511673482	ARS-BFGL-NGS-103131	BOT	[T/C]	0062709426	AGTAAGTACTCAATCACTTTAGACCCTGGACTACCTTGTGCTATGGGCCA			3	X	139306649	diploid	Bos taurus	UM3	0	BOT	CCTGATATACAGTAAGTACTCAATCACTTTAGACCCTGGACTACCTTGTGCTATGGGCCA[T/C]GAGACAGCAAGCTCTGTATGGCTTCCATCTGTGGAAAGAGCTACCCATATTCATCCCCCA	TGGGGGATGAATATGGGTAGCTCTTTCCACAGATGGAAGCCATACAGAGCTTGCTGTCTC[A/G]TGGCCCATAGCACAAGGTAGTCCAGGGTCTAAAGTGATTGAGTACTTACTGTATATCAGG	568	3
ARS-BFGL-NGS-103142-0_B_F_1511670488	ARS-BFGL-NGS-103142	BOT	[T/C]	0058763313	AGAAGCCAGATTACCCCAACCATTACCTTAGCTGCCCAGTTTCTTCTACA			3	22	26256400	diploid	Bos taurus	UM3	0	BOT	AAGAGTTCAAAGAAGCCAGATTACCCCAACCATTACCTTAGCTGCCCAGTTTCTTCTACA[T/C]AGAAAGAATTGGGGCCAGGAAGGTGAGAGTGGCTCTTTGAAATGTTTTGGCTTTGTGCCA	TGGCACAAAGCCAAAACATTTCAAAGAGCCACTCTCACCTTCCTGGCCCCAATTCTTTCT[A/G]TGTAGAAGAAACTGGGCAGCTAAGGTAATGGTTGGGGTAATCTGGCTTCTTTGAACTCTT	568	3
ARS-BFGL-NGS-103163-0_T_F_1511673299	ARS-BFGL-NGS-103163	TOP	[A/C]	0055606430	TGTGTAATCTTTGTTGGAAATACAGTTACGGGCCCTCAGTAACCGCTGAT			3	20	68933034	diploid	Bos taurus	UM3	0	TOP	CAGGAATATCTGTGTAATCTTTGTTGGAAATACAGTTACGGGCCCTCAGTAACCGCTGAT[A/C]CAGTTTGGAGCGATGGGGAAGGAAGGGAGAAAATGCTAGCTGCTGAATTTTACAACAGGC	CAGGAATATCTGTGTAATCTTTGTTGGAAATACAGTTACGGGCCCTCAGTAACCGCTGAT[A/C]CAGTTTGGAGCGATGGGGAAGGAAGGGAGAAAATGCTAGCTGCTGAATTTTACAACAGGC	568	3
ARS-BFGL-NGS-103164-0_B_R_1511673864	ARS-BFGL-NGS-103164	BOT	[T/C]	0072709393	GTCAGGATTCAAGTGACCTCAAAGCCCTATTGTGACCAAGTGTCCCTTGG			3	10	62792747	diploid	Bos taurus	UM3	0	TOP	GGTGGGAGGGTCCGGGCCTTTTCCTGTGGTCACAGGCCTGAGTGTGAGCATCCAATTCAC[A/G]CCAAGGGACACTTGGTCACAATAGGGCTTTGAGGTCACTTGAATCCTGACATTCTACTCA	GGTGGGAGGGTCCGGGCCTTTTCCTGTGGTCACAGGCCTGAGTGTGAGCATCCAATTCAC[A/G]CCAAGGGACACTTGGTCACAATAGGGCTTTGAGGTCACTTGAATCCTGACATTCTACTCA	568	3
ARS-BFGL-NGS-103188-0_B_R_1544344684	ARS-BFGL-NGS-103188	BOT	[T/C]	0057609505	TACACACAGACTGGCCTTTCCTTTGAGAAACGGGCCTTTTGGATTTTACA			3	22	31020826	diploid	Bos taurus	UM3	0	TOP	GCCTTAGAAAGATTCCTCCAGTGGGGCAGTACTCACTGTGCTTATCGTGAGCTAGTCCCC[A/G]TGTAAAATCCAAAAGGCCCGTTTCTCAAAGGAAAGGCCAGTCTGTGTGTAGTGGGAGATA	GCCTTAGAAAGATTCCTCCAGTGGGGCAGTACTCACTGTGCTTATCGTGAGCTAGTCCCC[A/G]TGTAAAATCCAAAAGGCCCGTTTCTCAAAGGAAAGGCCAGTCTGTGTGTAGTGGGAGATA	568	3
ARS-BFGL-NGS-103225-0_T_F_1544344035	ARS-BFGL-NGS-103225	TOP	[A/G]	0034731459	GGGGAAAATCGTGACCTTTATCCGCTGCCTGATTTTGGCCAGATCTTGTC			3	24	11772225	diploid	Bos taurus	UM3	0	TOP	AGAGTCTTGTGGGGAAAATCGTGACCTTTATCCGCTGCCTGATTTTGGCCAGATCTTGTC[A/G]TGCCTGTTCATATATTTAAGCCATCTTAAAAATGATGTTTCTTATCAAAAGTGCTTTCTA	AGAGTCTTGTGGGGAAAATCGTGACCTTTATCCGCTGCCTGATTTTGGCCAGATCTTGTC[A/G]TGCCTGTTCATATATTTAAGCCATCTTAAAAATGATGTTTCTTATCAAAAGTGCTTTCTA	568	3
ARS-BFGL-NGS-103226-0_T_F_1511673463	ARS-BFGL-NGS-103226	TOP	[A/G]	0053630329	GCTGTTTAGGTCTCTGTCTTCAACATGACCTGATCACCCAGGGCCCACTG			3	5	95127795	diploid	Bos taurus	UM3	0	TOP	CCTATCATCAGCTGTTTAGGTCTCTGTCTTCAACATGACCTGATCACCCAGGGCCCACTG[A/G]AAGCAGAGATGCTTGAAGCTCACTTGTCATTTCGTCTATGAGGCTGTCTCTTGGTCTGGC	CCTATCATCAGCTGTTTAGGTCTCTGTCTTCAACATGACCTGATCACCCAGGGCCCACTG[A/G]AAGCAGAGATGCTTGAAGCTCACTTGTCATTTCGTCTATGAGGCTGTCTCTTGGTCTGGC	568	3
ARS-BFGL-NGS-103236-1_B_R_1923523696	ARS-BFGL-NGS-103236	BOT	[T/G]	0040737498	ACTTGTGACTCAGAGGTCAGTATCTTGGCCTAAGACAAATACTAGTAGGT	0028654446	ACTTGTGACTCAGAGGTCAGTATCTTGGCCTAAGACAAATACTAGTAGGG	3	10	40939069	diploid	Bos taurus	UM3	0	TOP	AAATTTCCTTTTCTCAGAACACAGAATTAAAAGTCAACCACATTTGATTCAGAAACTATG[A/C]CCTACTAGTATTTGTCTTAGGCCAAGATACTGACCTCTGAGTCACAAGTTCTGTAAGATG	AAATTTCCTTTTCTCAGAACACAGAATTAAAAGTCAACCACATTTGATTCAGAAACTATG[A/C]CCTACTAGTATTTGTCTTAGGCCAAGATACTGACCTCTGAGTCACAAGTTCTGTAAGATG	568	3
ARS-BFGL-NGS-103273-0_B_F_1511673912	ARS-BFGL-NGS-103273	BOT	[T/C]	0055648440	TTCCCATCAGTACTGCTCTCTTCCAAGGCCATCATTACATTTAAAATGTC			3	9	71884731	diploid	Bos taurus	UM3	0	BOT	GTTCCCCTCATTCCCATCAGTACTGCTCTCTTCCAAGGCCATCATTACATTTAAAATGTC[T/C]CTGAATCTCTTCTGCTCCTGCTAACAGACACACAAGTAGACACATGTTATATGGCAAACA	TGTTTGCCATATAACATGTGTCTACTTGTGTGTCTGTTAGCAGGAGCAGAAGAGATTCAG[A/G]GACATTTTAAATGTAATGATGGCCTTGGAAGAGAGCAGTACTGATGGGAATGAGGGGAAC	568	3
ARS-BFGL-NGS-103280-0_T_R_1511673681	ARS-BFGL-NGS-103280	TOP	[A/G]	0060668356	TTGTAAAGAGTTAAGTATTCAGTCTAGAGTAGTGGCCCAGAGGACTGACT			3	5	84523411	diploid	Bos taurus	UM3	0	BOT	GACACTCCATTTCCTTATTCTGCTCCTCCCCTCCACTGTCAGTCAGCTTTCCCAACATCA[T/C]AGTCAGTCCTCTGGGCCACTACTCTAGACTGAATACTTAACTCTTTACAACTCCATGGAC	GTCCATGGAGTTGTAAAGAGTTAAGTATTCAGTCTAGAGTAGTGGCCCAGAGGACTGACT[A/G]TGATGTTGGGAAAGCTGACTGACAGTGGAGGGGAGGAGCAGAATAAGGAAATGGAGTGTC	568	3
ARS-BFGL-NGS-103324-0_T_R_1511673035	ARS-BFGL-NGS-103324	TOP	[A/G]	0029723395	GGGAACAGAGCTCGAAGTTGGCGACCATTTAAACCAAGGGCCCATGGGGT			3	29	41891179	diploid	Bos taurus	UM3	0	BOT	AGGCAACCTAGCGGGTGAGTCCGGGCGCCCCCATCTCCCTCCCCGCGCGTCCTCACCTCC[T/C]ACCCCATGGGCCCTTGGTTTAAATGGTCGCCAACTTCGAGCTCTGTTCCCAGATTGACTC	GAGTCAATCTGGGAACAGAGCTCGAAGTTGGCGACCATTTAAACCAAGGGCCCATGGGGT[A/G]GGAGGTGAGGACGCGCGGGGAGGGAGATGGGGGCGCCCGGACTCACCCGCTAGGTTGCCT	568	3
ARS-BFGL-NGS-103344-0_T_R_1511670431	ARS-BFGL-NGS-103344	TOP	[A/G]	0036798427	AGCGTCTTTTACAGAGTTACAGAATCTGAAGGGTTGACATGAGGGCCTAG			3	14	59814118	diploid	Bos taurus	UM3	0	BOT	AAAGTCCCAACCCCAAAAGGGCGATTTTCTGTCCAATCTCTACAGTCTAGAATACAGATG[T/C]CTAGGCCCTCATGTCAACCCTTCAGATTCTGTAACTCTGTAAAAGACGCTAGAAAAGGTT	AACCTTTTCTAGCGTCTTTTACAGAGTTACAGAATCTGAAGGGTTGACATGAGGGCCTAG[A/G]CATCTGTATTCTAGACTGTAGAGATTGGACAGAAAATCGCCCTTTTGGGGTTGGGACTTT	568	3
ARS-BFGL-NGS-103346-0_B_R_1511670578	ARS-BFGL-NGS-103346	BOT	[T/C]	0069672423	TAACTCCTGTGATTCTATCATGTACAGGATGATTGTGAGAGGCGATGGCC			3	14	68578968	diploid	Bos taurus	UM3	0	TOP	ACACAGGCAGGGTATGACTAGAAAATGGCGGCTATACCGTGTGTGTATGTGTGTGTTTGA[A/G]GGCCATCGCCTCTCACAATCATCCTGTACATGATAGAATCACAGGAGTTAGTAGTGAACT	ACACAGGCAGGGTATGACTAGAAAATGGCGGCTATACCGTGTGTGTATGTGTGTGTTTGA[A/G]GGCCATCGCCTCTCACAATCATCCTGTACATGATAGAATCACAGGAGTTAGTAGTGAACT	568	3
ARS-BFGL-NGS-103379-0_T_R_1511673423	ARS-BFGL-NGS-103379	TOP	[A/G]	0030668432	GAAGGCAAATGCAGTAACCCAGCAAGTAACGCAAGGCCAGGGAGGAGCAC			3	13	3764223	diploid	Bos taurus	UM3	0	BOT	CCCACACAAGGGCAGGAGCGCGTGCGTTTCCTCCAGCCTCCAGCCCTGCCTGGTCCCTCC[T/C]GTGCTCCTCCCTGGCCTTGCGTTACTTGCTGGGTTACTGCATTTGCCTTCACCCTTTCTC	GAGAAAGGGTGAAGGCAAATGCAGTAACCCAGCAAGTAACGCAAGGCCAGGGAGGAGCAC[A/G]GGAGGGACCAGGCAGGGCTGGAGGCTGGAGGAAACGCACGCGCTCCTGCCCTTGTGTGGG	568	3
ARS-BFGL-NGS-103387-0_T_R_1544344095	ARS-BFGL-NGS-103387	TOP	[A/G]	0039808457	GCATCCCTCAGCCACCTCAGAGTCTCTAAATGGACGACAGAAGCACAGAG			3	28	35036603	diploid	Bos taurus	UM3	0	BOT	AGGCATCCCATTTGGTAGCTACTGCTCAGTGGCTGTGCGGCCTTGGCCAAACCTCCACCC[T/C]CTCTGTGCTTCTGTCGTCCATTTAGAGACTCTGAGGTGGCTGAGGGATGCAGTGAAATGA	TCATTTCACTGCATCCCTCAGCCACCTCAGAGTCTCTAAATGGACGACAGAAGCACAGAG[A/G]GGGTGGAGGTTTGGCCAAGGCCGCACAGCCACTGAGCAGTAGCTACCAAATGGGATGCCT	568	3
ARS-BFGL-NGS-103416-0_B_F_1511673890	ARS-BFGL-NGS-103416	BOT	[T/C]	0018659332	AGGTTGTCACTCTGTTCAAGTGCCACTGTAGCAAAGCAAGCAAAATGGTC			3	16	70338655	diploid	Bos taurus	UM3	0	BOT	GTGAACTCATAGGTTGTCACTCTGTTCAAGTGCCACTGTAGCAAAGCAAGCAAAATGGTC[T/C]GATTCTTTGGCAACGACCAGGGGCCCATGAGAAGAAAATATATGGGCAGCTAAGATCTTA	TAAGATCTTAGCTGCCCATATATTTTCTTCTCATGGGCCCCTGGTCGTTGCCAAAGAATC[A/G]GACCATTTTGCTTGCTTTGCTACAGTGGCACTTGAACAGAGTGACAACCTATGAGTTCAC	568	3
ARS-BFGL-NGS-103449-0_B_F_1511670692	ARS-BFGL-NGS-103449	BOT	[T/C]	0048652361	TCCGCCTTCTGGCTCAAGTGTGAACACGTGGGCACAGGACCCTGCTTCAC			3	18	10351779	diploid	Bos taurus	UM3	0	BOT	ACTTGTGTGTTCCGCCTTCTGGCTCAAGTGTGAACACGTGGGCACAGGACCCTGCTTCAC[T/C]GTGTCGGTTCTTTGGGGCCTCGTACACCCCCGGGGTGGAGCTGTGGGGTCATGTGGCTAC	GTAGCCACATGACCCCACAGCTCCACCCCGGGGGTGTACGAGGCCCCAAAGAACCGACAC[A/G]GTGAAGCAGGGTCCTGTGCCCACGTGTTCACACTTGAGCCAGAAGGCGGAACACACAAGT	568	3
ARS-BFGL-NGS-103469-0_T_F_1511673165	ARS-BFGL-NGS-103469	TOP	[A/G]	0056782497	AAGGCGTGTCTCGTGGGCATCTCACACTGTGCCTTCTGTATGTTTGTGTC			3	24	632760	diploid	Bos taurus	UM3	0	TOP	ATGGTGCATCAAGGCGTGTCTCGTGGGCATCTCACACTGTGCCTTCTGTATGTTTGTGTC[A/G]TTGGCCAGCTCCATCGCAGCCTGCTTGTTTCCCTTTAGCATCCATTCCTGCCTAAGATCC	ATGGTGCATCAAGGCGTGTCTCGTGGGCATCTCACACTGTGCCTTCTGTATGTTTGTGTC[A/G]TTGGCCAGCTCCATCGCAGCCTGCTTGTTTCCCTTTAGCATCCATTCCTGCCTAAGATCC	568	3
ARS-BFGL-NGS-103480-1_B_F_1924276770	ARS-BFGL-NGS-103480	BOT	[T/C]	0011632442	GTTATTCCGGATCACTCTGGGCAGAATTGTTAAAGGTCTTATTTGTTCAA			3	1	155574774	diploid	Bos taurus	UM3	0	BOT	AAGTTCCAATGTTATTCCGGATCACTCTGGGCAGAATTGTTAAAGGTCTTATTTGTTCAA[T/C]CAGGCAGAAGCCAGGGAGGGCCCAGCCCCAGGGGTCATTCTCACGCCTGAGGGTTTCTGG	CCAGAAACCCTCAGGCGTGAGAATGACCCCTGGGGCTGGGCCCTCCCTGGCTTCTGCCTG[A/G]TTGAACAAATAAGACCTTTAACAATTCTGCCCAGAGTGATCCGGAATAACATTGGAACTT	568	3
ARS-BFGL-NGS-103501-0_B_F_1511670592	ARS-BFGL-NGS-103501	BOT	[T/C]	0019648510	TGTCCTGCACCATAGCCCCCACCTACATTTATGCCCATTCAAGCTTACTC			3	2	96021111	diploid	Bos taurus	UM3	0	BOT	ACACTCCAGATGTCCTGCACCATAGCCCCCACCTACATTTATGCCCATTCAAGCTTACTC[T/C]CATGGCCACCTCTCTCTGCTTTTCAGCCTTAGGGCCCTTTCTGAAGCTGTAGGAGCTTCG	CGAAGCTCCTACAGCTTCAGAAAGGGCCCTAAGGCTGAAAAGCAGAGAGAGGTGGCCATG[A/G]GAGTAAGCTTGAATGGGCATAAATGTAGGTGGGGGCTATGGTGCAGGACATCTGGAGTGT	568	3
ARS-BFGL-NGS-103502-0_T_F_1511673063	ARS-BFGL-NGS-103502	TOP	[A/G]	0073722445	AAAGTTGATCACTGAAACAATGTGATGGGGCATAATAATGTGTGTGTGTC			3	6	113466625	diploid	Bos taurus	UM3	0	TOP	AGGGCCCTTTAAAGTTGATCACTGAAACAATGTGATGGGGCATAATAATGTGTGTGTGTC[A/G]TTTAAAAATAGAGAAGTTTTCTGGCCATAGCCCATGCTGGTGATTGCCACAGTGCTGGAC	AGGGCCCTTTAAAGTTGATCACTGAAACAATGTGATGGGGCATAATAATGTGTGTGTGTC[A/G]TTTAAAAATAGAGAAGTTTTCTGGCCATAGCCCATGCTGGTGATTGCCACAGTGCTGGAC	568	3
ARS-BFGL-NGS-103520-0_T_F_1511673149	ARS-BFGL-NGS-103520	TOP	[A/G]	0061667421	CTCTGGGAAGCTTATCTTTGCATTACCCAGATGGCCTCCCACTGTACAGC			3	11	100924099	diploid	Bos taurus	UM3	0	TOP	ATGGATGCTTCTCTGGGAAGCTTATCTTTGCATTACCCAGATGGCCTCCCACTGTACAGC[A/G]TGCAGGATAAGTGAGAGCCGCACCTGTGTGTGTGTGCCTGCACACATGTGCCAGGAAGTC	ATGGATGCTTCTCTGGGAAGCTTATCTTTGCATTACCCAGATGGCCTCCCACTGTACAGC[A/G]TGCAGGATAAGTGAGAGCCGCACCTGTGTGTGTGTGCCTGCACACATGTGCCAGGAAGTC	580	3
ARS-BFGL-NGS-103524-0_B_F_1511673760	ARS-BFGL-NGS-103524	BOT	[T/G]	0021662432	GGGGTATCAGGAAAGTAGCAGCTCTTTTGCATGTGGGAAAAAGTGCAAGG			3	3	85253155	diploid	Bos taurus	UM3	0	BOT	GCCACCATCTGGGGTATCAGGAAAGTAGCAGCTCTTTTGCATGTGGGAAAAAGTGCAAGG[T/G]GGCAAGTGAGGCCTGCTCTTCCCTTAAAATGTATTCAAGATGCACCCCCCCCCTTTTTTA	TAAAAAAGGGGGGGGGTGCATCTTGAATACATTTTAAGGGAAGAGCAGGCCTCACTTGCC[A/C]CCTTGCACTTTTTCCCACATGCAAAAGAGCTGCTACTTTCCTGATACCCCAGATGGTGGC	568	3
ARS-BFGL-NGS-103531-1_B_R_1923523728	ARS-BFGL-NGS-103531	BOT	[T/G]	0037779463	TATCCAGCTGCCCCAGAAAAGGCTGGCTTCACATCTTTCCAGGCCAGCAT	0014672354	TATCCAGCTGCCCCAGAAAAGGCTGGCTTCACATCTTTCCAGGCCAGCAG	3	19	21006570	diploid	Bos taurus	UM3	0	TOP	AGCCCAGCCACACCAGGGCAGAGAAAGTTCTGCAGGTTCTCTGCAGCACCCACAGAGCTG[A/C]TGCTGGCCTGGAAAGATGTGAAGCCAGCCTTTTCTGGGGCAGCTGGATAAGACGCCAGCC	AGCCCAGCCACACCAGGGCAGAGAAAGTTCTGCAGGTTCTCTGCAGCACCCACAGAGCTG[A/C]TGCTGGCCTGGAAAGATGTGAAGCCAGCCTTTTCTGGGGCAGCTGGATAAGACGCCAGCC	568	3
ARS-BFGL-NGS-103597-0_B_F_1511673974	ARS-BFGL-NGS-103597	BOT	[T/C]	0025625339	CCTGTGCTTCCTGAGTCATTTTCCCTTCAACCCTTGCCTCCTGTAATGGT			3	22	51967543	diploid	Bos taurus	UM3	0	BOT	TGATTCATTACCTGTGCTTCCTGAGTCATTTTCCCTTCAACCCTTGCCTCCTGTAATGGT[T/C]TGTGAGCTCCCAGAGGCCATGAGTTGGTCTGTCGCGCCCACGTCTGAGTTTTGGATTCAA	TTGAATCCAAAACTCAGACGTGGGCGCGACAGACCAACTCATGGCCTCTGGGAGCTCACA[A/G]ACCATTACAGGAGGCAAGGGTTGAAGGGAAAATGACTCAGGAAGCACAGGTAATGAATCA	580	3
ARS-BFGL-NGS-103633-1_T_F_1923523731	ARS-BFGL-NGS-103633	TOP	[A/C]	0014749432	GAGAGAGTCTTGGTCTCGGACCTGGCATTTCTCCACCTCCCCCCTTAGTA	0065635398	GAGAGAGTCTTGGTCTCGGACCTGGCATTTCTCCACCTCCCCCCTTAGTC	3	14	84616190	diploid	Bos taurus	UM3	0	TOP	CTCTGGTGGGGGAGAGAGTCTTGGTCTCGGACCTGGCATTTCTCCACCTCCCCCCTTAGT[A/C]GCTGTGGGGCCCTGGGTCTGTGAGCCTTGGTTTCCTCTACTGTGGAAGGAGGGTGATAAG	CTCTGGTGGGGGAGAGAGTCTTGGTCTCGGACCTGGCATTTCTCCACCTCCCCCCTTAGT[A/C]GCTGTGGGGCCCTGGGTCTGTGAGCCTTGGTTTCCTCTACTGTGGAAGGAGGGTGATAAG	568	3
ARS-BFGL-NGS-103640-0_B_F_1511670614	ARS-BFGL-NGS-103640	BOT	[T/G]	0039778427	GGACGTGGTCATCATTAAAAAAAACATTAAATGCGCACAGAAGATGGCAA			3	19	14155308	diploid	Bos taurus	UM3	0	BOT	ACATACCGTGGGACGTGGTCATCATTAAAAAAAACATTAAATGCGCACAGAAGATGGCAA[T/G]TACAACTGGAGCCTTCGGGCCACACAAGGGAGAGGGCAGCACCCAGGAGAACCTCCTATG	CATAGGAGGTTCTCCTGGGTGCTGCCCTCTCCCTTGTGTGGCCCGAAGGCTCCAGTTGTA[A/C]TTGCCATCTTCTGTGCGCATTTAATGTTTTTTTTAATGATGACCACGTCCCACGGTATGT	568	3
ARS-BFGL-NGS-103673-0_B_R_1511673992	ARS-BFGL-NGS-103673	BOT	[T/C]	0030676360	GACTCTATCTCACGTGCCTCAGCTCAGAGCTCACACGCTGCAACAAAAAC			3	28	40993536	diploid	Bos taurus	UM3	0	TOP	TTCCAACACCAAGAGATACATTATTTTTAAAGATGCTCATTCGTTTATTCGGCCGCACCC[A/G]GTTTTTGTTGCAGCGTGTGAGCTCTGAGCTGAGGCACGTGAGATAGAGTCCCCTGACCAA	TTCCAACACCAAGAGATACATTATTTTTAAAGATGCTCATTCGTTTATTCGGCCGCACCC[A/G]GTTTTTGTTGCAGCGTGTGAGCTCTGAGCTGAGGCACGTGAGATAGAGTCCCCTGACCAA	568	3
ARS-BFGL-NGS-103691-0_T_F_1511670483	ARS-BFGL-NGS-103691	TOP	[A/G]	0052740466	TCCACGGACGTTTTAAAAAAAGAGTGAACGTCAGAATTCGGATGGAATCC			3	19	53473744	diploid	Bos taurus	UM3	0	TOP	AAGACTTGACTCCACGGACGTTTTAAAAAAAGAGTGAACGTCAGAATTCGGATGGAATCC[A/G]ATGCCCTGGCCCCACGTGCGTCTGCGTGCTTGGCTTTGCGGGAGGCTGTGTGCCCTAGGC	AAGACTTGACTCCACGGACGTTTTAAAAAAAGAGTGAACGTCAGAATTCGGATGGAATCC[A/G]ATGCCCTGGCCCCACGTGCGTCTGCGTGCTTGGCTTTGCGGGAGGCTGTGTGCCCTAGGC	568	3
ARS-BFGL-NGS-103695-0_B_R_1544344296	ARS-BFGL-NGS-103695	BOT	[T/C]	0050636368	AGAGTCAGAAAAGCTCTTTACCTTTGTTTGATTTGTTGTCTCTCGGTCTG			3	21	21333104	diploid	Bos taurus	UM3	0	TOP	CAGAGTGTGCTCAGGACGTGCACATGTGCACAGGGTGATCCTTTCTTTGGAGGCCAGGGG[A/G]CAGACCGAGAGACAACAAATCAAACAAAGGTAAAGAGCTTTTCTGACTCTTTCCTAGAAG	CAGAGTGTGCTCAGGACGTGCACATGTGCACAGGGTGATCCTTTCTTTGGAGGCCAGGGG[A/G]CAGACCGAGAGACAACAAATCAAACAAAGGTAAAGAGCTTTTCTGACTCTTTCCTAGAAG	568	3
ARS-BFGL-NGS-103755-1_B_R_1923523742	ARS-BFGL-NGS-103755	BOT	[T/G]	0061700360	AAGCCCATTTTTACCCTGTTTCATCATATCGTTTCCTTCCCAAGGTCTTT	0022657366	AAGCCCATTTTTACCCTGTTTCATCATATCGTTTCCTTCCCAAGGTCTTG	3	19	9172300	diploid	Bos taurus	UM3	0	TOP	ACATCGACTGTCAGCATAGGACCACTGGAAAAGCATCCCCATGGGCCACCGAGACCCTTG[A/C]AAGACCTTGGGAAGGAAACGATATGATGAAACAGGGTAAAAATGGGCTTATCCTAGCACA	ACATCGACTGTCAGCATAGGACCACTGGAAAAGCATCCCCATGGGCCACCGAGACCCTTG[A/C]AAGACCTTGGGAAGGAAACGATATGATGAAACAGGGTAAAAATGGGCTTATCCTAGCACA	568	3
ARS-BFGL-NGS-103777-0_T_R_1544344743	ARS-BFGL-NGS-103777	TOP	[A/G]	0030665414	GTAGCAAAAGGAGAGCGTGTAGAGATGACAAGGGCCAGGTGGCCTATTAA			3	7	74476430	diploid	Bos taurus	UM3	0	BOT	GGTCCTTGGGTCCCTGCCTGACAGTCTCCAGGGCTTCTTCCCCTCAGCATCATAAATAGC[T/C]TTAATAGGCCACCTGGCCCTTGTCATCTCTACACGCTCTCCTTTTGCTACCTCTATGGGA	TCCCATAGAGGTAGCAAAAGGAGAGCGTGTAGAGATGACAAGGGCCAGGTGGCCTATTAA[A/G]GCTATTTATGATGCTGAGGGGAAGAAGCCCTGGAGACTGTCAGGCAGGGACCCAAGGACC	568	3
ARS-BFGL-NGS-103784-0_T_R_1511672989	ARS-BFGL-NGS-103784	TOP	[A/G]	0030719483	GGTATTTGGAGGTGAGGTCTTTGGGAGGTTATTGGTTTAGATGAGGTTGT			3	13	39137454	diploid	Bos taurus	UM3	0	BOT	AGATGCTCAAGAGCTAGTGTGTCTCTTCCTCTTCCTAATCCCATGATATGGCCCCATTCA[T/C]ACAACCTCATCTAAACCAATAACCTCCCAAAGACCTCACCTCCAAATACCATCACAGCCT	AGGCTGTGATGGTATTTGGAGGTGAGGTCTTTGGGAGGTTATTGGTTTAGATGAGGTTGT[A/G]TGAATGGGGCCATATCATGGGATTAGGAAGAGGAAGAGACACACTAGCTCTTGAGCATCT	568	3
ARS-BFGL-NGS-103794-1_B_R_1923523748	ARS-BFGL-NGS-103794	BOT	[T/G]	0066797390	TGGGGATCAGGGAGTAGAAGCCCAGTCCACGTGTTGACAACTTGGCAAAT	0065783474	TGGGGATCAGGGAGTAGAAGCCCAGTCCACGTGTTGACAACTTGGCAAAG	3	11	63372591	diploid	Bos taurus	UM3	0	TOP	CCAGTGTCACCTAGAGCCTGGAGCATAAGTCCAGTCATCTCAACTTGGTCCGCTGGCCGC[A/C]TTTGCCAAGTTGTCAACACGTGGACTGGGCTTCTACTCCCTGATCCCCAGCATGTGCCAA	CCAGTGTCACCTAGAGCCTGGAGCATAAGTCCAGTCATCTCAACTTGGTCCGCTGGCCGC[A/C]TTTGCCAAGTTGTCAACACGTGGACTGGGCTTCTACTCCCTGATCCCCAGCATGTGCCAA	568	3
ARS-BFGL-NGS-103807-0_B_F_1511673168	ARS-BFGL-NGS-103807	BOT	[T/C]	0044712440	AGAGCATGAAAACACATAACCTGCATCACTAGAAGAGTCTACAAAGGCCC			3	13	60266373	diploid	Bos taurus	UM3	0	BOT	ATGTCAGAACAGAGCATGAAAACACATAACCTGCATCACTAGAAGAGTCTACAAAGGCCC[T/C]TGGGTTCCCCTCCAGCCCAGGAACTGAGTGAGGCAGCTGACTTAACTGTTGGCAGCCACC	GGTGGCTGCCAACAGTTAAGTCAGCTGCCTCACTCAGTTCCTGGGCTGGAGGGGAACCCA[A/G]GGGCCTTTGTAGACTCTTCTAGTGATGCAGGTTATGTGTTTTCATGCTCTGTTCTGACAT	568	3
ARS-BFGL-NGS-103844-1_B_R_1923523752	ARS-BFGL-NGS-103844	BOT	[T/G]	0016639399	AATGTGATGCTGACTCACCCCTTACTCTCCAACCTCTGGGCCCATGGATT	0025767329	AATGTGATGCTGACTCACCCCTTACTCTCCAACCTCTGGGCCCATGGATG	3	X	18596782	diploid	Bos taurus	UM3	0	TOP	CAAAAGTGCTCCAACAGGCAGATATGAGCAGCAATGAGCCTAAAAACAAAAATAAACACA[A/C]ATCCATGGGCCCAGAGGTTGGAGAGTAAGGGGTGAGTCAGCATCACATTCAGCAAAAGAA	CAAAAGTGCTCCAACAGGCAGATATGAGCAGCAATGAGCCTAAAAACAAAAATAAACACA[A/C]ATCCATGGGCCCAGAGGTTGGAGAGTAAGGGGTGAGTCAGCATCACATTCAGCAAAAGAA	568	3
ARS-BFGL-NGS-103845-0_T_R_1511673087	ARS-BFGL-NGS-103845	TOP	[A/G]	0046709466	CAAGTTAGGAGATCCAGATAAAAAGTAGGGATGGCCAGAGAGCAGGCAGT			3	7	58565900	diploid	Bos taurus	UM3	0	BOT	AGTCAGACACAACTGTGCAACCAACACAACACACACTGACTAACCCCTCCTTGCCACTTC[T/C]ACTGCCTGCTCTCTGGCCATCCCTACTTTTTATCTGGATCTCCTAACTTGCCTTCCATCC	GGATGGAAGGCAAGTTAGGAGATCCAGATAAAAAGTAGGGATGGCCAGAGAGCAGGCAGT[A/G]GAAGTGGCAAGGAGGGGTTAGTCAGTGTGTGTTGTGTTGGTTGCACAGTTGTGTCTGACT	568	3
ARS-BFGL-NGS-103852-0_B_R_1544343952	ARS-BFGL-NGS-103852	BOT	[T/C]	0015800402	AGGGAGACAGATGTTGCTTGAGAATCATTCCTCTCATCAATGGCATTTAG			3	22	1232199	diploid	Bos taurus	UM3	0	TOP	ACAGCAGCCCACCAGGCTCCTCCGTCCATGGGATTTTCCAGGCCAGAGTATTGCAGAATC[A/G]CTAAATGCCATTGATGAGAGGAATGATTCTCAAGCAACATCTGTCTCCCTCTTATGTCTG	ACAGCAGCCCACCAGGCTCCTCCGTCCATGGGATTTTCCAGGCCAGAGTATTGCAGAATC[A/G]CTAAATGCCATTGATGAGAGGAATGATTCTCAAGCAACATCTGTCTCCCTCTTATGTCTG	568	3
ARS-BFGL-NGS-103854-0_B_R_1511670698	ARS-BFGL-NGS-103854	BOT	[T/C]	0035789435	TTAGAGTCTGAAGGCTGTTGTTTCTGTTGATGCTTTCTGTGGCCGGAAGA			3	21	15563937	diploid	Bos taurus	UM3	0	TOP	AGAACTAGTCTGCACCCTGTGTGCCACCTGCTATAGCTCAGCCCACCCTGGCTGCTTGGT[A/G]TCTTCCGGCCACAGAAAGCATCAACAGAAACAACAGCCTTCAGACTCTAACTGGGCAGTC	AGAACTAGTCTGCACCCTGTGTGCCACCTGCTATAGCTCAGCCCACCCTGGCTGCTTGGT[A/G]TCTTCCGGCCACAGAAAGCATCAACAGAAACAACAGCCTTCAGACTCTAACTGGGCAGTC	568	3
ARS-BFGL-NGS-10386-0_T_F_1544344711	ARS-BFGL-NGS-10386	TOP	[A/G]	0017711470	GGTAACTGGGTAGTCAAAGGTACCAATGAGGTAACAATGGTCTCCTGAGA			3	9	77832949	diploid	Bos taurus	UM3	0	TOP	GGAGGTATGAGGTAACTGGGTAGTCAAAGGTACCAATGAGGTAACAATGGTCTCCTGAGA[A/G]GAGGCCAAAAATTTAGGGAAATTTGAGGAATTCTTGCAAAGTCATGACTACTTCAAAAGA	GGAGGTATGAGGTAACTGGGTAGTCAAAGGTACCAATGAGGTAACAATGGTCTCCTGAGA[A/G]GAGGCCAAAAATTTAGGGAAATTTGAGGAATTCTTGCAAAGTCATGACTACTTCAAAAGA	580	3
ARS-BFGL-NGS-103861-0_B_R_1511673906	ARS-BFGL-NGS-103861	BOT	[T/C]	0073806400	TTACATATTTCAAGACAGACTGCCTGAGTCGCGTGGGTTGTGAGAGGCGC			3	24	60613517	diploid	Bos taurus	UM3	0	TOP	GTGGCAGCTGACGTTGGCCGTCGGAGAGGCAACAAAGAACAAGAAACAGACCGGGCCGCC[A/G]GCGCCTCTCACAACCCACGCGACTCAGGCAGTCTGTCTTGAAATATGTAAGGACGCTGCA	GTGGCAGCTGACGTTGGCCGTCGGAGAGGCAACAAAGAACAAGAAACAGACCGGGCCGCC[A/G]GCGCCTCTCACAACCCACGCGACTCAGGCAGTCTGTCTTGAAATATGTAAGGACGCTGCA	580	3
ARS-BFGL-NGS-103955-0_B_R_1511673628	ARS-BFGL-NGS-103955	BOT	[T/C]	0038611382	TGACAAAATATATGGGCTTCAAAGGGCCACTTGTTTATTTGGTTTAGTTG			3	2	12118550	diploid	Bos taurus	UM3	0	TOP	CTGTAGCCCATGGGGTCACAAAGAGTCAGACATGACTGAGCAACTAATCTGAACCAAATA[A/G]CAACTAAACCAAATAAACAAGTGGCCCTTTGAAGCCCATATATTTTGTCACTGCAAATAA	CTGTAGCCCATGGGGTCACAAAGAGTCAGACATGACTGAGCAACTAATCTGAACCAAATA[A/G]CAACTAAACCAAATAAACAAGTGGCCCTTTGAAGCCCATATATTTTGTCACTGCAAATAA	568	3
ARS-BFGL-NGS-103960-1_B_R_1924276819	ARS-BFGL-NGS-103960	BOT	[T/G]	0072605352	ATAAGAGGGACTGGAAGATGCCATTTGAAATAACATCAAAGAGGCCAGAC			3	10	103122889	diploid	Bos taurus	UM3	0	TOP	CTAGCCTCAAATTCAAGAATATTTCTGAATCTGCCTCTCACAGGCTTCTGTAATCTGACT[A/C]GTCTGGCCTCTTTGATGTTATTTCAAATGGCATCTTCCAGTCCCTCTTATAACCTACATA	CTAGCCTCAAATTCAAGAATATTTCTGAATCTGCCTCTCACAGGCTTCTGTAATCTGACT[A/C]GTCTGGCCTCTTTGATGTTATTTCAAATGGCATCTTCCAGTCCCTCTTATAACCTACATA	568	3
ARS-BFGL-NGS-103970-0_B_F_1511670622	ARS-BFGL-NGS-103970	BOT	[T/C]	0031714477	TTCAGCATCTTGAAAGAATCCACAAATATCTGCTCCTGTCTGAAACAAGA			3	4	106193024	diploid	Bos taurus	UM3	0	BOT	ACATTTCATATTCAGCATCTTGAAAGAATCCACAAATATCTGCTCCTGTCTGAAACAAGA[T/C]AGAACAAAATGGGCCAGTTAATGATTTCTGAAAGATGTCACCATCTGCATCGTGATTAGG	CCTAATCACGATGCAGATGGTGACATCTTTCAGAAATCATTAACTGGCCCATTTTGTTCT[A/G]TCTTGTTTCAGACAGGAGCAGATATTTGTGGATTCTTTCAAGATGCTGAATATGAAATGT	568	3
ARS-BFGL-NGS-103989-0_T_F_1511673339	ARS-BFGL-NGS-103989	TOP	[A/G]	0062645375	AGCTGTGACATGATGGGGAGTGATACCAAGCGGGTGGTATCTGGCGGCCT			3	13	38165980	diploid	Bos taurus	UM3	0	TOP	CATCACAGGGAGCTGTGACATGATGGGGAGTGATACCAAGCGGGTGGTATCTGGCGGCCT[A/G]AGTGGGTGGGTCTCCATCAGCTGGCAGCACCCCACAACTCCCAGCAGCTGAAGATGGCGA	CATCACAGGGAGCTGTGACATGATGGGGAGTGATACCAAGCGGGTGGTATCTGGCGGCCT[A/G]AGTGGGTGGGTCTCCATCAGCTGGCAGCACCCCACAACTCCCAGCAGCTGAAGATGGCGA	568	3
ARS-BFGL-NGS-104050-0_B_F_1511670690	ARS-BFGL-NGS-104050	BOT	[T/C]	0041624356	ACCAGATCCTAGTTGCAGCACTGAGGATCTTCAGTCTTCGTTGAGGCCTG			3	7	62839580	diploid	Bos taurus	UM3	0	BOT	ACTTGGCTGCACCAGATCCTAGTTGCAGCACTGAGGATCTTCAGTCTTCGTTGAGGCCTG[T/C]GGATCTTTAGTTGTAGCATGCGAACTCTTAGTTGCAGCTTGTGGGATCCAGTTTCCTGAC	GTCAGGAAACTGGATCCCACAAGCTGCAACTAAGAGTTCGCATGCTACAACTAAAGATCC[A/G]CAGGCCTCAACGAAGACTGAAGATCCTCAGTGCTGCAACTAGGATCTGGTGCAGCCAAGT	568	3
ARS-BFGL-NGS-104059-1_B_R_1923523774	ARS-BFGL-NGS-104059	BOT	[T/G]	0034675500	TACACACACAGAATATTGCATGTGTGACAGAATGGGCCGCGTGACTATTT	0056779330	TACACACACAGAATATTGCATGTGTGACAGAATGGGCCGCGTGACTATTG	3	8	113301368	diploid	Bos taurus	UM3	0	TOP	CGGGCTTTTAGGATAGCTGCCGGGAGCCCGTGGAGGGGGCACTTTGAAGGTGCTGGGGCG[A/C]AATAGTCACGCGGCCCATTCTGTCACACATGCAATATTCTGTGTGTGTATGTCCCAGGGA	CGGGCTTTTAGGATAGCTGCCGGGAGCCCGTGGAGGGGGCACTTTGAAGGTGCTGGGGCG[A/C]AATAGTCACGCGGCCCATTCTGTCACACATGCAATATTCTGTGTGTGTATGTCCCAGGGA	568	3
ARS-BFGL-NGS-104060-0_B_R_1511672970	ARS-BFGL-NGS-104060	BOT	[T/C]	0037618426	CGCTCCGGTTGTGCCATTGTCATCTTGAGCTGAACCCATCGAAAGTCTGT			3	4	4593967	diploid	Bos taurus	UM3	0	TOP	AGACTCCAGCATGGAGCTCTACATGGGCCAGCAGAGGACTCGCCATTGGAGATGGCCAGA[A/G]ACAGACTTTCGATGGGTTCAGCTCAAGATGACAATGGCACAACCGGAGCGCAAACGGGCA	AGACTCCAGCATGGAGCTCTACATGGGCCAGCAGAGGACTCGCCATTGGAGATGGCCAGA[A/G]ACAGACTTTCGATGGGTTCAGCTCAAGATGACAATGGCACAACCGGAGCGCAAACGGGCA	568	3
ARS-BFGL-NGS-104106-1_T_R_1923523778	ARS-BFGL-NGS-104106	TOP	[A/C]	0025720508	GTAACTGTACACAATTCCTGAGTTGACCGGCCCAGAATGAATAGGTGATA	0058758490	GTAACTGTACACAATTCCTGAGTTGACCGGCCCAGAATGAATAGGTGATC	3	27	21902309	diploid	Bos taurus	UM3	0	BOT	AATCTCAAGACCCACTGACTTATTTTGCTTGTTTCTTTATTTGTTGCAATATTGGAAGTG[T/G]ATCACCTATTCATTCTGGGCCGGTCAACTCAGGAATTGTGTACAGTTACCTCCTCTGATG	CATCAGAGGAGGTAACTGTACACAATTCCTGAGTTGACCGGCCCAGAATGAATAGGTGAT[A/C]CACTTCCAATATTGCAACAAATAAAGAAACAAGCAAAATAAGTCAGTGGGTCTTGAGATT	568	3
ARS-BFGL-NGS-10411-0_B_F_1544343832	ARS-BFGL-NGS-10411	BOT	[T/C]	0015735362	TTAGCATGAGGATTCTCTGTCTCTTACCCACAGTCTTAAGTCTCTACCCC			3	9	105351459	diploid	Bos taurus	UM3	0	BOT	AAAGGCTATCTTAGCATGAGGATTCTCTGTCTCTTACCCACAGTCTTAAGTCTCTACCCC[T/C]ATCCCGAGGGGCTGCGGCAGGCCCTCCAGTTTGCAAGGACCGCAGAAACTCATGGAAACG	CGTTTCCATGAGTTTCTGCGGTCCTTGCAAACTGGAGGGCCTGCCGCAGCCCCTCGGGAT[A/G]GGGGTAGAGACTTAAGACTGTGGGTAAGAGACAGAGAATCCTCATGCTAAGATAGCCTTT	568	3
ARS-BFGL-NGS-104130-0_T_R_1511673397	ARS-BFGL-NGS-104130	TOP	[A/G]	0036743343	TCCTCTGGGAATGTCAGCCCCTGGTCCTGTTGTGTCCCTGAGGGTTCTGA			3	7	64318437	diploid	Bos taurus	UM3	0	BOT	CCAGAGCAGGCGGTAGGGGGCGGGGTAGGGGCAGGGGAATCGTGCCTCCTTGGCCAGCTT[T/C]TCAGAACCCTCAGGGACACAACAGGACCAGGGGCTGACATTCCCAGAGGATGAAACACAG	CTGTGTTTCATCCTCTGGGAATGTCAGCCCCTGGTCCTGTTGTGTCCCTGAGGGTTCTGA[A/G]AAGCTGGCCAAGGAGGCACGATTCCCCTGCCCCTACCCCGCCCCCTACCGCCTGCTCTGG	568	3
ARS-BFGL-NGS-104150-0_T_F_1511673639	ARS-BFGL-NGS-104150	TOP	[A/G]	0011605472	CAATTAACAAAAGAATATTTAAGAGTGCTTGATTCCTAAGTCTCTGATCA			3	X	128803387	diploid	Bos taurus	UM3	0	TOP	CTTAGTTTATCAATTAACAAAAGAATATTTAAGAGTGCTTGATTCCTAAGTCTCTGATCA[A/G]TATGAATTGATTATAAATATTGGGCCATTAATTACTATTCTCTTTTTATTAATGTTTTCA	CTTAGTTTATCAATTAACAAAAGAATATTTAAGAGTGCTTGATTCCTAAGTCTCTGATCA[A/G]TATGAATTGATTATAAATATTGGGCCATTAATTACTATTCTCTTTTTATTAATGTTTTCA	568	3
ARS-BFGL-NGS-104166-0_T_R_1511673435	ARS-BFGL-NGS-104166	TOP	[A/G]	0047609450	TTCTGGGAGGGAGTTTAATTTGAATTTGGCCTTGAGGGATGTGGTACAAA			3	2	74548518	diploid	Bos taurus	UM3	0	BOT	CCCATACCTTTATTCTGATCATCTTTTTTTTTTTTCAAAGCCTGGAATGTGCCCCCACTT[T/C]TTTGTACCACATCCCTCAAGGCCAAATTCAAATTAAACTCCCTCCCAGAATCCATCTTAC	GTAAGATGGATTCTGGGAGGGAGTTTAATTTGAATTTGGCCTTGAGGGATGTGGTACAAA[A/G]AAGTGGGGGCACATTCCAGGCTTTGAAAAAAAAAAAAGATGATCAGAATAAAGGTATGGG	580	3
ARS-BFGL-NGS-104172-0_T_F_1511673289	ARS-BFGL-NGS-104172	TOP	[A/C]	0054610381	GGGCTAATGCACGCTGGGGTGTCAGACCCCTTGTTAGCGAGTCTCGGATC			3	14	35775056	diploid	Bos taurus	UM3	0	TOP	CAGCCAAACTGGGCTAATGCACGCTGGGGTGTCAGACCCCTTGTTAGCGAGTCTCGGATC[A/C]ATCCCCGGCCCCATCCGCCACGCCCCAGCTCTGCAGTGACTGTGAGAGTTAAACTGGAGG	CAGCCAAACTGGGCTAATGCACGCTGGGGTGTCAGACCCCTTGTTAGCGAGTCTCGGATC[A/C]ATCCCCGGCCCCATCCGCCACGCCCCAGCTCTGCAGTGACTGTGAGAGTTAAACTGGAGG	568	3
ARS-BFGL-NGS-104207-0_B_R_1511673044	ARS-BFGL-NGS-104207	BOT	[T/C]	0010628434	GAGCTGGATGATCTCCGTGAGTGCGCCCTTCATCTGCGAGACAGCACAGG			3	6	109835444	diploid	Bos taurus	UM3	0	TOP	AGGCCCAGCTCGGCGCCTGCCCTCAGACCCGCGCGGGCAGCACGGGGTGGGCCCAGACGC[A/G]CCTGTGCTGTCTCGCAGATGAAGGGCGCACTCACGGAGATCATCCAGCTCGCCAGCCTGG	AGGCCCAGCTCGGCGCCTGCCCTCAGACCCGCGCGGGCAGCACGGGGTGGGCCCAGACGC[A/G]CCTGTGCTGTCTCGCAGATGAAGGGCGCACTCACGGAGATCATCCAGCTCGCCAGCCTGG	568	3
ARS-BFGL-NGS-104210-1_B_R_1923523792	ARS-BFGL-NGS-104210	BOT	[T/G]	0014667389	TGACTCAGGCTGCTGACCCAGTGAGTAAGAGTCTCCCCCAGGAGACAACT	0022694403	TGACTCAGGCTGCTGACCCAGTGAGTAAGAGTCTCCCCCAGGAGACAACG	3	12	82791816	diploid	Bos taurus	UM3	0	TOP	TATTCCAGAAATGGAAACCTTAAAAAAAAAAATGTGCACCTGGACAGATGGCCTTGTATA[A/C]GTTGTCTCCTGGGGGAGACTCTTACTCACTGGGTCAGCAGCCTGAGTCAGCCCTGAGGAA	TATTCCAGAAATGGAAACCTTAAAAAAAAAAATGTGCACCTGGACAGATGGCCTTGTATA[A/C]GTTGTCTCCTGGGGGAGACTCTTACTCACTGGGTCAGCAGCCTGAGTCAGCCCTGAGGAA	568	3
ARS-BFGL-NGS-104221-0_T_F_1511673387	ARS-BFGL-NGS-104221	TOP	[A/G]	0019700451	GGGGGAAGCAGACACAGACCCTCCACTCGTTTGTAGCCCCAATGACAGAG			3	14	72591421	diploid	Bos taurus	UM3	0	TOP	CCACCCTGCCGGGGGAAGCAGACACAGACCCTCCACTCGTTTGTAGCCCCAATGACAGAG[A/G]GGCCCACTTGGAGATGAAGAGGTGGGGTCTTGCCACCCTGGCATGGAACGGGAGGAACTC	CCACCCTGCCGGGGGAAGCAGACACAGACCCTCCACTCGTTTGTAGCCCCAATGACAGAG[A/G]GGCCCACTTGGAGATGAAGAGGTGGGGTCTTGCCACCCTGGCATGGAACGGGAGGAACTC	568	3
ARS-BFGL-NGS-104239-0_T_R_1544344645	ARS-BFGL-NGS-104239	TOP	[A/G]	0069786477	TGGATTTGTGATTTTAATCTTTTGTTCAGAGGAGCACAGGCCTCCCTCAC			3	14	14474033	diploid	Bos taurus	UM3	0	BOT	GATTGCCCGGGGTACAAGGTCTGGCATTTCCTTACAATACCGTTTGATAACTCGAAGTAA[T/C]GTGAGGGAGGCCTGTGCTCCTCTGAACAAAAGATTAAAATCACAAATCCAGGCCCAACAA	TTGTTGGGCCTGGATTTGTGATTTTAATCTTTTGTTCAGAGGAGCACAGGCCTCCCTCAC[A/G]TTACTTCGAGTTATCAAACGGTATTGTAAGGAAATGCCAGACCTTGTACCCCGGGCAATC	580	3
ARS-BFGL-NGS-104258-0_B_R_1511673854	ARS-BFGL-NGS-104258	BOT	[T/C]	0057677384	TAAATTTAAATTTCAGTTCAGTTTGGCACTTTCGAGCCCTAGGACAAAGA			3	22	51180659	diploid	Bos taurus	UM3	0	TOP	GGGTAGTGTGGGCTCAACGGTCTTAGTTTCTGCTGCATCCCTGGGGCCTAGTGTGATGCT[A/G]TCTTTGTCCTAGGGCTCGAAAGTGCCAAACTGAACTGAAATTTAAATTTAACTACATTGA	GGGTAGTGTGGGCTCAACGGTCTTAGTTTCTGCTGCATCCCTGGGGCCTAGTGTGATGCT[A/G]TCTTTGTCCTAGGGCTCGAAAGTGCCAAACTGAACTGAAATTTAAATTTAACTACATTGA	568	3
ARS-BFGL-NGS-104266-0_T_R_1511670665	ARS-BFGL-NGS-104266	TOP	[A/G]	0046715462	CTGAAGGGAATGAACTTTGTGCATCTGACTACCCGTCTGACTACCCTTGG			3	11	92558313	diploid	Bos taurus	UM3	0	BOT	ACTAATGGGGCAGACGGGCAGACCAGGAGGAGGTGCTGTGCTGATGAGCCCTTGGGGGCC[T/C]CCAAGGGTAGTCAGACGGGTAGTCAGATGCACAAAGTTCATTCCCTTCAGCCCCCTCCTC	GAGGAGGGGGCTGAAGGGAATGAACTTTGTGCATCTGACTACCCGTCTGACTACCCTTGG[A/G]GGCCCCCAAGGGCTCATCAGCACAGCACCTCCTCCTGGTCTGCCCGTCTGCCCCATTAGT	568	3
ARS-BFGL-NGS-104268-0_T_R_1511673803	ARS-BFGL-NGS-104268	TOP	[A/G]	0069634352	GGTCACCATGGGACCCTTGGCTTATGGGTTGGAGAAATGGGCCATGACCA			3	14	24057354	diploid	Bos taurus	UM3	0	BOT	GCTGGAGATGACTTGCTGCTCACATGAGTCTAGTGGAGTCAGTGCTGGAGGTCCCCATGG[T/C]TGGTCATGGCCCATTTCTCCAACCCATAAGCCAAGGGTCCCATGGTGACCTGTATGTCAC	GTGACATACAGGTCACCATGGGACCCTTGGCTTATGGGTTGGAGAAATGGGCCATGACCA[A/G]CCATGGGGACCTCCAGCACTGACTCCACTAGACTCATGTGAGCAGCAAGTCATCTCCAGC	568	3
ARS-BFGL-NGS-104278-1_B_R_1924276857	ARS-BFGL-NGS-104278	BOT	[T/C]	0055720333	TATCTGCATGTGTGCATTTATATAACCACACTCCCATGAACCCTCAAAAT			3	4	80174530	diploid	Bos taurus	UM3	0	TOP	CAAGGTCAGGGAGAGTGGGCTTCCAGAGGAGATGTTGGATCAGGCCTGTTTGCAGATTAC[A/G]ATTTTGAGGGTTCATGGGAGTGTGGTTATATAAATGCACACATGCAGATAGCCAGACAAA	CAAGGTCAGGGAGAGTGGGCTTCCAGAGGAGATGTTGGATCAGGCCTGTTTGCAGATTAC[A/G]ATTTTGAGGGTTCATGGGAGTGTGGTTATATAAATGCACACATGCAGATAGCCAGACAAA	568	3
ARS-BFGL-NGS-104287-0_T_F_1511673671	ARS-BFGL-NGS-104287	TOP	[A/G]	0059677384	TCTCTTCCAGGATGTAGTTAGAACATTTGACATTAGGCCTATTCCTTTCA			3	5	40762830	diploid	Bos taurus	UM3	0	TOP	GAAGATTCCTTCTCTTCCAGGATGTAGTTAGAACATTTGACATTAGGCCTATTCCTTTCA[A/G]TAGACATATTTTTGGCTGAAAGTAAGAGAGATATACTAATGAAGCTGACCTTAACAATAA	GAAGATTCCTTCTCTTCCAGGATGTAGTTAGAACATTTGACATTAGGCCTATTCCTTTCA[A/G]TAGACATATTTTTGGCTGAAAGTAAGAGAGATATACTAATGAAGCTGACCTTAACAATAA	568	3
ARS-BFGL-NGS-104342-0_B_F_1511673706	ARS-BFGL-NGS-104342	BOT	[T/C]	0022751460	GGCTCCCTTTGCTTCCTAATATTACTTTCCCCACAGGGCCTCAATTTATA			3	3	113306427	diploid	Bos taurus	UM3	0	BOT	GAGGTGGTGAGGCTCCCTTTGCTTCCTAATATTACTTTCCCCACAGGGCCTCAATTTATA[T/C]AGAGATATAGTAACAAGGACCTAATTTACTTACATGTAAGTATATATTACATATAATTCC	GGAATTATATGTAATATATACTTACATGTAAGTAAATTAGGTCCTTGTTACTATATCTCT[A/G]TATAAATTGAGGCCCTGTGGGGAAAGTAATATTAGGAAGCAAAGGGAGCCTCACCACCTC	568	3
ARS-BFGL-NGS-10436-0_T_R_1511673221	ARS-BFGL-NGS-10436	TOP	[A/G]	0040699394	AAATTGTATAGAAGCAACGACCACATGAACCCATCACTAGGGCTCCTTGT			3	11	26982927	diploid	Bos taurus	UM3	0	BOT	CAAGCTAATGATGCCTAAATATTGAGACCCCCCTCCCCCCCACAGGCCCCTCCCCAGGCC[T/C]ACAAGGAGCCCTAGTGATGGGTTCATGTGGTCGTTGCTTCTATACAATTTGCCAAAATAA	TTATTTTGGCAAATTGTATAGAAGCAACGACCACATGAACCCATCACTAGGGCTCCTTGT[A/G]GGCCTGGGGAGGGGCCTGTGGGGGGGAGGGGGGTCTCAATATTTAGGCATCATTAGCTTG	568	3
ARS-BFGL-NGS-104366-0_B_R_1511673600	ARS-BFGL-NGS-104366	BOT	[T/C]	0014766480	TGACAGGTGCAGACCTGGACCCACAGGGCAGGGAACTCACTGGTACTTCT			3	3	49704834	diploid	Bos taurus	UM3	0	TOP	CTGCAGGGCAGGCTCACAGCCTGGGATAAGTTCCTGACAGGCCAGGCAGTGGTGAGGACG[A/G]AGAAGTACCAGTGAGTTCCCTGCCCTGTGGGTCCAGGTCTGCACCTGTCAGTGAATAGGC	CTGCAGGGCAGGCTCACAGCCTGGGATAAGTTCCTGACAGGCCAGGCAGTGGTGAGGACG[A/G]AGAAGTACCAGTGAGTTCCCTGCCCTGTGGGTCCAGGTCTGCACCTGTCAGTGAATAGGC	568	3
ARS-BFGL-NGS-104371-1_B_F_1923523813	ARS-BFGL-NGS-104371	BOT	[T/G]	0048629388	AAGAAAACTCATATGACAATGCGAGAGTTTAATGCAAGGTAACAACACAT	0060725394	AAGAAAACTCATATGACAATGCGAGAGTTTAATGCAAGGTAACAACACAG	3	5	1676890	diploid	Bos taurus	UM3	0	BOT	AGAGATAGAATAAGAAAACTCATATGACAATGCGAGAGTTTAATGCAAGGTAACAACACA[T/G]CGGGCCTCCCCTGGTGGCTCAGCAGTAAAGAATGCCAGTGCAAGAGATGTAAGAGACATA	TATGTCTCTTACATCTCTTGCACTGGCATTCTTTACTGCTGAGCCACCAGGGGAGGCCCG[A/C]TGTGTTGTTACCTTGCATTAAACTCTCGCATTGTCATATGAGTTTTCTTATTCTATCTCT	568	3
ARS-BFGL-NGS-104394-1_B_F_1923523815	ARS-BFGL-NGS-104394	BOT	[T/G]	0042777475	TTGGAGTGAGACAGACCTGGTGAGAAGTGTAATAAGGAAAGTTTGGGTGT	0062675338	TTGGAGTGAGACAGACCTGGTGAGAAGTGTAATAAGGAAAGTTTGGGTGG	3	23	29872481	diploid	Bos taurus	UM3	0	BOT	AGGAATGTATGTTGGAGTGAGACAGACCTGGTGAGAAGTGTAATAAGGAAAGTTTGGGTG[T/G]AGGGAGGCCAGGGTCAAGATTGAACCTGCAACCCCTTTCCTCCAACAGGCCCTCTCCTGG	CCAGGAGAGGGCCTGTTGGAGGAAAGGGGTTGCAGGTTCAATCTTGACCCTGGCCTCCCT[A/C]CACCCAAACTTTCCTTATTACACTTCTCACCAGGTCTGTCTCACTCCAACATACATTCCT	568	3
ARS-BFGL-NGS-104400-0_T_R_1511673519	ARS-BFGL-NGS-104400	TOP	[A/G]	0025773483	CCTTCTGTGCCGCGGCAACAGCGGTATTTCACTTGTCGTTTCAGTGGCCG			3	24	60394194	diploid	Bos taurus	UM3	0	BOT	CGCCTGCGCATCCGACAGGCGCGCGGGCAGAGGAGGTGCACACACACGGTGGAGTGTCAC[T/C]CGGCCACTGAAACGACAAGTGAAATACCGCTGTTGCCGCGGCACAGAAGGACCTGGAGAC	GTCTCCAGGTCCTTCTGTGCCGCGGCAACAGCGGTATTTCACTTGTCGTTTCAGTGGCCG[A/G]GTGACACTCCACCGTGTGTGTGCACCTCCTCTGCCCGCGCGCCTGTCGGATGCGCAGGCG	568	3
ARS-BFGL-NGS-104404-0_B_F_1511673236	ARS-BFGL-NGS-104404	BOT	[T/C]	0063772326	CAAGACTGGTGAACCAGATGTCCCTGAGGCTTGTGAACAGATGCCAACAG			3	21	33401904	diploid	Bos taurus	UM3	0	BOT	CAATCTTCTCCAAGACTGGTGAACCAGATGTCCCTGAGGCTTGTGAACAGATGCCAACAG[T/C]GGGAAATTGGCCAGTGGATTCTCTGTGGCCCAGCACGCCTGAAGCCGCCAAGAGCTGAGG	CCTCAGCTCTTGGCGGCTTCAGGCGTGCTGGGCCACAGAGAATCCACTGGCCAATTTCCC[A/G]CTGTTGGCATCTGTTCACAAGCCTCAGGGACATCTGGTTCACCAGTCTTGGAGAAGATTG	568	3
ARS-BFGL-NGS-104416-0_B_R_1511673016	ARS-BFGL-NGS-104416	BOT	[T/C]	0073645339	CATGATACATTACAGGACAGTGAGATATTGGTTTCAAACATCCCCTTTTC			3	8	88669234	diploid	Bos taurus	UM3	0	TOP	AGGAAGAAAGTAATCCTGAGCACAGTATAGAAACTGGCCTGTTCAGGAGGAGGAGTGGCT[A/G]GAAAAGGGGATGTTTGAAACCAATATCTCACTGTCCTGTAATGTATCATGATCGCAGAGA	AGGAAGAAAGTAATCCTGAGCACAGTATAGAAACTGGCCTGTTCAGGAGGAGGAGTGGCT[A/G]GAAAAGGGGATGTTTGAAACCAATATCTCACTGTCCTGTAATGTATCATGATCGCAGAGA	568	3
ARS-BFGL-NGS-104447-1_B_R_1923523824	ARS-BFGL-NGS-104447	BOT	[T/G]	0038662462	TGTGGTCTCAGAAAGCCTCTTCCTTAGGGAACAGAGCTGCACAGATTGCT	0012751432	TGTGGTCTCAGAAAGCCTCTTCCTTAGGGAACAGAGCTGCACAGATTGCG	3	12	1966027	diploid	Bos taurus	UM3	0	TOP	GGACTTTGAATAAGAGTGGTCCATTTCCCTGCCATGTTTCCGCCAGGCCATCTCTTCCCC[A/C]GCAATCTGTGCAGCTCTGTTCCCTAAGGAAGAGGCTTTCTGAGACCACACAAGTTTCAAA	GGACTTTGAATAAGAGTGGTCCATTTCCCTGCCATGTTTCCGCCAGGCCATCTCTTCCCC[A/C]GCAATCTGTGCAGCTCTGTTCCCTAAGGAAGAGGCTTTCTGAGACCACACAAGTTTCAAA	580	3
ARS-BFGL-NGS-104462-0_B_R_1544343902	ARS-BFGL-NGS-104462	BOT	[T/C]	0033766476	GTTACCTGTTGACTTTACCCACTTCTCACAGGCCAGCATTAGAGTAATTT			3	8	17024997	diploid	Bos taurus	UM3	0	TOP	AAGTGTGTGTTCCTTCTCTCTCAGGGCGGGGTGGGGCAAGGAATTGAAGCTATTAGCAAC[A/G]AAATTACTCTAATGCTGGCCTGTGAGAAGTGGGTAAAGTCAACAGGTAACTGCCTGATAT	AAGTGTGTGTTCCTTCTCTCTCAGGGCGGGGTGGGGCAAGGAATTGAAGCTATTAGCAAC[A/G]AAATTACTCTAATGCTGGCCTGTGAGAAGTGGGTAAAGTCAACAGGTAACTGCCTGATAT	568	3
ARS-BFGL-NGS-104463-0_T_F_1511670649	ARS-BFGL-NGS-104463	TOP	[A/G]	0057693337	CAATGATAACATTGTCATCTCCTGCTCACCGAGGGCCAACTAGGTGTCAC			3	26	16708402	diploid	Bos taurus	UM3	0	TOP	ACCTTGAAGGCAATGATAACATTGTCATCTCCTGCTCACCGAGGGCCAACTAGGTGTCAC[A/G]TGTCACACTGGGGGCTTCCCTGAGGCTGTTTCATTTAATCTGCCCGTGGCGGCTCAGGGA	ACCTTGAAGGCAATGATAACATTGTCATCTCCTGCTCACCGAGGGCCAACTAGGTGTCAC[A/G]TGTCACACTGGGGGCTTCCCTGAGGCTGTTTCATTTAATCTGCCCGTGGCGGCTCAGGGA	568	3
ARS-BFGL-NGS-104492-0_T_F_1511673113	ARS-BFGL-NGS-104492	TOP	[A/G]	0066669353	TATGAGGTGAGTTTGAAAGTCAGGATGGAAGCCTCCTAATGCTTGTTGCC			3	2	15361703	diploid	Bos taurus	UM3	0	TOP	ATAGAAATACTATGAGGTGAGTTTGAAAGTCAGGATGGAAGCCTCCTAATGCTTGTTGCC[A/G]CAGTGGCCAGTTGATGTCACTCCCAGACTTAGGGAGAAAGTAAACATGCAGCTTGATCGC	ATAGAAATACTATGAGGTGAGTTTGAAAGTCAGGATGGAAGCCTCCTAATGCTTGTTGCC[A/G]CAGTGGCCAGTTGATGTCACTCCCAGACTTAGGGAGAAAGTAAACATGCAGCTTGATCGC	568	3
ARS-BFGL-NGS-104500-0_B_R_1511673958	ARS-BFGL-NGS-104500	BOT	[T/C]	0052717320	AGGCACACAACAGTAGAAAATGCACACTTTAGCTTTGCTACACTACTTTT			3	12	20180276	diploid	Bos taurus	UM3	0	TOP	TCGACTTCAGGTATACCCTCTGCTCTGCAGAGAAATCCCAGGCCCTCCCTGAACTTGCCA[A/G]AAAAGTAGTGTAGCAAAGCTAAAGTGTGCATTTTCTACTGTTGTGTGCCTTTGAGAAAAA	TCGACTTCAGGTATACCCTCTGCTCTGCAGAGAAATCCCAGGCCCTCCCTGAACTTGCCA[A/G]AAAAGTAGTGTAGCAAAGCTAAAGTGTGCATTTTCTACTGTTGTGTGCCTTTGAGAAAAA	568	3
ARS-BFGL-NGS-104509-0_B_R_1511673492	ARS-BFGL-NGS-104509	BOT	[T/C]	0012738303	ACAAAAAGAACACTTCCGTAGTCACTGGAGGGAATATGGCCTTATGTGTG			3	12	56380581	diploid	Bos taurus	UM3	0	TOP	CCTGGCAGGCTGCAGTCCATAGGCTTGCAAAGAGTTGGACACGATTGAGCACGCACGCAC[A/G]CACACATAAGGCCATATTCCCTCCAGTGACTACGGAAGTGTTCTTTTTGTATTCCTGTCA	CCTGGCAGGCTGCAGTCCATAGGCTTGCAAAGAGTTGGACACGATTGAGCACGCACGCAC[A/G]CACACATAAGGCCATATTCCCTCCAGTGACTACGGAAGTGTTCTTTTTGTATTCCTGTCA	568	3
ARS-BFGL-NGS-104557-0_B_R_1511673610	ARS-BFGL-NGS-104557	BOT	[T/C]	0027636367	AAGAACAGTCCTCTCCCCAGATCCACTCTCCTAACTGCATTAGGAGCACT			3	5	79860058	diploid	Bos taurus	UM3	0	TOP	CTGGAATCAGCCCTGGGCACCCCAGCCTGAGACAGGAGGCTACCAGTGCTGGTGGGGGCC[A/G]AGTGCTCCTAATGCAGTTAGGAGAGTGGATCTGGGGAGAGGACTGTTCTTGGCTATACAG	CTGGAATCAGCCCTGGGCACCCCAGCCTGAGACAGGAGGCTACCAGTGCTGGTGGGGGCC[A/G]AGTGCTCCTAATGCAGTTAGGAGAGTGGATCTGGGGAGAGGACTGTTCTTGGCTATACAG	568	3
ARS-BFGL-NGS-104601-0_T_R_1511673879	ARS-BFGL-NGS-104601	TOP	[A/G]	0022742459	GCTGGAAAGTGAATCGAATATTGGCCACTGAGATGGGTTCTGTGGCCTCA			3	2	17857541	diploid	Bos taurus	UM3	0	BOT	GTCAGGTTTCCAGAGGTACAATTGCTGCATTATGATCATGTTCGTAGGATAAAGATTGAA[T/C]TGAGGCCACAGAACCCATCTCAGTGGCCAATATTCGATTCACTTTCCAGCCTAAGAGTAA	TTACTCTTAGGCTGGAAAGTGAATCGAATATTGGCCACTGAGATGGGTTCTGTGGCCTCA[A/G]TTCAATCTTTATCCTACGAACATGATCATAATGCAGCAATTGTACCTCTGGAAACCTGAC	580	3
ARS-BFGL-NGS-104603-0_B_R_1544344492	ARS-BFGL-NGS-104603	BOT	[T/C]	0013641308	CTGAGAGTGTACTGTTGCCTCAGGGACTGCACAGGGACATAACTTCTGGA			3	21	2918184	diploid	Bos taurus	UM3	0	TOP	CGGCTTCCCACAGAAGCCACAGAGGCATCTCAAGGGCCTGTGTCCTTTCCTGGAGAAAGT[A/G]TCCAGAAGTTATGTCCCTGTGCAGTCCCTGAGGCAACAGTACACTCTCAGAGAGCTGTGC	CGGCTTCCCACAGAAGCCACAGAGGCATCTCAAGGGCCTGTGTCCTTTCCTGGAGAAAGT[A/G]TCCAGAAGTTATGTCCCTGTGCAGTCCCTGAGGCAACAGTACACTCTCAGAGAGCTGTGC	568	3
ARS-BFGL-NGS-104619-1_B_F_1923523841	ARS-BFGL-NGS-104619	BOT	[T/G]	0016663378	AGCATGCTTAGTCTGAGTGGAGGCAATAGTGGTGGCCTCGCTGGGAAATT	0053717487	AGCATGCTTAGTCTGAGTGGAGGCAATAGTGGTGGCCTCGCTGGGAAATG	3	1	95750768	diploid	Bos taurus	UM3	0	BOT	TGTGCCTGGCAAGCATGCTTAGTCTGAGTGGAGGCAATAGTGGTGGCCTCGCTGGGAAAT[T/G]AGCCTGCTTGCTGGGTCTATAGCAGGATGCCATTGTCGTCCTCCTCTGGACTTTCATGAA	TTCATGAAAGTCCAGAGGAGGACGACAATGGCATCCTGCTATAGACCCAGCAAGCAGGCT[A/C]ATTTCCCAGCGAGGCCACCACTATTGCCTCCACTCAGACTAAGCATGCTTGCCAGGCACA	568	3
ARS-BFGL-NGS-104658-1_T_F_1923523843	ARS-BFGL-NGS-104658	TOP	[A/C]	0034658330	TGGTATAACACAGGTGTTTAAGTTTACAAAAACCCATCTAAAAGTGTGCA	0030711422	TGGTATAACACAGGTGTTTAAGTTTACAAAAACCCATCTAAAAGTGTGCC	3	23	27444064	diploid	Bos taurus	UM3	0	TOP	AACTTGGCGAGTGGTATAACACAGGTGTTTAAGTTTACAAAAACCCATCTAAAAGTGTGC[A/C]AACAACTCTATGGCCAAAATGGTTTAAAACTAAATACGGCAAAACCAGTGTGCTTTGTCT	AACTTGGCGAGTGGTATAACACAGGTGTTTAAGTTTACAAAAACCCATCTAAAAGTGTGC[A/C]AACAACTCTATGGCCAAAATGGTTTAAAACTAAATACGGCAAAACCAGTGTGCTTTGTCT	568	3
ARS-BFGL-NGS-10466-0_T_F_1511673719	ARS-BFGL-NGS-10466	TOP	[A/G]	0024680490	CCTAAACAGACCGACATTTCTCCAAATCAATACAAGTGGCCAACAGGCAC			3	8	10844538	diploid	Bos taurus	UM3	0	TOP	GATCAGAAGACCTAAACAGACCGACATTTCTCCAAATCAATACAAGTGGCCAACAGGCAC[A/G]TGGAAAGATGATGGACAGCACTATTAGAGAAATGAAAATCAAAGCTACAATGAGGTTCCA	GATCAGAAGACCTAAACAGACCGACATTTCTCCAAATCAATACAAGTGGCCAACAGGCAC[A/G]TGGAAAGATGATGGACAGCACTATTAGAGAAATGAAAATCAAAGCTACAATGAGGTTCCA	580	3
ARS-BFGL-NGS-104692-0_T_F_1544343839	ARS-BFGL-NGS-104692	TOP	[A/G]	0060601402	TTATATGCTACCCTGGAGCCCCAGTTTCAAAAATGCAGGAAGTATCCACA			3	1	84321230	diploid	Bos taurus	UM3	0	TOP	AAATGTGTGATTATATGCTACCCTGGAGCCCCAGTTTCAAAAATGCAGGAAGTATCCACA[A/G]AGGCCTTTGAAGTGATGGAGTGTACCCCAGCATATCCCGTAGGAATCCAGCCATAGGCAG	AAATGTGTGATTATATGCTACCCTGGAGCCCCAGTTTCAAAAATGCAGGAAGTATCCACA[A/G]AGGCCTTTGAAGTGATGGAGTGTACCCCAGCATATCCCGTAGGAATCCAGCCATAGGCAG	568	3
ARS-BFGL-NGS-104695-0_B_F_1544343922	ARS-BFGL-NGS-104695	BOT	[T/C]	0052631388	GGTGTGTTATAGGAAGTTGTAAAGGACGCAGTTCAGATATTTCACTGTAA			3	5	5120813	diploid	Bos taurus	UM3	0	BOT	AATGTACTGAGGTGTGTTATAGGAAGTTGTAAAGGACGCAGTTCAGATATTTCACTGTAA[T/C]GAAAGGTGAATCCATTGAGGGCCAGTGATGAGTACTACCCAGGCTTCTGCAGAGATCTTC	GAAGATCTCTGCAGAAGCCTGGGTAGTACTCATCACTGGCCCTCAATGGATTCACCTTTC[A/G]TTACAGTGAAATATCTGAACTGCGTCCTTTACAACTTCCTATAACACACCTCAGTACATT	568	3
ARS-BFGL-NGS-104712-0_T_R_1544344367	ARS-BFGL-NGS-104712	TOP	[A/G]	0032671457	GGAGTAGAAGAGGTACATCATTGAGTCCAATGTGTCACTGAGCAGATGGG			3	11	101875858	diploid	Bos taurus	UM3	0	BOT	CCAACCCCTCCCACCTTCAAGGAGGCTGGGGCAATCCTGCCCCGCCCTGGGCCTCAGTTT[T/C]CCCATCTGCTCAGTGACACATTGGACTCAATGATGTACCTCTTCTACTCCAAGGCTGCAG	CTGCAGCCTTGGAGTAGAAGAGGTACATCATTGAGTCCAATGTGTCACTGAGCAGATGGG[A/G]AAACTGAGGCCCAGGGCGGGGCAGGATTGCCCCAGCCTCCTTGAAGGTGGGAGGGGTTGG	568	3
ARS-BFGL-NGS-104731-0_B_F_1511673982	ARS-BFGL-NGS-104731	BOT	[T/C]	0010738356	TGTAAGGACACAGTATCACAAAGGTCTTATTCAGGGCCCACAGCTTTCCT			3	X	34362739	diploid	Bos taurus	UM3	0	BOT	TGGCAGTGCCTGTAAGGACACAGTATCACAAAGGTCTTATTCAGGGCCCACAGCTTTCCT[T/C]AGGGCAGAAGACATGCTGGTCATGGAGCAAGACTTCCAGCTCACAGAGAGCCTTGGCCCA	TGGGCCAAGGCTCTCTGTGAGCTGGAAGTCTTGCTCCATGACCAGCATGTCTTCTGCCCT[A/G]AGGAAAGCTGTGGGCCCTGAATAAGACCTTTGTGATACTGTGTCCTTACAGGCACTGCCA	568	3
ARS-BFGL-NGS-104746-0_B_F_1511670474	ARS-BFGL-NGS-104746	BOT	[T/C]	0033734386	AAGGGATTGTCCTCGCTCTCTGATATTCACCCTTGGCTGGTCCCCCCTTC			3	5	56618321	diploid	Bos taurus	UM3	0	BOT	AAGAAGGCAGAAGGGATTGTCCTCGCTCTCTGATATTCACCCTTGGCTGGTCCCCCCTTC[T/C]ACCTCCCAAAGGCCAGGCAAAGCCCTGCTCAGCAGGCCGGTGAGGACTTGGCAAGAACAG	CTGTTCTTGCCAAGTCCTCACCGGCCTGCTGAGCAGGGCTTTGCCTGGCCTTTGGGAGGT[A/G]GAAGGGGGGACCAGCCAAGGGTGAATATCAGAGAGCGAGGACAATCCCTTCTGCCTTCTT	568	3
ARS-BFGL-NGS-104760-0_T_F_1511673995	ARS-BFGL-NGS-104760	TOP	[A/G]	0048754350	TGGGAAGAAGAATCAATCAGCTAGCAGGAAGAGGCCTTTTTTTTTCCTTG			3	2	2254298	diploid	Bos taurus	UM3	0	TOP	TTCTGTATAATGGGAAGAAGAATCAATCAGCTAGCAGGAAGAGGCCTTTTTTTTTCCTTG[A/G]CAAATGCTCCCTGAAATGTCTGAGGAAAATCTTGACAGCTAGCCCAGGGCAGCACAAGAA	TTCTGTATAATGGGAAGAAGAATCAATCAGCTAGCAGGAAGAGGCCTTTTTTTTTCCTTG[A/G]CAAATGCTCCCTGAAATGTCTGAGGAAAATCTTGACAGCTAGCCCAGGGCAGCACAAGAA	568	3
ARS-BFGL-NGS-104787-0_T_R_1511670535	ARS-BFGL-NGS-104787	TOP	[A/G]	0043742399	CTCCGAGAGTGTTTATTAGAATCTTGAGTTTTAAAAATTCATTCCCATTT			3	5	96581874	diploid	Bos taurus	UM3	0	BOT	AATATATAAGCCGCTTTCTGTTCAAAGATGTTTTTTTAAAAAAATCACTATGGCCTTATA[T/C]AAATGGGAATGAATTTTTAAAACTCAAGATTCTAATAAACACTCTCGGAGCCTGGTTTGT	ACAAACCAGGCTCCGAGAGTGTTTATTAGAATCTTGAGTTTTAAAAATTCATTCCCATTT[A/G]TATAAGGCCATAGTGATTTTTTTAAAAAAACATCTTTGAACAGAAAGCGGCTTATATATT	580	3
ARS-BFGL-NGS-104788-0_B_R_1511674002	ARS-BFGL-NGS-104788	BOT	[T/C]	0033711383	CATGCATACAAAGTCTGTTGTTTGCGATGACTTTATGATTTAGGCCACAT			3	13	25351049	diploid	Bos taurus	UM3	0	TOP	TTTCTTCCCCTGTCATGACGACTTGGAATCCACATGTTATGATGGCATCACCACACCATG[A/G]ATGTGGCCTAAATCATAAAGTCATCGCAAACAACAGACTTTGTATGCATGAGAAATAAAA	TTTCTTCCCCTGTCATGACGACTTGGAATCCACATGTTATGATGGCATCACCACACCATG[A/G]ATGTGGCCTAAATCATAAAGTCATCGCAAACAACAGACTTTGTATGCATGAGAAATAAAA	568	3
ARS-BFGL-NGS-104806-0_B_R_1544344526	ARS-BFGL-NGS-104806	BOT	[T/C]	0027774412	GTGGAAAGATGAAGGAGGCAGAAAGTGGGTGTGCATATCTGAGCCTGAAA			3	22	12330219	diploid	Bos taurus	UM3	0	TOP	CTCATAGCAGTGGGGCAAGTCCGTCCATCTACTTCAAAGGCCCCTGAACTCCCTTTCCCC[A/G]TTTCAGGCTCAGATATGCACACCCACTTTCTGCCTCCTTCATCTTTCCACTACCTCAGGA	CTCATAGCAGTGGGGCAAGTCCGTCCATCTACTTCAAAGGCCCCTGAACTCCCTTTCCCC[A/G]TTTCAGGCTCAGATATGCACACCCACTTTCTGCCTCCTTCATCTTTCCACTACCTCAGGA	580	3
ARS-BFGL-NGS-104818-0_T_F_1511678095	ARS-BFGL-NGS-104818	TOP	[A/G]	0037713453	CCCAAGGAGCACCGAGGGGAAACAAAACCTCAGCCAGGGCCCTGAGCGAG			3	3	58105227	diploid	Bos taurus	UM3	0	TOP	AGGCTGGATGCCCAAGGAGCACCGAGGGGAAACAAAACCTCAGCCAGGGCCCTGAGCGAG[A/G]AGAACGGAAGGAGGATGCGAGGGCAACGGGAGCTGGAGCCCGGGCGGGCGTCAGAGTCCA	AGGCTGGATGCCCAAGGAGCACCGAGGGGAAACAAAACCTCAGCCAGGGCCCTGAGCGAG[A/G]AGAACGGAAGGAGGATGCGAGGGCAACGGGAGCTGGAGCCCGGGCGGGCGTCAGAGTCCA	568	3
ARS-BFGL-NGS-10484-0_B_F_1511677768	ARS-BFGL-NGS-10484	BOT	[T/C]	0033627400	ATTTCTTCCAAAGGAAATTTCTCTCCGTGTCCTCTGCCCTTATAGTAACA			3	21	70050042	diploid	Bos taurus	UM3	0	BOT	ACTGTGTTTCATTTCTTCCAAAGGAAATTTCTCTCCGTGTCCTCTGCCCTTATAGTAACA[T/C]ACAAGGCCCTGTAAGATCCTTACCCATCCACTTGCCACCAACACCTTCCTGCTTCCTCTC	GAGAGGAAGCAGGAAGGTGTTGGTGGCAAGTGGATGGGTAAGGATCTTACAGGGCCTTGT[A/G]TGTTACTATAAGGGCAGAGGACACGGAGAGAAATTTCCTTTGGAAGAAATGAAACACAGT	568	3
ARS-BFGL-NGS-104873-0_B_F_1544343820	ARS-BFGL-NGS-104873	BOT	[T/C]	0046661486	AACAGAATTAAATCAAAGCACGATGGCAAATCTCTTGGCCTGGAACATAA			3	11	28992259	diploid	Bos taurus	UM3	0	BOT	AAACCGTTAAAACAGAATTAAATCAAAGCACGATGGCAAATCTCTTGGCCTGGAACATAA[T/C]AGTAAAAATGGTAACCCCTTGTGTAATTATTTTCATGTACAACAACATTCTTGTTTTCAG	CTGAAAACAAGAATGTTGTTGTACATGAAAATAATTACACAAGGGGTTACCATTTTTACT[A/G]TTATGTTCCAGGCCAAGAGATTTGCCATCGTGCTTTGATTTAATTCTGTTTTAACGGTTT	568	3
ARS-BFGL-NGS-104897-1_T_F_1923523871	ARS-BFGL-NGS-104897	TOP	[A/C]	0053610300	CACTAACCATTTATTAGCCATGAAGACGCAAAAAAGTCAGTTGGATGTCA	0065718331	CACTAACCATTTATTAGCCATGAAGACGCAAAAAAGTCAGTTGGATGTCC	3	1	112863292	diploid	Bos taurus	UM3	0	TOP	GGCCTCCCTGTCACTAACCATTTATTAGCCATGAAGACGCAAAAAAGTCAGTTGGATGTC[A/C]CCAGATGAGGAGAGGCCTGTCTCACAGAGCCCTGCTGCCCTCAGTGATGGAGGAACCGAC	GGCCTCCCTGTCACTAACCATTTATTAGCCATGAAGACGCAAAAAAGTCAGTTGGATGTC[A/C]CCAGATGAGGAGAGGCCTGTCTCACAGAGCCCTGCTGCCCTCAGTGATGGAGGAACCGAC	580	3
ARS-BFGL-NGS-104909-0_T_F_1511678039	ARS-BFGL-NGS-104909	TOP	[A/G]	0034664506	CTTCTCTAAATAGATCTCAATATGTTCATCATTCAGCCCTTGTCATGGCT			3	14	70763413	diploid	Bos taurus	UM3	0	TOP	AGGAGCTCAGCTTCTCTAAATAGATCTCAATATGTTCATCATTCAGCCCTTGTCATGGCT[A/G]GGTCAACATGATGGCAGACAACGGCCCTGAGCATTGAGAAGTCCAACTGCTATCTCATAA	AGGAGCTCAGCTTCTCTAAATAGATCTCAATATGTTCATCATTCAGCCCTTGTCATGGCT[A/G]GGTCAACATGATGGCAGACAACGGCCCTGAGCATTGAGAAGTCCAACTGCTATCTCATAA	568	3
ARS-BFGL-NGS-104914-0_B_R_1511678162	ARS-BFGL-NGS-104914	BOT	[T/C]	0031625495	CACGTCTTCATATTTACTCTTGCCGCGCCAATTGAATTAGAAAAGGCCAT			3	5	119512385	diploid	Bos taurus	UM3	0	TOP	AGTAAATCCTGAGCTTGTTCCAATAAAGTATTTACGAGGACTCTTGCTTCTAAAGTGCAC[A/G]ATGGCCTTTTCTAATTCAATTGGCGCGGCAAGAGTAAATATGAAGACGTGAGTTCAGGAA	AGTAAATCCTGAGCTTGTTCCAATAAAGTATTTACGAGGACTCTTGCTTCTAAAGTGCAC[A/G]ATGGCCTTTTCTAATTCAATTGGCGCGGCAAGAGTAAATATGAAGACGTGAGTTCAGGAA	568	3
ARS-BFGL-NGS-10494-0_B_R_1511672938	ARS-BFGL-NGS-10494	BOT	[T/C]	0062692398	AAAAGAGCATTACTTAGACTTCTGATATTGAGGCCTAGATGTGGACACTT			3	6	18961422	diploid	Bos taurus	UM3	0	TOP	ACAAAGCACTCCCAGGACATGGCAATAAAGTTATTCTCAATATCACCATCTTTCTGAAAA[A/G]AAGTGTCCACATCTAGGCCTCAATATCAGAAGTCTAAGTAATGCTCTTTTCCTCACCAGA	ACAAAGCACTCCCAGGACATGGCAATAAAGTTATTCTCAATATCACCATCTTTCTGAAAA[A/G]AAGTGTCCACATCTAGGCCTCAATATCAGAAGTCTAAGTAATGCTCTTTTCCTCACCAGA	568	3
ARS-BFGL-NGS-105052-0_T_R_1511677897	ARS-BFGL-NGS-105052	TOP	[A/T]	0046607403	TCTACCTGTAAAATCAGTCCCTGATATCAAGGGCTTCCTTCTTTGTTTTA	0033619358	TCTACCTGTAAAATCAGTCCCTGATATCAAGGGCTTCCTTCTTTGTTTTT	3	4	11355642	diploid	Bos taurus	UM3	0	BOT	AGAGTGATGGGGTCCTGTCCCCAGTGGGGAGGAGAGTCCCTGGCTAGGCCAGCAGAGAAG[A/T]AAAACAAAGAAGGAAGCCCTTGATATCAGGGACTGATTTTACAGGTAGACCACAATGTCA	TGACATTGTGGTCTACCTGTAAAATCAGTCCCTGATATCAAGGGCTTCCTTCTTTGTTTT[A/T]CTTCTCTGCTGGCCTAGCCAGGGACTCTCCTCCCCACTGGGGACAGGACCCCATCACTCT	568	3
ARS-BFGL-NGS-105142-0_T_R_1511679971	ARS-BFGL-NGS-105142	TOP	[A/G]	0017809404	AGGTTGCAGACTGCTGACTTCTCCTTATGGCCTCAGATGGTAGGAGGAAT			3	2	106311320	diploid	Bos taurus	UM3	0	BOT	GCAGAGCCCTTATGAATGAGACTAATGCTTTTATAAAAGAGGTTCCAGAGAGAACTCCCT[T/C]ATTCCTCCTACCATCTGAGGCCATAAGGAGAAGTCAGCAGTCTGCAACCTGGTAAAGGAC	GTCCTTTACCAGGTTGCAGACTGCTGACTTCTCCTTATGGCCTCAGATGGTAGGAGGAAT[A/G]AGGGAGTTCTCTCTGGAACCTCTTTTATAAAAGCATTAGTCTCATTCATAAGGGCTCTGC	568	3
ARS-BFGL-NGS-105188-1_B_R_1924276937	ARS-BFGL-NGS-105188	BOT	[T/C]	0036688500	AACTCTATAACCTTCCCTCATGGCAGATGAGAGTGAAAACAGAGGGCCGT			3	10	75601133	diploid	Bos taurus	UM3	0	TOP	AGAATATATGGAGAATATATGCATAAATTGTAAATTAACTGCTGTCAGATTGCTGTCCAG[A/G]ACGGCCCTCTGTTTTCACTCTCATCTGCCATGAGGGAAGGTTATAGAGTTCCCTGGTGGC	AGAATATATGGAGAATATATGCATAAATTGTAAATTAACTGCTGTCAGATTGCTGTCCAG[A/G]ACGGCCCTCTGTTTTCACTCTCATCTGCCATGAGGGAAGGTTATAGAGTTCCCTGGTGGC	568	3
ARS-BFGL-NGS-10525-0_B_R_1511679288	ARS-BFGL-NGS-10525	BOT	[T/C]	0052639330	TATGTCTTCCTGTGTCTCACCATTGTGACTGCAGAGCTTGATTTGGAGAG			3	23	17927593	diploid	Bos taurus	UM3	0	TOP	CCTCTTTGCACAGTAAGGGGCACCTTTGCTGTCCGAGGCCTCAGTCATCTTTCCCAGTCC[A/G]CTCTCCAAATCAAGCTCTGCAGTCACAATGGTGAGACACAGGAAGACATAGGAAGAAGGA	CCTCTTTGCACAGTAAGGGGCACCTTTGCTGTCCGAGGCCTCAGTCATCTTTCCCAGTCC[A/G]CTCTCCAAATCAAGCTCTGCAGTCACAATGGTGAGACACAGGAAGACATAGGAAGAAGGA	568	3
ARS-BFGL-NGS-105361-0_B_F_1511680400	ARS-BFGL-NGS-105361	BOT	[T/C]	0014806434	GCAATGTTGTGTGGTGCTCTCAGAGGGTCAGGAGGGCTTGGGCTGACTGT			3	10	65212580	diploid	Bos taurus	UM3	0	BOT	GTTACCAAGTGCAATGTTGTGTGGTGCTCTCAGAGGGTCAGGAGGGCTTGGGCTGACTGT[T/C]CTGGGCCACTGCAAGAACCCATCTGCGTGGGTGGGATGGACATGGGAGAAGAGGGACCCA	TGGGTCCCTCTTCTCCCATGTCCATCCCACCCACGCAGATGGGTTCTTGCAGTGGCCCAG[A/G]ACAGTCAGCCCAAGCCCTCCTGACCCTCTGAGAGCACCACACAACATTGCACTTGGTAAC	580	3
ARS-BFGL-NGS-105368-0_T_F_1511679557	ARS-BFGL-NGS-105368	TOP	[A/G]	0044739481	AGACTTGAGCATAGGCTGGGATGTGGTTGTGGAAGCTTGCTGCCATGTTG			3	24	52426314	diploid	Bos taurus	UM3	0	TOP	CTGAGTGAGTAGACTTGAGCATAGGCTGGGATGTGGTTGTGGAAGCTTGCTGCCATGTTG[A/G]GGGTGCGGAGAGCATGGCCAAATCCAACAGTTGTTTGAATGCTGGGATGAAATGTTTAGC	CTGAGTGAGTAGACTTGAGCATAGGCTGGGATGTGGTTGTGGAAGCTTGCTGCCATGTTG[A/G]GGGTGCGGAGAGCATGGCCAAATCCAACAGTTGTTTGAATGCTGGGATGAAATGTTTAGC	580	3
ARS-BFGL-NGS-10539-0_B_R_1511680618	ARS-BFGL-NGS-10539	BOT	[T/C]	0029687426	GTGCCAAGCACAGCAGCCAGCTCTTAACGTTGACTGTATAAAGGAATCAA			3	4	9324270	diploid	Bos taurus	UM3	0	TOP	TGTAAAATGACCGCCAAGTGGAACCCTCCTGTTAGGTAACTGTCACCAGCCCCTGGCCAG[A/G]TTGATTCCTTTATACAGTCAACGTTAAGAGCTGGCTGCTGTGCTTGGCACTGGGAATACA	TGTAAAATGACCGCCAAGTGGAACCCTCCTGTTAGGTAACTGTCACCAGCCCCTGGCCAG[A/G]TTGATTCCTTTATACAGTCAACGTTAAGAGCTGGCTGCTGTGCTTGGCACTGGGAATACA	568	3
ARS-BFGL-NGS-105392-0_T_R_1511672919	ARS-BFGL-NGS-105392	TOP	[A/G]	0031794440	TAGGTCCAGCCCTGCAGTGATTGAATTATCCGCCCTTTCACTTAATGAGC			3	23	14372603	diploid	Bos taurus	UM3	0	BOT	AATTCTGCTAATGAAATGTCTGCTCTCCTGAACACAGGTCTCATGGCCAGTCCAGAGAGA[T/C]GCTCATTAAGTGAAAGGGCGGATAATTCAATCACTGCAGGGCTGGACCTAAGCAGAGGAT	ATCCTCTGCTTAGGTCCAGCCCTGCAGTGATTGAATTATCCGCCCTTTCACTTAATGAGC[A/G]TCTCTCTGGACTGGCCATGAGACCTGTGTTCAGGAGAGCAGACATTTCATTAGCAGAATT	568	3
ARS-BFGL-NGS-105415-0_B_F_1511679500	ARS-BFGL-NGS-105415	BOT	[T/C]	0039685360	ACATCCTTGCTCTTGTGATCAGAGGCATCTGTGACATGAGCCTGGAGCCC			3	1	110808219	diploid	Bos taurus	UM3	0	BOT	CTCCCTTCCTACATCCTTGCTCTTGTGATCAGAGGCATCTGTGACATGAGCCTGGAGCCC[T/C]GGGAGGCCCAGAGGCTCAGGAAACCAGATCAGGCTCTCCCCTCTGGCCTTTTGTTCTGAA	TTCAGAACAAAAGGCCAGAGGGGAGAGCCTGATCTGGTTTCCTGAGCCTCTGGGCCTCCC[A/G]GGGCTCCAGGCTCATGTCACAGATGCCTCTGATCACAAGAGCAAGGATGTAGGAAGGGAG	568	3
ARS-BFGL-NGS-105416-1_T_F_1923523897	ARS-BFGL-NGS-105416	TOP	[A/C]	0027677363	GAAGCATGGATGCAGAAAAAACTGGCCCTGGTGAACTGAGGCATGGTCCA	0043746491	GAAGCATGGATGCAGAAAAAACTGGCCCTGGTGAACTGAGGCATGGTCCC	3	10	13040145	diploid	Bos taurus	UM3	0	TOP	AAGAGGAGAATGAAGCATGGATGCAGAAAAAACTGGCCCTGGTGAACTGAGGCATGGTCC[A/C]TGGGAAAACCTCTGGGCTAGGGATCAAGAGAGCTGGATCTTCGCCCAAGCCTTCCCGGAC	AAGAGGAGAATGAAGCATGGATGCAGAAAAAACTGGCCCTGGTGAACTGAGGCATGGTCC[A/C]TGGGAAAACCTCTGGGCTAGGGATCAAGAGAGCTGGATCTTCGCCCAAGCCTTCCCGGAC	568	3
ARS-BFGL-NGS-105466-0_T_F_1511672851	ARS-BFGL-NGS-105466	TOP	[A/C]	0058744508	TGGGTAGGAAAGAGAGTCAGGCAAAGTAGTGCAGCGACAGCCACGCCTCC			3	2	19851161	diploid	Bos taurus	UM3	0	TOP	AAGTGGGAGCTGGGTAGGAAAGAGAGTCAGGCAAAGTAGTGCAGCGACAGCCACGCCTCC[A/C]CCTCAGGTACCCGGCCCCGCCTCTGTGGGGCTCCTACCTACTTCATGGCTCCAGGTCTCT	AAGTGGGAGCTGGGTAGGAAAGAGAGTCAGGCAAAGTAGTGCAGCGACAGCCACGCCTCC[A/C]CCTCAGGTACCCGGCCCCGCCTCTGTGGGGCTCCTACCTACTTCATGGCTCCAGGTCTCT	568	3
ARS-BFGL-NGS-105469-0_T_F_1511678817	ARS-BFGL-NGS-105469	TOP	[A/G]	0061695508	AAACCTCGTGTGCCACATGACTCATCCAAAAAAACCACAAAGACTGTAAG			3	X	22488706	diploid	Bos taurus	UM3	0	TOP	CAGGGAACTAAAACCTCGTGTGCCACATGACTCATCCAAAAAAACCACAAAGACTGTAAG[A/G]ACCATCATCCAGTTTAAGGCCAATCCTTCCCCTGGGTCTTGCTCCATACCCTCTCCTGTC	CAGGGAACTAAAACCTCGTGTGCCACATGACTCATCCAAAAAAACCACAAAGACTGTAAG[A/G]ACCATCATCCAGTTTAAGGCCAATCCTTCCCCTGGGTCTTGCTCCATACCCTCTCCTGTC	580	3
ARS-BFGL-NGS-105498-0_T_R_1511679125	ARS-BFGL-NGS-105498	TOP	[A/G]	0034722404	ATCCTCTCAAGTTTTGAGAGGGAACTCAGCTCTCTAGGCGACGCAGGAGA			3	21	8745180	diploid	Bos taurus	UM3	0	BOT	CCCCAGCCGCAACTCGAGACAAACCACGAGATTCCCCCATCAATGTGAGATGAGGCCCTT[T/C]TCTCCTGCGTCGCCTAGAGAGCTGAGTTCCCTCTCAAAACTTGAGAGGATGCTTGACTCC	GGAGTCAAGCATCCTCTCAAGTTTTGAGAGGGAACTCAGCTCTCTAGGCGACGCAGGAGA[A/G]AAGGGCCTCATCTCACATTGATGGGGGAATCTCGTGGTTTGTCTCGAGTTGCGGCTGGGG	568	3
ARS-BFGL-NGS-105575-0_T_F_1511678935	ARS-BFGL-NGS-105575	TOP	[A/G]	0011613312	ATGTCCTTGTATAATATCCTCTGCTTTAGGATGGGCTGGACTTACTTTCT			3	25	16335767	diploid	Bos taurus	UM3	0	TOP	CATGGTATTCATGTCCTTGTATAATATCCTCTGCTTTAGGATGGGCTGGACTTACTTTCT[A/G]CTAATGAATTGAATATGGCCAAAGTGATGGGCTGTCACTTCTGAGCGTGTGTGCTCAGTC	CATGGTATTCATGTCCTTGTATAATATCCTCTGCTTTAGGATGGGCTGGACTTACTTTCT[A/G]CTAATGAATTGAATATGGCCAAAGTGATGGGCTGTCACTTCTGAGCGTGTGTGCTCAGTC	568	3
ARS-BFGL-NGS-10559-0_B_F_1511679834	ARS-BFGL-NGS-10559	BOT	[T/C]	0031753397	CCCTGGAACTGCTGGAGCCCCACTGAGAGCTGGGGAACAGGAAGGTGTGA			3	9	104196469	diploid	Bos taurus	UM3	0	BOT	GAGCAGAGGGCCCTGGAACTGCTGGAGCCCCACTGAGAGCTGGGGAACAGGAAGGTGTGA[T/C]GGGGTGCAGAGACGCCCTCAGGGCCTCTGTCCTCCTCTCAGATGGTCTCCTCTGGGCAGA	TCTGCCCAGAGGAGACCATCTGAGAGGAGGACAGAGGCCCTGAGGGCGTCTCTGCACCCC[A/G]TCACACCTTCCTGTTCCCCAGCTCTCAGTGGGGCTCCAGCAGTTCCAGGGCCCTCTGCTC	580	3
ARS-BFGL-NGS-105590-0_T_F_1511680285	ARS-BFGL-NGS-105590	TOP	[A/G]	0028619422	TTAGCACTGACATTTTACAGCTGTGTGGCCTTGGACACGTCATTATGCCT			3	7	64766846	diploid	Bos taurus	UM3	0	TOP	GGTTCCAATCTTAGCACTGACATTTTACAGCTGTGTGGCCTTGGACACGTCATTATGCCT[A/G]GGAGCCTTTGTTCCATCATCTGTAAAATGGGGATGAGAACATTTTCCTTGTAGGAAGCTA	GGTTCCAATCTTAGCACTGACATTTTACAGCTGTGTGGCCTTGGACACGTCATTATGCCT[A/G]GGAGCCTTTGTTCCATCATCTGTAAAATGGGGATGAGAACATTTTCCTTGTAGGAAGCTA	568	3
ARS-BFGL-NGS-10560-0_T_F_1511680313	ARS-BFGL-NGS-10560	TOP	[A/G]	0054621400	GCAGCCTGAGAGAACAAGAGCGAAAAAGTGAAGCAGCCGGCCCAGATTCA			3	17	9921157	diploid	Bos taurus	UM3	0	TOP	GTAGAAAGTAGCAGCCTGAGAGAACAAGAGCGAAAAAGTGAAGCAGCCGGCCCAGATTCA[A/G]ATCTTCAAGTCTCCTGTCTGCTCTCGAGCCATTGGCTGGTAACCAGCAGCCCTGTGGTGA	GTAGAAAGTAGCAGCCTGAGAGAACAAGAGCGAAAAAGTGAAGCAGCCGGCCCAGATTCA[A/G]ATCTTCAAGTCTCCTGTCTGCTCTCGAGCCATTGGCTGGTAACCAGCAGCCCTGTGGTGA	568	3
ARS-BFGL-NGS-105605-1_T_F_1923523913	ARS-BFGL-NGS-105605	TOP	[A/C]	0069802348	TGCTGCTGCAACTATTCAGCTCAGGTGTTCTGAGGCAAAAGCAGCCATAA	0010670453	TGCTGCTGCAACTATTCAGCTCAGGTGTTCTGAGGCAAAAGCAGCCATAC	3	11	88416017	diploid	Bos taurus	UM3	0	TOP	GGCCTTGTAGATGCTGCTGCAACTATTCAGCTCAGGTGTTCTGAGGCAAAAGCAGCCATA[A/C]ACAGTATACATGTAAATGGCCATGAGTGTGGTCAAACAAAATTTGATGGACAGAAGCAAA	GGCCTTGTAGATGCTGCTGCAACTATTCAGCTCAGGTGTTCTGAGGCAAAAGCAGCCATA[A/C]ACAGTATACATGTAAATGGCCATGAGTGTGGTCAAACAAAATTTGATGGACAGAAGCAAA	568	3
ARS-BFGL-NGS-105673-1_T_R_1923523916	ARS-BFGL-NGS-105673	TOP	[A/C]	0030799417	TTAAGTTCATATCTGATCAGACAGGCCTCTTGGCAAGATACCCTGGCAGA	0032786349	TTAAGTTCATATCTGATCAGACAGGCCTCTTGGCAAGATACCCTGGCAGC	3	29	1249518	diploid	Bos taurus	UM3	0	BOT	CTCCTAACTGGTCTTCTTACATCACAATCTGACCATCTCCCTCCTCCTCTTCTCCGCACA[T/G]CTGCCAGGGTATCTTGCCAAGAGGCCTGTCTGATCAGATATGAACTTAAGACGAGGACCA	TGGTCCTCGTCTTAAGTTCATATCTGATCAGACAGGCCTCTTGGCAAGATACCCTGGCAG[A/C]TGTGCGGAGAAGAGGAGGAGGGAGATGGTCAGATTGTGATGTAAGAAGACCAGTTAGGAG	580	3
ARS-BFGL-NGS-105708-0_B_F_1511680016	ARS-BFGL-NGS-105708	BOT	[T/C]	0065621492	CTACCTTTCCAGTTTCCCAAGTTTCCAGGCTGCTGCCCTGGCTCAGTTAG			3	15	67734760	diploid	Bos taurus	UM3	0	BOT	GCCCACATTTCTACCTTTCCAGTTTCCCAAGTTTCCAGGCTGCTGCCCTGGCTCAGTTAG[T/C]GCTCGTTTCTTCCGCACAAAGGCCCGGGCCTCCCACTCATCTCTCTCCATTGTGGCTCCA	TGGAGCCACAATGGAGAGAGATGAGTGGGAGGCCCGGGCCTTTGTGCGGAAGAAACGAGC[A/G]CTAACTGAGCCAGGGCAGCAGCCTGGAAACTTGGGAAACTGGAAAGGTAGAAATGTGGGC	568	3
ARS-BFGL-NGS-105750-0_B_R_1511680504	ARS-BFGL-NGS-105750	BOT	[T/C]	0063629362	TAAATCACACAGTGGGAGAAAAGGATGAGGATTTGTACTCCTGGAATGCA			3	8	86283449	diploid	Bos taurus	UM3	0	TOP	TCAGGCCAGAGGCACCATGTGAAACACCGAGTGTGTCAGTGGACACTTTTCAAAGGCCCA[A/G]TGCATTCCAGGAGTACAAATCCTCATCCTTTTCTCCCACTGTGTGATTTATTTGCTCAGA	TCAGGCCAGAGGCACCATGTGAAACACCGAGTGTGTCAGTGGACACTTTTCAAAGGCCCA[A/G]TGCATTCCAGGAGTACAAATCCTCATCCTTTTCTCCCACTGTGTGATTTATTTGCTCAGA	568	3
ARS-BFGL-NGS-105768-0_B_R_1544343872	ARS-BFGL-NGS-105768	BOT	[T/C]	0060716339	GGCAAATCTTTCCAATCACCACCTAGTGTCCCAGGACTGTGACTCCCAGG			3	23	37321457	diploid	Bos taurus	UM3	0	TOP	AAGCCAGGGCATCAGAGTTCCCCGCACCACGTGGTCACCACCAGAGCAGCCCCGAGGCCC[A/G]CCTGGGAGTCACAGTCCTGGGACACTAGGTGGTGATTGGAAAGATTTGCCCAGTGGGCAG	AAGCCAGGGCATCAGAGTTCCCCGCACCACGTGGTCACCACCAGAGCAGCCCCGAGGCCC[A/G]CCTGGGAGTCACAGTCCTGGGACACTAGGTGGTGATTGGAAAGATTTGCCCAGTGGGCAG	568	3
ARS-BFGL-NGS-105785-0_T_R_1511679807	ARS-BFGL-NGS-105785	TOP	[A/G]	0073638416	TCTGTGTGTGCCCTTGTCCTTATCTCCTGATGTCCTTGGAACCCACAGAA			3	2	131968682	diploid	Bos taurus	UM3	0	BOT	GAGAAAGAGAAGGGTGCTTTTCTCTAGGGCTCTCAGCTGCCCGGACGCAAGCCTGGCCCT[T/C]TTCTGTGGGTTCCAAGGACATCAGGAGATAAGGACAAGGGCACACACAGAGGGAAGCTGA	TCAGCTTCCCTCTGTGTGTGCCCTTGTCCTTATCTCCTGATGTCCTTGGAACCCACAGAA[A/G]AGGGCCAGGCTTGCGTCCGGGCAGCTGAGAGCCCTAGAGAAAAGCACCCTTCTCTTTCTC	568	3
ARS-BFGL-NGS-105811-0_B_R_1511679734	ARS-BFGL-NGS-105811	BOT	[T/C]	0068643397	TACAAAAACTAAATAAGAACCTGGGTCATAGGTAGAAGTGCTGGACTGAC			3	3	22706379	diploid	Bos taurus	UM3	0	TOP	GAAGCCCCCTGCACATTAGCAAAGTTCTGCCCACCAAGGCCTGAGGGGAAACAAGACTCA[A/G]GTCAGTCCAGCACTTCTACCTATGACCCAGGTTCTTATTTAGTTTTTGTAATCAGGCCTC	GAAGCCCCCTGCACATTAGCAAAGTTCTGCCCACCAAGGCCTGAGGGGAAACAAGACTCA[A/G]GTCAGTCCAGCACTTCTACCTATGACCCAGGTTCTTATTTAGTTTTTGTAATCAGGCCTC	568	3
ARS-BFGL-NGS-105884-0_T_F_1511677691	ARS-BFGL-NGS-105884	TOP	[A/G]	0012711404	ATTAATCTCAGGGTTCAGAAGATCACTGAAGGGCTACATTCAACCACACC			3	1	149123433	diploid	Bos taurus	UM3	0	TOP	ACTAGAATTAATTAATCTCAGGGTTCAGAAGATCACTGAAGGGCTACATTCAACCACACC[A/G]AACACATGGCCTCCTGGTATCCTACCCCTCTTCAGAAAGTAGAAGTAACTCAGCAACCTG	ACTAGAATTAATTAATCTCAGGGTTCAGAAGATCACTGAAGGGCTACATTCAACCACACC[A/G]AACACATGGCCTCCTGGTATCCTACCCCTCTTCAGAAAGTAGAAGTAACTCAGCAACCTG	568	3
ARS-BFGL-NGS-105889-0_T_F_1544344347	ARS-BFGL-NGS-105889	TOP	[A/G]	0067704307	CGGAGGTCTACATTCCTTTGTCTTAAACTGTGCTCTGTGGCTGGCCAACA			3	16	30333319	diploid	Bos taurus	UM3	0	TOP	CATCAAGGAGCGGAGGTCTACATTCCTTTGTCTTAAACTGTGCTCTGTGGCTGGCCAACA[A/G]AACATGTTATTATCAAAGCACAGAGCTGCCAACCACGTGTGGTATCACCTTTGACCCACA	CATCAAGGAGCGGAGGTCTACATTCCTTTGTCTTAAACTGTGCTCTGTGGCTGGCCAACA[A/G]AACATGTTATTATCAAAGCACAGAGCTGCCAACCACGTGTGGTATCACCTTTGACCCACA	568	3
ARS-BFGL-NGS-105922-0_B_R_1511678546	ARS-BFGL-NGS-105922	BOT	[T/C]	0027600410	AAGTAGATCTTACATGCTGCAACTGAGAGCTCACCTTCTGCAACTAAAGA			3	28	14306505	diploid	Bos taurus	UM3	0	TOP	CAAAATTATTTTTATTATTTATTTAATTAGCTGCTCCGGGTCTTAATTATGGCCTGTGAG[A/G]TCTTTAGTTGCAGAAGGTGAGCTCTCAGTTGCAGCATGTAAGATCTACTTCCCTGACCAG	CAAAATTATTTTTATTATTTATTTAATTAGCTGCTCCGGGTCTTAATTATGGCCTGTGAG[A/G]TCTTTAGTTGCAGAAGGTGAGCTCTCAGTTGCAGCATGTAAGATCTACTTCCCTGACCAG	568	3
ARS-BFGL-NGS-105928-0_T_R_1511678823	ARS-BFGL-NGS-105928	TOP	[A/G]	0062635459	GAGGGCTGCTCTCTAGATCGGCATGCAGGCCTCTCATTTTGACTTCTCTT			3	7	18158398	diploid	Bos taurus	UM3	0	BOT	CAGGGCCACCAGACCCGTGTGCCAAAAGCCCGAGCGCCCTGAAGCCCATGCTCCGTGCAA[T/C]AAGAGAAGTCAAAATGAGAGGCCTGCATGCCGATCTAGAGAGCAGCCCTCCCTCCACTCA	TGAGTGGAGGGAGGGCTGCTCTCTAGATCGGCATGCAGGCCTCTCATTTTGACTTCTCTT[A/G]TTGCACGGAGCATGGGCTTCAGGGCGCTCGGGCTTTTGGCACACGGGTCTGGTGGCCCTG	568	3
ARS-BFGL-NGS-10594-0_B_R_1511679850	ARS-BFGL-NGS-10594	BOT	[T/C]	0052615493	TTTTGCTCTTTTGAAGCAAGAGGTCTGAGACTACTAGGCCTGAAGTACAC			3	21	42389217	diploid	Bos taurus	UM3	0	TOP	GAGGAGATTAAGAGGGACCCCGGGGATTTGAGCTTCCTCTCAAACGATCTACCTGAGCTC[A/G]GTGTACTTCAGGCCTAGTAGTCTCAGACCTCTTGCTTCAAAAGAGCAAAAAGCCTTCTCA	GAGGAGATTAAGAGGGACCCCGGGGATTTGAGCTTCCTCTCAAACGATCTACCTGAGCTC[A/G]GTGTACTTCAGGCCTAGTAGTCTCAGACCTCTTGCTTCAAAAGAGCAAAAAGCCTTCTCA	568	3
ARS-BFGL-NGS-105958-1_T_F_1923523937	ARS-BFGL-NGS-105958	TOP	[A/C]	0023608376	TCACAGTTAAGTCGGAGCACCATAGGATCACCCTGAGCAGCTGAGTCTCA	0045724433	TCACAGTTAAGTCGGAGCACCATAGGATCACCCTGAGCAGCTGAGTCTCC	3	20	67655585	diploid	Bos taurus	UM3	0	TOP	CGTGTCCATGCTCACAGTTAAGTCGGAGCACCATAGGATCACCCTGAGCAGCTGAGTCTC[A/C]ATAGGCCTGTCCCCACACCACACATACAAGCACGTGCACACACACTGCAATGCACACACG	CGTGTCCATGCTCACAGTTAAGTCGGAGCACCATAGGATCACCCTGAGCAGCTGAGTCTC[A/C]ATAGGCCTGTCCCCACACCACACATACAAGCACGTGCACACACACTGCAATGCACACACG	568	3
ARS-BFGL-NGS-105980-1_T_R_1923523940	ARS-BFGL-NGS-105980	TOP	[A/C]	0022617411	GAGATTATTTTGCAATGATCATTATGCATATCTCATCAATCTAACTTCTA	0042690326	GAGATTATTTTGCAATGATCATTATGCATATCTCATCAATCTAACTTCTC	3	20	64797892	diploid	Bos taurus	UM3	0	BOT	ATTGAGTCCCATTATTAAATATCTATTGCATTTATACTTGTATTAAAGGCCCCATAGGAA[T/G]AGAAGTTAGATTGATGAGATATGCATAATGATCATTGCAAAATAATCTCAGAGATGATGC	GCATCATCTCTGAGATTATTTTGCAATGATCATTATGCATATCTCATCAATCTAACTTCT[A/C]TTCCTATGGGGCCTTTAATACAAGTATAAATGCAATAGATATTTAATAATGGGACTCAAT	568	3
ARS-BFGL-NGS-106015-0_T_F_1511678403	ARS-BFGL-NGS-106015	TOP	[A/G]	0013804435	ACTCAGTTAGTCCCACAATCTTACCTGTGCCTCCCTGCTCCTTGCCCCCA			3	6	61199572	diploid	Bos taurus	UM3	0	TOP	ATGCTCTAGGACTCAGTTAGTCCCACAATCTTACCTGTGCCTCCCTGCTCCTTGCCCCCA[A/G]CACGGGGGCAACACTGGCCCCTTTTAAGTCCTTCAGCATGCCCAGCTTCCTCCAGCCTTA	ATGCTCTAGGACTCAGTTAGTCCCACAATCTTACCTGTGCCTCCCTGCTCCTTGCCCCCA[A/G]CACGGGGGCAACACTGGCCCCTTTTAAGTCCTTCAGCATGCCCAGCTTCCTCCAGCCTTA	568	3
ARS-BFGL-NGS-106057-0_T_F_1511679063	ARS-BFGL-NGS-106057	TOP	[A/G]	0074803415	GCTGAAGAAAATTCTAATATGCAGCTGATGTGCTTGCTGTGGCCAGGTCA			3	8	87402415	diploid	Bos taurus	UM3	0	TOP	CCCACAGAGAGCTGAAGAAAATTCTAATATGCAGCTGATGTGCTTGCTGTGGCCAGGTCA[A/G]GAGACCTGAGCACTGGATCTGCTGCTCTGAGAATTTTGGACAGACATCCCGCCTCTCTGA	CCCACAGAGAGCTGAAGAAAATTCTAATATGCAGCTGATGTGCTTGCTGTGGCCAGGTCA[A/G]GAGACCTGAGCACTGGATCTGCTGCTCTGAGAATTTTGGACAGACATCCCGCCTCTCTGA	568	3
ARS-BFGL-NGS-106073-0_T_R_1511680137	ARS-BFGL-NGS-106073	TOP	[A/G]	0070738378	GGAGGTCCCTCAGCAGATGCCACCTCCCCACTCCAGGTTTACCGCTCCAA			3	15	29821955	diploid	Bos taurus	UM3	0	BOT	GGAGGAGGGGAGTGGCCCACTGCGGGTGCGGGGCAGGGGGCTGGTGGCCTCGCCATCCAT[T/C]TTGGAGCGGTAAACCTGGAGTGGGGAGGTGGCATCTGCTGAGGGACCTCCGGCTCCCCCA	TGGGGGAGCCGGAGGTCCCTCAGCAGATGCCACCTCCCCACTCCAGGTTTACCGCTCCAA[A/G]ATGGATGGCGAGGCCACCAGCCCCCTGCCCCGCACCCGCAGTGGGCCACTCCCCTCCTCC	568	3
ARS-BFGL-NGS-106123-0_T_R_1511672577	ARS-BFGL-NGS-106123	TOP	[A/G]	0025776408	CACCTAAGAGACACTGACATATTCCGAGGCCCCAGTAGGTCCTGTTTCAG			3	1	144411032	diploid	Bos taurus	UM3	0	BOT	AAAGGAGACGCCCTTCAACCGCCGCCGACGCCTGCCTGGTTATGTGCACATCAAGGTCAG[T/C]CTGAAACAGGACCTACTGGGGCCTCGGAATATGTCAGTGTCTCTTAGGTGACATGTTGGT	ACCAACATGTCACCTAAGAGACACTGACATATTCCGAGGCCCCAGTAGGTCCTGTTTCAG[A/G]CTGACCTTGATGTGCACATAACCAGGCAGGCGTCGGCGGCGGTTGAAGGGCGTCTCCTTT	568	3
ARS-BFGL-NGS-106149-1_T_R_1923523950	ARS-BFGL-NGS-106149	TOP	[A/C]	0044705446	TTTCATATCCCTTGGGCTTAAGCTAAACAGATTGTATGGCCTTATCCTAA	0032781302	TTTCATATCCCTTGGGCTTAAGCTAAACAGATTGTATGGCCTTATCCTAC	3	21	20300789	diploid	Bos taurus	UM3	0	BOT	CCACGGGGATTAACTCCCAAGGCTTCTGTTGGAGATGTGGTTATCACAACCATCTGGCAT[T/G]TAGGATAAGGCCATACAATCTGTTTAGCTTAAGCCCAAGGGATATGAAACTTGGTTTTTA	TAAAAACCAAGTTTCATATCCCTTGGGCTTAAGCTAAACAGATTGTATGGCCTTATCCTA[A/C]ATGCCAGATGGTTGTGATAACCACATCTCCAACAGAAGCCTTGGGAGTTAATCCCCGTGG	568	3
ARS-BFGL-NGS-106191-0_T_R_1511680355	ARS-BFGL-NGS-106191	TOP	[A/G]	0027760333	TCTCTCACCGATAACTGGTGTTGAGCCGGCCTACTCTCAGTTCTGCCCAA			3	18	18997878	diploid	Bos taurus	UM3	0	BOT	GTCTCCTTGAGGGAAATAGACCATCGGCTAGAAAGACCCCTAGCCCATCCCACACCCCTT[T/C]TTGGGCAGAACTGAGAGTAGGCCGGCTCAACACCAGTTATCGGTGAGAGAAACAGAATTA	TAATTCTGTTTCTCTCACCGATAACTGGTGTTGAGCCGGCCTACTCTCAGTTCTGCCCAA[A/G]AAGGGGTGTGGGATGGGCTAGGGGTCTTTCTAGCCGATGGTCTATTTCCCTCAAGGAGAC	568	3
ARS-BFGL-NGS-106200-0_B_R_1544344138	ARS-BFGL-NGS-106200	BOT	[T/C]	0027700431	CTTAATCACATATACAGTCTTTTTTGCCACATAATGTTCTCAAGTTCCAC			3	10	5406018	diploid	Bos taurus	UM3	0	TOP	AGTCAGGGAGCTGGGGCTTCTGACAGCTCCACATGGGCCCCCAGAGGTCTACATCCTCAC[A/G]GTGGAACTTGAGAACATTATGTGGCAAAAAAGACTGTATATGTGATTAAGTTAAGGACAT	AGTCAGGGAGCTGGGGCTTCTGACAGCTCCACATGGGCCCCCAGAGGTCTACATCCTCAC[A/G]GTGGAACTTGAGAACATTATGTGGCAAAAAAGACTGTATATGTGATTAAGTTAAGGACAT	568	3
ARS-BFGL-NGS-106220-0_B_R_1511680306	ARS-BFGL-NGS-106220	BOT	[T/C]	0018689327	ATGGTAAACTGAGAACATTACTTTAGATCAGAAGTTTGATGGGCCATGTA			3	1	42749580	diploid	Bos taurus	UM3	0	TOP	GTAACTGTTACCCAGGGGAGGAGTCCTGATTCCTTTGGTCTCTCTGTCTGTTCCTGTGCT[A/G]TACATGGCCCATCAAACTTCTGATCTAAAGTAATGTTCTCAGTTTACCATGCTAAGACAC	GTAACTGTTACCCAGGGGAGGAGTCCTGATTCCTTTGGTCTCTCTGTCTGTTCCTGTGCT[A/G]TACATGGCCCATCAAACTTCTGATCTAAAGTAATGTTCTCAGTTTACCATGCTAAGACAC	568	3
ARS-BFGL-NGS-106241-0_T_R_1511680621	ARS-BFGL-NGS-106241	TOP	[A/G]	0052624446	GGTGGTCTTTTCCTTGAAAGAGACTTTCAAACACTTGCGGTGAACAAGCG			3	7	50541246	diploid	Bos taurus	UM3	0	BOT	TGTCATGGTGCCAGGTGGTGGGGGCGGGGGGAGCAGGGAGGAGCGCAGTAAGGCCTCATA[T/C]CGCTTGTTCACCGCAAGTGTTTGAAAGTCTCTTTCAAGGAAAAGACCACCATCAACTAAA	TTTAGTTGATGGTGGTCTTTTCCTTGAAAGAGACTTTCAAACACTTGCGGTGAACAAGCG[A/G]TATGAGGCCTTACTGCGCTCCTCCCTGCTCCCCCCGCCCCCACCACCTGGCACCATGACA	568	3
ARS-BFGL-NGS-10628-1_B_R_1923523960	ARS-BFGL-NGS-10628	BOT	[T/G]	0072736359	ATCAGAAACAATAAGAGGAGAGATTTCCTGGGGGCCTTAAGACACTGTAT	0033700438	ATCAGAAACAATAAGAGGAGAGATTTCCTGGGGGCCTTAAGACACTGTAG	3	14	71663481	diploid	Bos taurus	UM3	0	TOP	GGAAGCCCCCTAGTTACCTGACCACAGGTCAAACTGCACCCCCTGCAGTGGAATAGACCC[A/C]TACAGTGTCTTAAGGCCCCCAGGAAATCTCTCCTCTTATTGTTTCTGATTGAAATGTATA	GGAAGCCCCCTAGTTACCTGACCACAGGTCAAACTGCACCCCCTGCAGTGGAATAGACCC[A/C]TACAGTGTCTTAAGGCCCCCAGGAAATCTCTCCTCTTATTGTTTCTGATTGAAATGTATA	580	3
ARS-BFGL-NGS-106289-0_B_F_1544344818	ARS-BFGL-NGS-106289	BOT	[T/C]	0054658372	GACAAGCACAACAGGCTTATGTGGGTTTTGAGGGATGGGCCTGCCCTGGA			3	17	73804497	diploid	Bos taurus	UM3	0	BOT	TCATTATAATGACAAGCACAACAGGCTTATGTGGGTTTTGAGGGATGGGCCTGCCCTGGA[T/C]GGAGGACAGGTGTGTGTCCGGCAGGTGGAGAGAGGCTCAGTTAGCCCAGCCCAGTGCTCA	TGAGCACTGGGCTGGGCTAACTGAGCCTCTCTCCACCTGCCGGACACACACCTGTCCTCC[A/G]TCCAGGGCAGGCCCATCCCTCAAAACCCACATAAGCCTGTTGTGCTTGTCATTATAATGA	568	3
ARS-BFGL-NGS-106343-0_B_R_1511672676	ARS-BFGL-NGS-106343	BOT	[T/C]	0027756437	AAGAGCTCCCTGAAGCTGCACAGAGGCTCCAGGAGGCTTCTCAGACGACA			3	11	106804258	diploid	Bos taurus	UM3	0	TOP	AACCCAATTTCCATCACACATGAGGAGCCATTCCTGCCTGTCGCCCACACCTTCGAGGCC[A/G]TGTCGTCTGAGAAGCCTCCTGGAGCCTCTGTGCAGCTTCAGGGAGCTCTTTGATTCTCTG	AACCCAATTTCCATCACACATGAGGAGCCATTCCTGCCTGTCGCCCACACCTTCGAGGCC[A/G]TGTCGTCTGAGAAGCCTCCTGGAGCCTCTGTGCAGCTTCAGGGAGCTCTTTGATTCTCTG	568	3
ARS-BFGL-NGS-106353-0_T_F_1511678791	ARS-BFGL-NGS-106353	TOP	[A/G]	0010602433	CCAATGAGGTCACACCGGCTCCTGCCAACTTGCTCTGCTTCTGTAAGGCC			3	24	56379984	diploid	Bos taurus	UM3	0	TOP	CAGCTTGCATCCAATGAGGTCACACCGGCTCCTGCCAACTTGCTCTGCTTCTGTAAGGCC[A/G]TGGGGTGGGCAGAAGCCCTGGGCTCACTCTCTGGTCTCAGCTGTGCGATTCAGCTCCTTA	CAGCTTGCATCCAATGAGGTCACACCGGCTCCTGCCAACTTGCTCTGCTTCTGTAAGGCC[A/G]TGGGGTGGGCAGAAGCCCTGGGCTCACTCTCTGGTCTCAGCTGTGCGATTCAGCTCCTTA	568	3
ARS-BFGL-NGS-106379-0_B_F_1511679852	ARS-BFGL-NGS-106379	BOT	[T/C]	0061668449	GGGGTGGGAAGAAGGCAATCCGAATTCTCACACAGACTTGCCGCTGACGC			3	8	113159018	diploid	Bos taurus	UM3	0	BOT	GAGGAGCCCCGGGGTGGGAAGAAGGCAATCCGAATTCTCACACAGACTTGCCGCTGACGC[T/C]GTCTGGCCCAGCCAGGACCTCCCCTCGGGGGCTTGGCTGCCTCGTGCCTAAAGTGACGCC	GGCGTCACTTTAGGCACGAGGCAGCCAAGCCCCCGAGGGGAGGTCCTGGCTGGGCCAGAC[A/G]GCGTCAGCGGCAAGTCTGTGTGAGAATTCGGATTGCCTTCTTCCCACCCCGGGGCTCCTC	568	3
ARS-BFGL-NGS-106450-0_B_F_1511677560	ARS-BFGL-NGS-106450	BOT	[T/C]	0045754449	TCCATTCTACTTTCTCATCACAACTTCATCTTTTCTCACCCTGAGACCTT			3	24	21237012	diploid	Bos taurus	UM3	0	BOT	ACAGTTGCCCTCCATTCTACTTTCTCATCACAACTTCATCTTTTCTCACCCTGAGACCTT[T/C]GGAATCCCACAGAGGCTTGGCCAGTGCCCAGCCGGGTGAAGGAGCTGGCTGCTGGAACAG	CTGTTCCAGCAGCCAGCTCCTTCACCCGGCTGGGCACTGGCCAAGCCTCTGTGGGATTCC[A/G]AAGGTCTCAGGGTGAGAAAAGATGAAGTTGTGATGAGAAAGTAGAATGGAGGGCAACTGT	568	3
ARS-BFGL-NGS-106454-0_T_F_1511678301	ARS-BFGL-NGS-106454	TOP	[A/G]	0053673396	AGGCCGCTGTAAACCAGGCTATGAAATGGAAGCGGTTGCAGGCCTGGGGT			3	1	81623098	diploid	Bos taurus	UM3	0	TOP	ATCACAGACTAGGCCGCTGTAAACCAGGCTATGAAATGGAAGCGGTTGCAGGCCTGGGGT[A/G]TAAGTGGTTGCATCACAAGCTGGGAAATGCTGTCTGATGAAGAGTGTACCCTCCCCCCGA	ATCACAGACTAGGCCGCTGTAAACCAGGCTATGAAATGGAAGCGGTTGCAGGCCTGGGGT[A/G]TAAGTGGTTGCATCACAAGCTGGGAAATGCTGTCTGATGAAGAGTGTACCCTCCCCCCGA	568	3
ARS-BFGL-NGS-10647-0_T_R_1544344373	ARS-BFGL-NGS-10647	TOP	[A/G]	0018739502	ATTTGGGTGGAACTCTGTGTCTGAGGGCGTCCAGGCAGACAACAGGCATC			3	8	761904	diploid	Bos taurus	UM3	0	BOT	CCACACAGAGCCAGCCTGGTGGGATGGCTTCCCCAAATACACCCAGATGGGGCCTGTCCG[T/C]GATGCCTGTTGTCTGCCTGGACGCCCTCAGACACAGAGTTCCACCCAAATCCAGCTCTAG	CTAGAGCTGGATTTGGGTGGAACTCTGTGTCTGAGGGCGTCCAGGCAGACAACAGGCATC[A/G]CGGACAGGCCCCATCTGGGTGTATTTGGGGAAGCCATCCCACCAGGCTGGCTCTGTGTGG	568	3
ARS-BFGL-NGS-106470-0_B_F_1511678514	ARS-BFGL-NGS-106470	BOT	[T/C]	0054777428	GTACTAACTGTGCCCTGAGGTGCCCTTCAGGGGCTGAAGTTCTTCTGGCC			3	23	5047747	diploid	Bos taurus	UM3	0	BOT	ATTTATGACAGTACTAACTGTGCCCTGAGGTGCCCTTCAGGGGCTGAAGTTCTTCTGGCC[T/C]TGTGGTACCTAAGCCTGTAAGTGGTCCGTCCTGCAGGGCAGCACTGGAGCCAGGTGGTTG	CAACCACCTGGCTCCAGTGCTGCCCTGCAGGACGGACCACTTACAGGCTTAGGTACCACA[A/G]GGCCAGAAGAACTTCAGCCCCTGAAGGGCACCTCAGGGCACAGTTAGTACTGTCATAAAT	568	3
ARS-BFGL-NGS-106484-0_T_R_1544344331	ARS-BFGL-NGS-106484	TOP	[A/G]	0070615442	TCACTAGCCATCTGCTGCGACTTCTCAATTGTGGCCCTTGAAAGTCTGCC			3	1	141767788	diploid	Bos taurus	UM3	0	BOT	CAGGGTGAAGCCCCCGCAAAGATGCCTGAGGTCCAGTGTCTCCTGGGGGCTACCAGCCAG[T/C]GGCAGACTTTCAAGGGCCACAATTGAGAAGTCGCAGCAGATGGCTAGTGAAAATAAGAGA	TCTCTTATTTTCACTAGCCATCTGCTGCGACTTCTCAATTGTGGCCCTTGAAAGTCTGCC[A/G]CTGGCTGGTAGCCCCCAGGAGACACTGGACCTCAGGCATCTTTGCGGGGGCTTCACCCTG	568	3
ARS-BFGL-NGS-106490-1_B_F_1924277032	ARS-BFGL-NGS-106490	BOT	[T/C]	0053654351	ACAGGGACTGTGAACAGGTGAGCCTGTTTAGGGCACCTTCAAAGAGAAGA			3	3	13635591	diploid	Bos taurus	UM3	0	BOT	CTGCGTCCTGACAGGGACTGTGAACAGGTGAGCCTGTTTAGGGCACCTTCAAAGAGAAGA[T/C]CCCCAGCGGCCCTGTGGTCACTTCTCAGCCTTTCAAGGAGTGAGGGGGTGCTCCTCTTCA	TGAAGAGGAGCACCCCCTCACTCCTTGAAAGGCTGAGAAGTGACCACAGGGCCGCTGGGG[A/G]TCTTCTCTTTGAAGGTGCCCTAAACAGGCTCACCTGTTCACAGTCCCTGTCAGGACGCAG	568	3
ARS-BFGL-NGS-106502-0_B_F_1511679532	ARS-BFGL-NGS-106502	BOT	[T/C]	0012663436	AGAGTAGAAAATGCCCTTTCCTTTATCCCCTTCCCTCTCTGTCCCAACAA			3	5	119680682	diploid	Bos taurus	UM3	0	BOT	CTCTGTTTTGAGAGTAGAAAATGCCCTTTCCTTTATCCCCTTCCCTCTCTGTCCCAACAA[T/C]GGAGGCCACCCCTCACCCCAGAAAACCGCCTGAGCCCCCAGATCTTTTCTCTCGTCTCAG	CTGAGACGAGAGAAAAGATCTGGGGGCTCAGGCGGTTTTCTGGGGTGAGGGGTGGCCTCC[A/G]TTGTTGGGACAGAGAGGGAAGGGGATAAAGGAAAGGGCATTTTCTACTCTCAAAACAGAG	568	3
ARS-BFGL-NGS-106506-0_B_F_1544344596	ARS-BFGL-NGS-106506	BOT	[T/C]	0068723364	AAGGTAATCCACAGCCAGGCTGGATTCTATTCTGTTCCCAAAAGTCATGT			3	7	8491850	diploid	Bos taurus	UM3	0	BOT	GAATCTGATGAAGGTAATCCACAGCCAGGCTGGATTCTATTCTGTTCCCAAAAGTCATGT[T/C]TCACCCCAGGCCCTGGGTTGCTTGGAAATAGGACTTGAGCTCCTGCCAGGCTGTGTGCCC	GGGCACACAGCCTGGCAGGAGCTCAAGTCCTATTTCCAAGCAACCCAGGGCCTGGGGTGA[A/G]ACATGACTTTTGGGAACAGAATAGAATCCAGCCTGGCTGTGGATTACCTTCATCAGATTC	568	3
ARS-BFGL-NGS-106520-0_B_R_1511678318	ARS-BFGL-NGS-106520	BOT	[T/C]	0071693367	TTCTAGATAAAAGCCAGTGGTTGACGTCACCTTGGATCTATCATTTGTCC			3	5	70199843	diploid	Bos taurus	UM3	0	TOP	ATCATGATTCTGTGAGTAGACTACCACAGTTCTGCCTCACCTGCTCTTGGCCAGCATTCC[A/G]GGACAAATGATAGATCCAAGGTGACGTCAACCACTGGCTTTTATCTAGAAGCTCACTGGG	ATCATGATTCTGTGAGTAGACTACCACAGTTCTGCCTCACCTGCTCTTGGCCAGCATTCC[A/G]GGACAAATGATAGATCCAAGGTGACGTCAACCACTGGCTTTTATCTAGAAGCTCACTGGG	568	3
ARS-BFGL-NGS-106657-0_B_F_1544344464	ARS-BFGL-NGS-106657	BOT	[T/C]	0054654382	TCCTGGAGCCTTGTTTCCTAACTTGGAACGTGGGGCTGAATGATGCCCTC			3	28	43965824	diploid	Bos taurus	UM3	0	BOT	CCTGGGCAATTCCTGGAGCCTTGTTTCCTAACTTGGAACGTGGGGCTGAATGATGCCCTC[T/C]GCTCAGGGCGGCCAGAATGATGACAAGGGGCCACAGTGGGCGCTGTAAGGGTGAGTTTCC	GGAAACTCACCCTTACAGCGCCCACTGTGGCCCCTTGTCATCATTCTGGCCGCCCTGAGC[A/G]GAGGGCATCATTCAGCCCCACGTTCCAAGTTAGGAAACAAGGCTCCAGGAATTGCCCAGG	580	3
ARS-BFGL-NGS-106691-0_B_R_1511672732	ARS-BFGL-NGS-106691	BOT	[T/C]	0038736361	TAACTGAGAGTTAGAAGGGGCCTTAAAAAATTGGCAAGGCCTTTTTTCCC			3	29	29952558	diploid	Bos taurus	UM3	0	TOP	AAGAAAAAGAGGGTGAGCAATTACATCTGGGGGTGATGCACAGAGTTCTATTTTTTAAAA[A/G]GGGAAAAAAGGCCTTGCCAATTTTTTAAGGCCCCTTCTAACTCTCAGTTATGCTAATCTG	AAGAAAAAGAGGGTGAGCAATTACATCTGGGGGTGATGCACAGAGTTCTATTTTTTAAAA[A/G]GGGAAAAAAGGCCTTGCCAATTTTTTAAGGCCCCTTCTAACTCTCAGTTATGCTAATCTG	568	3
ARS-BFGL-NGS-106696-0_B_R_1511677696	ARS-BFGL-NGS-106696	BOT	[T/C]	0043737392	TCAGCGGTGACTGGAAGTTGGAATTGTTCCCAGGTGACTGTCCATGTTCA			3	15	34852656	diploid	Bos taurus	UM3	0	TOP	ACTAGGTGACCCGGGCTCTGCTCCTGGAGGCACTGTCTCCTCGGACAGGACTTCCTGGCC[A/G]TGAACATGGACAGTCACCTGGGAACAATTCCAACTTCCAGTCACCGCTGAGTCAGGATAA	ACTAGGTGACCCGGGCTCTGCTCCTGGAGGCACTGTCTCCTCGGACAGGACTTCCTGGCC[A/G]TGAACATGGACAGTCACCTGGGAACAATTCCAACTTCCAGTCACCGCTGAGTCAGGATAA	568	3
ARS-BFGL-NGS-106724-0_T_F_1544344585	ARS-BFGL-NGS-106724	TOP	[A/G]	0030628371	AAGAGGAAACAGCAGCCGGTGTTTGCCAATGGGGAAGGCCAGTGGCGCTG			3	26	51181758	diploid	Bos taurus	UM3	0	TOP	CTTTCCAGGAAAGAGGAAACAGCAGCCGGTGTTTGCCAATGGGGAAGGCCAGTGGCGCTG[A/G]TGGGGGTCTCTGACGGTCCCTGCTGGGAAGCTGGGGGGACGCCAAGTCCCAGCCATGAGC	CTTTCCAGGAAAGAGGAAACAGCAGCCGGTGTTTGCCAATGGGGAAGGCCAGTGGCGCTG[A/G]TGGGGGTCTCTGACGGTCCCTGCTGGGAAGCTGGGGGGACGCCAAGTCCCAGCCATGAGC	568	3
ARS-BFGL-NGS-106744-0_B_F_1511678778	ARS-BFGL-NGS-106744	BOT	[T/C]	0031630308	GTGTGATGGGGCATTCACAACTTAGCATATAAGAATAGCACCCCAACAAC			3	5	77780682	diploid	Bos taurus	UM3	0	BOT	CAGCTCTGGAGTGTGATGGGGCATTCACAACTTAGCATATAAGAATAGCACCCCAACAAC[T/C]ATTTACATAGGCTCACGGGCCCTGATGAGACTTGCTACTACTTAATAAATACATCTCTGC	GCAGAGATGTATTTATTAAGTAGTAGCAAGTCTCATCAGGGCCCGTGAGCCTATGTAAAT[A/G]GTTGTTGGGGTGCTATTCTTATATGCTAAGTTGTGAATGCCCCATCACACTCCAGAGCTG	568	3
ARS-BFGL-NGS-106750-0_B_R_1511672796	ARS-BFGL-NGS-106750	BOT	[T/C]	0039763453	ATTGCAAGGAGCTGGCAACGTGGGCACTCATGAAATATTAACATGTTACA			3	15	40425845	diploid	Bos taurus	UM3	0	TOP	AAGCTTTTCATACTAATATAATTGATCCACTGTTGGCCACACTTATAAAAAAAAAAATCA[A/G]TGTAACATGTTAATATTTCATGAGTGCCCACGTTGCCAGCTCCTTGCAATGGGACCAAAC	AAGCTTTTCATACTAATATAATTGATCCACTGTTGGCCACACTTATAAAAAAAAAAATCA[A/G]TGTAACATGTTAATATTTCATGAGTGCCCACGTTGCCAGCTCCTTGCAATGGGACCAAAC	568	3
ARS-BFGL-NGS-106762-0_T_F_1511677935	ARS-BFGL-NGS-106762	TOP	[A/G]	0070662372	ACAGGAAGGTGGCTTCACTCAGCAGGCACTGGTTGGACACCCATTTTTCA			3	6	25925916	diploid	Bos taurus	UM3	0	TOP	AGCAGAGAGGACAGGAAGGTGGCTTCACTCAGCAGGCACTGGTTGGACACCCATTTTTCA[A/G]GGCCTGGCTTGTAACTGGAGATGCAAAAGTAAATAAAACACAGGCCCGGCCCTCAAGGAA	AGCAGAGAGGACAGGAAGGTGGCTTCACTCAGCAGGCACTGGTTGGACACCCATTTTTCA[A/G]GGCCTGGCTTGTAACTGGAGATGCAAAAGTAAATAAAACACAGGCCCGGCCCTCAAGGAA	568	3
ARS-BFGL-NGS-1068-0_B_R_1511678586	ARS-BFGL-NGS-1068	BOT	[T/G]	0022662303	AAGGACTGGCTGTCCTTAGGTAAGGTGGCCAGTCCCCCCTTGACCAGGGA			3	15	67158145	diploid	Bos taurus	UM3	0	TOP	CAACTCCTTTCTGGAAGTTCTTTGCCCTCAGCTGCCGCCGTGGCACCCTGTGACTCCCAT[A/C]TCCCTGGTCAAGGGGGGACTGGCCACCTTACCTAAGGACAGCCAGTCCTTACTCTAATCA	CAACTCCTTTCTGGAAGTTCTTTGCCCTCAGCTGCCGCCGTGGCACCCTGTGACTCCCAT[A/C]TCCCTGGTCAAGGGGGGACTGGCCACCTTACCTAAGGACAGCCAGTCCTTACTCTAATCA	568	3
ARS-BFGL-NGS-106815-0_T_R_1544344559	ARS-BFGL-NGS-106815	TOP	[A/G]	0029713452	TAAGGTTGGGGCCCAAAGGGTCTCAGGGCCCCTGTTGCCAACCTCCTAAT			3	11	54246625	diploid	Bos taurus	UM3	0	BOT	CTGGGACCTGGCACTTGGTATTTCCCTGGGCTGTCAATAGCCCCAGGATGCAGCCTCACC[T/C]ATTAGGAGGTTGGCAACAGGGGCCCTGAGACCCTTTGGGCCCCAACCTTACACACTAGCA	TGCTAGTGTGTAAGGTTGGGGCCCAAAGGGTCTCAGGGCCCCTGTTGCCAACCTCCTAAT[A/G]GGTGAGGCTGCATCCTGGGGCTATTGACAGCCCAGGGAAATACCAAGTGCCAGGTCCCAG	568	3
ARS-BFGL-NGS-106832-0_T_F_1511677879	ARS-BFGL-NGS-106832	TOP	[A/G]	0062765502	ATAGGTAAAACGAGAAGAAATGTCAGACGATCTCTACTCGGGCCTTTGGC			3	4	116840328	diploid	Bos taurus	UM3	0	TOP	AGAGGCGGCCATAGGTAAAACGAGAAGAAATGTCAGACGATCTCTACTCGGGCCTTTGGC[A/G]TCCAACAGAGTTCTTGGGAAGTCACCTGAGGTCTGTCGAACAGAAAACAACGCTGGAGGA	AGAGGCGGCCATAGGTAAAACGAGAAGAAATGTCAGACGATCTCTACTCGGGCCTTTGGC[A/G]TCCAACAGAGTTCTTGGGAAGTCACCTGAGGTCTGTCGAACAGAAAACAACGCTGGAGGA	568	3
ARS-BFGL-NGS-106835-0_T_R_1511677811	ARS-BFGL-NGS-106835	TOP	[A/G]	0044659410	ACTTCCTTCAAATTCCAGCACATCTTGACTAGCTCCCGTTCTTGGTTCTT			3	6	73369629	diploid	Bos taurus	UM3	0	BOT	AGAAGTGACTAAGGCCAACTTTCCTTTCTGAGTCTATAAAATGTGTAGCAGTATGGCCAG[T/C]AAGAACCAAGAACGGGAGCTAGTCAAGATGTGCTGGAATTTGAAGGAAGTGCCTAGGTTA	TAACCTAGGCACTTCCTTCAAATTCCAGCACATCTTGACTAGCTCCCGTTCTTGGTTCTT[A/G]CTGGCCATACTGCTACACATTTTATAGACTCAGAAAGGAAAGTTGGCCTTAGTCACTTCT	568	3
ARS-BFGL-NGS-106845-0_T_R_1511679709	ARS-BFGL-NGS-106845	TOP	[A/G]	0045807376	GCCCCCAAGTACTCACCTAGAATATAGTAGGCCTGGAGTAAATGTTTGAT			3	18	19492608	diploid	Bos taurus	UM3	0	BOT	CTTTTCTCCTTCCTTCTTCCTTCCCTCTCTCCCTTCCTTCCTTTTCTCCTTTCCTTCCTT[T/C]ATCAAACATTTACTCCAGGCCTACTATATTCTAGGTGAGTACTTGGGGGCCAAATGGTCA	TGACCATTTGGCCCCCAAGTACTCACCTAGAATATAGTAGGCCTGGAGTAAATGTTTGAT[A/G]AAGGAAGGAAAGGAGAAAAGGAAGGAAGGGAGAGAGGGAAGGAAGAAGGAAGGAGAAAAG	568	3
ARS-BFGL-NGS-106924-0_B_F_1511679756	ARS-BFGL-NGS-106924	BOT	[T/C]	0014797400	CAGGACACACAGAAGAATATCTAGACTGAACTCAAACTATTCACTGAGCC			3	13	13706672	diploid	Bos taurus	UM3	0	BOT	GACAATATCACAGGACACACAGAAGAATATCTAGACTGAACTCAAACTATTCACTGAGCC[T/C]CCATGGCCATCGGTTATTTTTTCTTACTCAAGAACTGACGGTGGAAAAATCACTTAGTCC	GGACTAAGTGATTTTTCCACCGTCAGTTCTTGAGTAAGAAAAAATAACCGATGGCCATGG[A/G]GGCTCAGTGAATAGTTTGAGTTCAGTCTAGATATTCTTCTGTGTGTCCTGTGATATTGTC	568	3
ARS-BFGL-NGS-106940-0_B_F_1511680442	ARS-BFGL-NGS-106940	BOT	[G/C]	0070666506	TGTTCACTAAATGGACAAGATGCCTCCATCAGTTGAAGGTCATCAGAGAG	0074632323	TGTTCACTAAATGGACAAGATGCCTCCATCAGTTGAAGGTCATCAGAGAC	3	13	22308682	diploid	Bos taurus	UM3	0	BOT	TAATGAAGATCTGTTCACTAAATGGACAAGATGCCTCCATCAGTTGAAGGTCATCAGAGA[C/G]AGTCTTCAGGTTTATGGCCTGGGTGATGGGGCACCATTGACAGAACAGGAATAGTCTAGA	TCTAGACTATTCCTGTTCTGTCAATGGTGCCCCATCACCCAGGCCATAAACCTGAAGACT[C/G]TCTCTGATGACCTTCAACTGATGGAGGCATCTTGTCCATTTAGTGAACAGATCTTCATTA	568	3
ARS-BFGL-NGS-107082-0_B_R_1511678654	ARS-BFGL-NGS-107082	BOT	[T/C]	0048693407	ATGCGTTTTAGATCTATTTACCCCCCTGGAAGAGACACTGCGGTCTTGGG			3	17	3944707	diploid	Bos taurus	UM3	0	TOP	CACAGGAAGGGAGTGTCCCCCTCCAGTGCTGACTGCAAGCCTTGGCCCTCCACCCCACCC[A/G]CCCAAGACCGCAGTGTCTCTTCCAGGGGGGTAAATAGATCTAAAACGCATCCCCCTTAAG	CACAGGAAGGGAGTGTCCCCCTCCAGTGCTGACTGCAAGCCTTGGCCCTCCACCCCACCC[A/G]CCCAAGACCGCAGTGTCTCTTCCAGGGGGGTAAATAGATCTAAAACGCATCCCCCTTAAG	568	3
ARS-BFGL-NGS-107084-0_B_F_1544344362	ARS-BFGL-NGS-107084	BOT	[T/C]	0026753380	TTTACAACAGAAGACGCGAGAAGAAGAGTCAGAGGCCAACTAGACAAGTG			3	9	105007436	diploid	Bos taurus	UM3	0	BOT	CATGGTTGAATTTACAACAGAAGACGCGAGAAGAAGAGTCAGAGGCCAACTAGACAAGTG[T/C]CTAAAGAGAAGCAACCAGAGCAAAAGATTTCAAGAGATAAGAAAAGGGAGAGGAAAGGAG	CTCCTTTCCTCTCCCTTTTCTTATCTCTTGAAATCTTTTGCTCTGGTTGCTTCTCTTTAG[A/G]CACTTGTCTAGTTGGCCTCTGACTCTTCTTCTCGCGTCTTCTGTTGTAAATTCAACCATG	568	3
ARS-BFGL-NGS-107085-0_B_F_1511677970	ARS-BFGL-NGS-107085	BOT	[T/C]	0052792379	AGACTGACACTCCCAACGTTTGGAGTGTGGGACTGGACGGACAGCCCACG			3	5	28660813	diploid	Bos taurus	UM3	0	BOT	AGCCTCTTGGAGACTGACACTCCCAACGTTTGGAGTGTGGGACTGGACGGACAGCCCACG[T/C]CAAGGGTATCCAACGGGGCCAGGCCTGCAGACCCGTGCAGTGATCCTCCGTTCAGATGAT	ATCATCTGAACGGAGGATCACTGCACGGGTCTGCAGGCCTGGCCCCGTTGGATACCCTTG[A/G]CGTGGGCTGTCCGTCCAGTCCCACACTCCAAACGTTGGGAGTGTCAGTCTCCAAGAGGCT	568	3
ARS-BFGL-NGS-107108-0_T_R_1511672907	ARS-BFGL-NGS-107108	TOP	[A/G]	0014694385	GGACCTACTGTGCTTATTTCTTGGAGCCTGGGTTTATCTGTACACCGTGA			3	18	54492931	diploid	Bos taurus	UM3	0	BOT	AATGCGGAACTCAGGCCCCAATAACTCAGGAGGAAGGAGGGCAGAGCCAGGGGCCACCCC[T/C]TCACGGTGTACAGATAAACCCAGGCTCCAAGAAATAAGCACAGTAGGTCCAAGGTCGCAC	GTGCGACCTTGGACCTACTGTGCTTATTTCTTGGAGCCTGGGTTTATCTGTACACCGTGA[A/G]GGGGTGGCCCCTGGCTCTGCCCTCCTTCCTCCTGAGTTATTGGGGCCTGAGTTCCGCATT	568	3
ARS-BFGL-NGS-107132-1_B_F_1923524023	ARS-BFGL-NGS-107132	BOT	[T/G]	0024711479	AAACCACGTGCAAAGTGTCCCTGGAGCTTTGAATCACGAGGCTCTGCTCT	0068796374	AAACCACGTGCAAAGTGTCCCTGGAGCTTTGAATCACGAGGCTCTGCTCG	3	7	109076621	diploid	Bos taurus	UM3	0	BOT	TGCTCCCCACAAAACCACGTGCAAAGTGTCCCTGGAGCTTTGAATCACGAGGCTCTGCTC[T/G]CTGGGCCAAGAGAGTCTTTGGAAGCTGTTCTGGGATGGAGCCCTATAGGGACTCCCTACA	TGTAGGGAGTCCCTATAGGGCTCCATCCCAGAACAGCTTCCAAAGACTCTCTTGGCCCAG[A/C]GAGCAGAGCCTCGTGATTCAAAGCTCCAGGGACACTTTGCACGTGGTTTTGTGGGGAGCA	568	3
ARS-BFGL-NGS-107160-0_T_R_1511679245	ARS-BFGL-NGS-107160	TOP	[A/G]	0032712340	TAATCATTTGATGATTACAAAGGAGGTGTCTGCGGAGACAGCAGAGGATC			3	15	75065222	diploid	Bos taurus	UM3	0	BOT	CCTCAAACAGACCTCATCTGACCACCTCCCTGTAGACCAGGCCAACTGGGTACCCCAAGC[T/C]GATCCTCTGCTGTCTCCGCAGACACCTCCTTTGTAATCATCAAATGATTAGCTGTGTATC	GATACACAGCTAATCATTTGATGATTACAAAGGAGGTGTCTGCGGAGACAGCAGAGGATC[A/G]GCTTGGGGTACCCAGTTGGCCTGGTCTACAGGGAGGTGGTCAGATGAGGTCTGTTTGAGG	568	3
ARS-BFGL-NGS-107176-0_B_F_1511679318	ARS-BFGL-NGS-107176	BOT	[T/C]	0050684349	CGTCTAGGCTGCTGGGAACTGATGTGCACTCAGCACTCTCTCGAGATGCA			3	12	33779590	diploid	Bos taurus	UM3	0	BOT	CCTGGCCAGACGTCTAGGCTGCTGGGAACTGATGTGCACTCAGCACTCTCTCGAGATGCA[T/C]ATTCAGTTCTCACGGCCCCCAGAGCTTGGCGGGCTTGGTCCTTGACAAGCAGAAAGCAAC	GTTGCTTTCTGCTTGTCAAGGACCAAGCCCGCCAAGCTCTGGGGGCCGTGAGAACTGAAT[A/G]TGCATCTCGAGAGAGTGCTGAGTGCACATCAGTTCCCAGCAGCCTAGACGTCTGGCCAGG	568	3
ARS-BFGL-NGS-10718-0_B_F_1511677526	ARS-BFGL-NGS-10718	BOT	[T/C]	0052791507	CTACCTAAGCCTTTGGAAAGTGTATATCCTGCCTTGGGTGCTGTGTTCTC			3	19	7544603	diploid	Bos taurus	UM3	0	BOT	ACAGAGGAGCCTACCTAAGCCTTTGGAAAGTGTATATCCTGCCTTGGGTGCTGTGTTCTC[T/C]GTTCTGGGCAGAGGTGGCCTTGAGAGCAATCAGCTTCGGTTCCTCCACCAGGAGGTAGAA	TTCTACCTCCTGGTGGAGGAACCGAAGCTGATTGCTCTCAAGGCCACCTCTGCCCAGAAC[A/G]GAGAACACAGCACCCAAGGCAGGATATACACTTTCCAAAGGCTTAGGTAGGCTCCTCTGT	568	3
ARS-BFGL-NGS-107219-0_B_F_1511680308	ARS-BFGL-NGS-107219	BOT	[T/C]	0068673427	ATTATGTCTTAATTCGTCTTGTCTGGCTGTCTCCTGGATTTAGCTGAACA			3	3	107807020	diploid	Bos taurus	UM3	0	BOT	GTAAGAGTTGATTATGTCTTAATTCGTCTTGTCTGGCTGTCTCCTGGATTTAGCTGAACA[T/C]GGCCCAGGAGACATCTGCCAGTTGACTGCTATTTTCTGAACCAGACCTCTTTTCTGACCA	TGGTCAGAAAAGAGGTCTGGTTCAGAAAATAGCAGTCAACTGGCAGATGTCTCCTGGGCC[A/G]TGTTCAGCTAAATCCAGGAGACAGCCAGACAAGACGAATTAAGACATAATCAACTCTTAC	568	3
ARS-BFGL-NGS-107265-0_T_R_1544344695	ARS-BFGL-NGS-107265	TOP	[A/G]	0041689320	TTGATGTCCTCCTGTGTAGGGCTGTTATGCAGGCCTTGTTCAGTGACACT			3	20	25760711	diploid	Bos taurus	UM3	0	BOT	GCTGACCCTCATAGCAGCAGGGGGTGAGAGACTCCTGAAGGGGGTGTGGGCTGCACAGAA[T/C]AGTGTCACTGAACAAGGCCTGCATAACAGCCCTACACAGGAGGACATCAACAGAATCCCA	TGGGATTCTGTTGATGTCCTCCTGTGTAGGGCTGTTATGCAGGCCTTGTTCAGTGACACT[A/G]TTCTGTGCAGCCCACACCCCCTTCAGGAGTCTCTCACCCCCTGCTGCTATGAGGGTCAGC	568	3
ARS-BFGL-NGS-107270-0_B_F_1511678696	ARS-BFGL-NGS-107270	BOT	[T/C]	0037715507	CCTACTGCCCCCTGCCTGGTTCTGAGACAATCAGACCGGAGCCACTGACG			3	X	40130944	diploid	Bos taurus	UM3	0	BOT	CACTCCGGCACCTACTGCCCCCTGCCTGGTTCTGAGACAATCAGACCGGAGCCACTGACG[T/C]GCACCTCAGTGGCGGATCGTGGCCCGTGCTCATGGTGTTCTGGCCACTTGGGGCTCCGAG	CTCGGAGCCCCAAGTGGCCAGAACACCATGAGCACGGGCCACGATCCGCCACTGAGGTGC[A/G]CGTCAGTGGCTCCGGTCTGATTGTCTCAGAACCAGGCAGGGGGCAGTAGGTGCCGGAGTG	568	3
ARS-BFGL-NGS-107306-0_B_R_1511672864	ARS-BFGL-NGS-107306	BOT	[T/C]	0067717449	AACACTCAGCTTTGCCTTAGGCAGAAATTATACCAGTTTGATGGGGTCAC			3	13	70171253	diploid	Bos taurus	UM3	0	TOP	AATAATTCATTCATTTCCAGTCTTGACTAGTCACAGCCATCCAGAGTTCTCTGGCCAGCC[A/G]GTGACCCCATCAAACTGGTATAATTTCTGCCTAAGGCAAAGCTGAGTGTTTTAGGTAACT	AATAATTCATTCATTTCCAGTCTTGACTAGTCACAGCCATCCAGAGTTCTCTGGCCAGCC[A/G]GTGACCCCATCAAACTGGTATAATTTCTGCCTAAGGCAAAGCTGAGTGTTTTAGGTAACT	568	3
ARS-BFGL-NGS-107346-0_B_R_1511679512	ARS-BFGL-NGS-107346	BOT	[T/C]	0041690392	AAAGCTCCATCATGGGCAGTGCTGTAAGTTGAGTCGCTATACCCCTGTTT			3	11	48495399	diploid	Bos taurus	UM3	0	TOP	CTCTACCATCTCCCTCACCCGCTCAGCCCTTTGAGGCCTTTGTATATAAGGTTCACCTGG[A/G]AAACAGGGGTATAGCGACTCAACTTACAGCACTGCCCATGATGGAGCTTTTGTTTCTCCA	CTCTACCATCTCCCTCACCCGCTCAGCCCTTTGAGGCCTTTGTATATAAGGTTCACCTGG[A/G]AAACAGGGGTATAGCGACTCAACTTACAGCACTGCCCATGATGGAGCTTTTGTTTCTCCA	568	3
ARS-BFGL-NGS-107347-0_T_F_1511678901	ARS-BFGL-NGS-107347	TOP	[C/G]	0038720384	TACTCATTGTAATCATTCATCTCACCCATGTCCTCACTGTCCTCTGAGTC	0012735413	TACTCATTGTAATCATTCATCTCACCCATGTCCTCACTGTCCTCTGAGTG	3	1	93601848	diploid	Bos taurus	UM3	0	TOP	CATCATCAGGCTACTCATTGTAATCATTCATCTCACCCATGTCCTCACTGTCCTCTGAGT[C/G]TCCTCTCTCCTGGCCATCTTAATCCTCCTTCTCCTTCTTGTCATAGTGGTCTGAGTCTAG	CATCATCAGGCTACTCATTGTAATCATTCATCTCACCCATGTCCTCACTGTCCTCTGAGT[C/G]TCCTCTCTCCTGGCCATCTTAATCCTCCTTCTCCTTCTTGTCATAGTGGTCTGAGTCTAG	568	3
ARS-BFGL-NGS-107390-0_T_F_1511678121	ARS-BFGL-NGS-107390	TOP	[A/G]	0069731374	TTAGGGCTGAGCCTTGGAGCAAGAGGCTTCTCACAGATGGCCTTCAGCAG			3	1	136623809	diploid	Bos taurus	UM3	0	TOP	AGGGCTGGGGTTAGGGCTGAGCCTTGGAGCAAGAGGCTTCTCACAGATGGCCTTCAGCAG[A/G]TCAGTGGACTTGGGTGGAAACAACTGCACCTGTCTCTGCACCACCCCCTGAGAGATTGGC	AGGGCTGGGGTTAGGGCTGAGCCTTGGAGCAAGAGGCTTCTCACAGATGGCCTTCAGCAG[A/G]TCAGTGGACTTGGGTGGAAACAACTGCACCTGTCTCTGCACCACCCCCTGAGAGATTGGC	568	3
ARS-BFGL-NGS-107391-0_B_R_1511680492	ARS-BFGL-NGS-107391	BOT	[T/C]	0072662458	TCTGGCTTTACCATATCCCAGCTGGGCGGATCTTGGGCTACCCACCCCCT			3	21	46018333	diploid	Bos taurus	UM3	0	TOP	TCACTTCGAATCCTGGGCCATGGGGCAGGTCCAGCCCCGTCCAGGGCCCAGGGTCCTACT[A/G]AGGGGGTGGGTAGCCCAAGATCCGCCCAGCTGGGATATGGTAAAGCCAGATGGAATGGAA	TCACTTCGAATCCTGGGCCATGGGGCAGGTCCAGCCCCGTCCAGGGCCCAGGGTCCTACT[A/G]AGGGGGTGGGTAGCCCAAGATCCGCCCAGCTGGGATATGGTAAAGCCAGATGGAATGGAA	568	3
ARS-BFGL-NGS-107400-0_T_R_1544344769	ARS-BFGL-NGS-107400	TOP	[A/G]	0072670409	GAATAGAGCAACTAGAACCTGCTGTAGACAGAGGCCAGTTCTCATGGAAG			3	18	20890089	diploid	Bos taurus	UM3	0	BOT	GTCCTGTGCTCAGTAACTGCAGCACGGTTTCCAGTTGCCCCATAGATTTGCGCTGTGCCT[T/C]CTTCCATGAGAACTGGCCTCTGTCTACAGCAGGTTCTAGTTGCTCTATTCTGTGTGTCAC	GTGACACACAGAATAGAGCAACTAGAACCTGCTGTAGACAGAGGCCAGTTCTCATGGAAG[A/G]AGGCACAGCGCAAATCTATGGGGCAACTGGAAACCGTGCTGCAGTTACTGAGCACAGGAC	568	3
ARS-BFGL-NGS-107461-0_B_F_1511680510	ARS-BFGL-NGS-107461	BOT	[T/G]	0026743355	CGATAGCAATATCTTCATTATCCCAGCTACAATTTGATAGGTGTCTCCAT			3	11	51519270	diploid	Bos taurus	UM3	0	BOT	TCATCAATATCGATAGCAATATCTTCATTATCCCAGCTACAATTTGATAGGTGTCTCCAT[T/G]ATTCCAGGACTTCTTCAAGGCCATTTTCATATTAAGTTTTAATAATTATAATAATAAAAA	TTTTTATTATTATAATTATTAAAACTTAATATGAAAATGGCCTTGAAGAAGTCCTGGAAT[A/C]ATGGAGACACCTATCAAATTGTAGCTGGGATAATGAAGATATTGCTATCGATATTGATGA	568	3
ARS-BFGL-NGS-107479-0_T_R_1511677837	ARS-BFGL-NGS-107479	TOP	[A/G]	0047742311	TGCGTGAGTGCCATGTATGAGTGGGCATGCTGAGAATGTTCCCAGGGCCT			3	18	40871506	diploid	Bos taurus	UM3	0	BOT	AGACCCCTGTAAGCTCCTCAGAGGAGGGACCTGTATTCAGCACACTGAGGGAACACCCCC[T/C]AGGCCCTGGGAACATTCTCAGCATGCCCACTCATACATGGCACTCACGCAGCTGCACACA	TGTGTGCAGCTGCGTGAGTGCCATGTATGAGTGGGCATGCTGAGAATGTTCCCAGGGCCT[A/G]GGGGGTGTTCCCTCAGTGTGCTGAATACAGGTCCCTCCTCTGAGGAGCTTACAGGGGTCT	568	3
ARS-BFGL-NGS-107513-0_B_F_1511679326	ARS-BFGL-NGS-107513	BOT	[T/C]	0044611401	CCCTCTCAGTCACACTCACCAGTTCAGACTTTGTCTCTAATCTCATCACA			3	7	74946127	diploid	Bos taurus	UM3	0	BOT	CCTGGGTGAGCCCTCTCAGTCACACTCACCAGTTCAGACTTTGTCTCTAATCTCATCACA[T/C]GCACTAGAACACTGGTCTTGAGGGCCACCTATTCTTTGCCCAAGCCAGCTTTCCCACCAG	CTGGTGGGAAAGCTGGCTTGGGCAAAGAATAGGTGGCCCTCAAGACCAGTGTTCTAGTGC[A/G]TGTGATGAGATTAGAGACAAAGTCTGAACTGGTGAGTGTGACTGAGAGGGCTCACCCAGG	568	3
ARS-BFGL-NGS-107523-0_B_R_1511678250	ARS-BFGL-NGS-107523	BOT	[T/C]	0060640496	GGTGCCATCTGACTGTGTATACGGTGAGGGCCTTCTTCCTGGCTTTGGGA			3	7	112233306	diploid	Bos taurus	UM3	0	TOP	ATAAGAAAGACACCAGAGAGCTCACTCTCCGCTGGGTCGGACACAGTGAGAAAGCAAGCC[A/G]TCCCAAAGCCAGGAAGAAGGCCCTCACCGTATACACAGTCAGATGGCACCTTGATCTCAG	ATAAGAAAGACACCAGAGAGCTCACTCTCCGCTGGGTCGGACACAGTGAGAAAGCAAGCC[A/G]TCCCAAAGCCAGGAAGAAGGCCCTCACCGTATACACAGTCAGATGGCACCTTGATCTCAG	568	3
ARS-BFGL-NGS-107530-0_T_R_1544344075	ARS-BFGL-NGS-107530	TOP	[A/G]	0045749322	GTGGTAGTTAGGATAAAATTTTGAAAATTTAAGGCCCAGAAAAAGTACCT			3	1	14468037	diploid	Bos taurus	UM3	0	BOT	AGCTGTGGACCCAGAAAAGTTCATTCAGTGTGATAGATGTCAGGAATATGTTGAGATGAA[T/C]AGGTACTTTTTCTGGGCCTTAAATTTTCAAAATTTTATCCTAACTACCACTCTAAAATTA	TAATTTTAGAGTGGTAGTTAGGATAAAATTTTGAAAATTTAAGGCCCAGAAAAAGTACCT[A/G]TTCATCTCAACATATTCCTGACATCTATCACACTGAATGAACTTTTCTGGGTCCACAGCT	568	3
ARS-BFGL-NGS-107536-1_T_F_1923524059	ARS-BFGL-NGS-107536	TOP	[A/C]	0033706356	CTCTCAATTTGGGACTCTGGAAGTCTGTCCCAGGTCAAGTTCTTGTCCAA	0054750447	CTCTCAATTTGGGACTCTGGAAGTCTGTCCCAGGTCAAGTTCTTGTCCAC	3	25	23231135	diploid	Bos taurus	UM3	0	TOP	TCAGCACCTCTCTCTCAATTTGGGACTCTGGAAGTCTGTCCCAGGTCAAGTTCTTGTCCA[A/C]GTTCTAGAGGCCTCAGCTGCAAGCATATTGCAGGTCAGCTCACCCCTCTGCCCTTTTTCA	TCAGCACCTCTCTCTCAATTTGGGACTCTGGAAGTCTGTCCCAGGTCAAGTTCTTGTCCA[A/C]GTTCTAGAGGCCTCAGCTGCAAGCATATTGCAGGTCAGCTCACCCCTCTGCCCTTTTTCA	568	3
ARS-BFGL-NGS-107540-1_B_F_1923524061	ARS-BFGL-NGS-107540	BOT	[T/G]	0033741437	CTTCAATCCATTTGTCATAGTGTAGCTTCAGTGGCCTTCCCATATAAACT	0045784393	CTTCAATCCATTTGTCATAGTGTAGCTTCAGTGGCCTTCCCATATAAACG	3	9	73475655	diploid	Bos taurus	UM3	0	BOT	ACTTCATCTTCCTTCAATCCATTTGTCATAGTGTAGCTTCAGTGGCCTTCCCATATAAAC[T/G]AATCATGTCAAGTCTGTCTGCCTCATGCCTAAGAGATTCCAACGGCTTCAGATTGCCTTC	GAAGGCAATCTGAAGCCGTTGGAATCTCTTAGGCATGAGGCAGACAGACTTGACATGATT[A/C]GTTTATATGGGAAGGCCACTGAAGCTACACTATGACAAATGGATTGAAGGAAGATGAAGT	568	3
ARS-BFGL-NGS-107549-0_B_F_1511680564	ARS-BFGL-NGS-107549	BOT	[T/C]	0047719334	CTGGTTTATTTAGTTTTGGTTTAGCCCAGGGTAACTCATTTCCAGGCCTC			3	6	17490257	diploid	Bos taurus	UM3	0	BOT	TCTCAAAGCTCTGGTTTATTTAGTTTTGGTTTAGCCCAGGGTAACTCATTTCCAGGCCTC[T/C]GATGACTGGCTCAGCAGTTTCCCTTCCCATAGCTCAGCTTTCTTCTTTCTGATGGAAAGA	TCTTTCCATCAGAAAGAAGAAAGCTGAGCTATGGGAAGGGAAACTGCTGAGCCAGTCATC[A/G]GAGGCCTGGAAATGAGTTACCCTGGGCTAAACCAAAACTAAATAAACCAGAGCTTTGAGA	568	3
ARS-BFGL-NGS-107555-1_B_R_1923524066	ARS-BFGL-NGS-107555	BOT	[T/G]	0014691394	TGGAGCTGGAGATGAGTCCACCCAGTTGCTGAAGAAGCTTGTCTAGACTT	0043651327	TGGAGCTGGAGATGAGTCCACCCAGTTGCTGAAGAAGCTTGTCTAGACTG	3	20	25296510	diploid	Bos taurus	UM3	0	TOP	AGGCAGGGATCAGGAAGGTGTCTTCAGAGCCCACTGAGGCCTCCTCCTAACTGTGCTGTC[A/C]AGTCTAGACAAGCTTCTTCAGCAACTGGGTGGACTCATCTCCAGCTCCAGGCCTCCTTTG	AGGCAGGGATCAGGAAGGTGTCTTCAGAGCCCACTGAGGCCTCCTCCTAACTGTGCTGTC[A/C]AGTCTAGACAAGCTTCTTCAGCAACTGGGTGGACTCATCTCCAGCTCCAGGCCTCCTTTG	580	3
ARS-BFGL-NGS-107699-0_B_F_1511672590	ARS-BFGL-NGS-107699	BOT	[T/C]	0031621384	ATTTTGGAATCATCATGACAATCCAAAGGCTAAGTTTATTGGCCCCAAAT			3	10	37133985	diploid	Bos taurus	UM3	0	BOT	AAATATTTTTATTTTGGAATCATCATGACAATCCAAAGGCTAAGTTTATTGGCCCCAAAT[T/C]GAAGTTAAAGGAAGTGAGGATTAAAATGTTAAAAAAAAAAATCTGTTCAAGGTCAAAGTA	TACTTTGACCTTGAACAGATTTTTTTTTTTAACATTTTAATCCTCACTTCCTTTAACTTC[A/G]ATTTGGGGCCAATAAACTTAGCCTTTGGATTGTCATGATGATTCCAAAATAAAAATATTT	568	3
ARS-BFGL-NGS-1077-0_B_F_1511679220	ARS-BFGL-NGS-1077	BOT	[T/C]	0029642415	CAGTTGACACAGTCACCTCATAAAATGTTCATAGCTGATTAAGGGGCATA			3	7	73202702	diploid	Bos taurus	UM3	0	BOT	CCGTGACACACAGTTGACACAGTCACCTCATAAAATGTTCATAGCTGATTAAGGGGCATA[T/C]GCTCCTTCAGAGGCCTGGGTGTCCCGAAGAGAGAAAGAACAGCTGTTTCCTATGCTCTCA	TGAGAGCATAGGAAACAGCTGTTCTTTCTCTCTTCGGGACACCCAGGCCTCTGAAGGAGC[A/G]TATGCCCCTTAATCAGCTATGAACATTTTATGAGGTGACTGTGTCAACTGTGTGTCACGG	568	3
ARS-BFGL-NGS-107702-0_T_F_1544344043	ARS-BFGL-NGS-107702	TOP	[A/G]	0057623323	AAAGGCTTTCCACCCCACTCAAGACAAGCTGTTCACCCCTGCCTTGCCAC			3	22	28292573	diploid	Bos taurus	UM3	0	TOP	AGCAAATATTAAAGGCTTTCCACCCCACTCAAGACAAGCTGTTCACCCCTGCCTTGCCAC[A/G]GACACACAGTTCCAGCGGCCAGGTAGAGTGTGCAGCTGGACTCAGTGCATCCTCTGGACC	AGCAAATATTAAAGGCTTTCCACCCCACTCAAGACAAGCTGTTCACCCCTGCCTTGCCAC[A/G]GACACACAGTTCCAGCGGCCAGGTAGAGTGTGCAGCTGGACTCAGTGCATCCTCTGGACC	568	3
ARS-BFGL-NGS-107714-0_T_F_1511679413	ARS-BFGL-NGS-107714	TOP	[A/G]	0043682374	CACATGGAGCCTGTCCCAGAGTCCACAGAGAGCCCAGTGAGAGTGGACAC			3	14	65422693	diploid	Bos taurus	UM3	0	TOP	CGGGCAGCCCCACATGGAGCCTGTCCCAGAGTCCACAGAGAGCCCAGTGAGAGTGGACAC[A/G]TGGGCTCCAGGGCCGGAGGCACACAGCCGTGCACTAGAGGGATGGCCAAGACGTTGGCAG	CGGGCAGCCCCACATGGAGCCTGTCCCAGAGTCCACAGAGAGCCCAGTGAGAGTGGACAC[A/G]TGGGCTCCAGGGCCGGAGGCACACAGCCGTGCACTAGAGGGATGGCCAAGACGTTGGCAG	568	3
ARS-BFGL-NGS-107725-1_B_R_1923524076	ARS-BFGL-NGS-107725	BOT	[T/G]	0036795358	CATCAGCTAAGTGCCTTAGAAGCTTTAGCTCATTCAGTGCTCCCAGCAGT	0067769433	CATCAGCTAAGTGCCTTAGAAGCTTTAGCTCATTCAGTGCTCCCAGCAGG	3	19	19718709	diploid	Bos taurus	UM3	0	TOP	CTAAGCCTCGGTATTTGCTTTTCTGTGAGAAGCAGCTAATCACGGGCCTTATTTTATATG[A/C]CTGCTGGGAGCACTGAATGAGCTAAAGCTTCTAAGGCACTTAGCTGATGCCCGACACAAA	CTAAGCCTCGGTATTTGCTTTTCTGTGAGAAGCAGCTAATCACGGGCCTTATTTTATATG[A/C]CTGCTGGGAGCACTGAATGAGCTAAAGCTTCTAAGGCACTTAGCTGATGCCCGACACAAA	568	3
ARS-BFGL-NGS-107748-0_T_F_1511679791	ARS-BFGL-NGS-107748	TOP	[A/G]	0049810390	CTCAAATCAGAATCTCTGGAGATGGGCCCCAGGCATCTGGATGCTAAAAC			3	4	101790675	diploid	Bos taurus	UM3	0	TOP	GACTCCACCTCTCAAATCAGAATCTCTGGAGATGGGCCCCAGGCATCTGGATGCTAAAAC[A/G]TGACTCTAGTCATTCTGATAAACACTGAGGATCGGAAATCACTACCCTGGGTGATCTGGC	GACTCCACCTCTCAAATCAGAATCTCTGGAGATGGGCCCCAGGCATCTGGATGCTAAAAC[A/G]TGACTCTAGTCATTCTGATAAACACTGAGGATCGGAAATCACTACCCTGGGTGATCTGGC	568	3
ARS-BFGL-NGS-107767-0_T_R_1511678429	ARS-BFGL-NGS-107767	TOP	[A/G]	0071727474	TATGCACTCCATGAGGGCAGGACCAGGACTCATTCATCTCTGTACTGCTT			3	29	29284458	diploid	Bos taurus	UM3	0	BOT	ATGGTTTGCATTTCTGGCTATCTGGTGCCTGCCATGTGCTGAGCTCTGTTGCTAGGCCCC[T/C]AAGCAGTACAGAGATGAATGAGTCCTGGTCCTGCCCTCATGGAGTGCATAGTCTAACAGA	TCTGTTAGACTATGCACTCCATGAGGGCAGGACCAGGACTCATTCATCTCTGTACTGCTT[A/G]GGGGCCTAGCAACAGAGCTCAGCACATGGCAGGCACCAGATAGCCAGAAATGCAAACCAT	568	3
ARS-BFGL-NGS-10777-0_T_F_1511679729	ARS-BFGL-NGS-10777	TOP	[A/G]	0033749395	TAACTGTCCTCATTTGTGAAATAGGATATGAAACCTGAATGTCTTAGTAC			3	6	110265558	diploid	Bos taurus	UM3	0	TOP	GAAGAGTAGTTAACTGTCCTCATTTGTGAAATAGGATATGAAACCTGAATGTCTTAGTAC[A/G]TATCTTTGGGGTCTGAATCTAAGGCCGGCTTTGGGGTCAGATACCTTATTTGACAGTGAC	GAAGAGTAGTTAACTGTCCTCATTTGTGAAATAGGATATGAAACCTGAATGTCTTAGTAC[A/G]TATCTTTGGGGTCTGAATCTAAGGCCGGCTTTGGGGTCAGATACCTTATTTGACAGTGAC	568	3
ARS-BFGL-NGS-107795-0_B_F_1544344486	ARS-BFGL-NGS-107795	BOT	[T/C]	0026738509	GGTGCACCCCCAAGTCCTTTGCTTAGCCCTTTCCTACTGGTGCTAACTCT			3	8	102179525	diploid	Bos taurus	UM3	0	BOT	CGGAAATGTTGGTGCACCCCCAAGTCCTTTGCTTAGCCCTTTCCTACTGGTGCTAACTCT[T/C]CCTAGGCCATCTTATTCATAGCAATGGATCCCACAAACACTTGCAGGCTGATGGTGCTTA	TAAGCACCATCAGCCTGCAAGTGTTTGTGGGATCCATTGCTATGAATAAGATGGCCTAGG[A/G]AGAGTTAGCACCAGTAGGAAAGGGCTAAGCAAAGGACTTGGGGGTGCACCAACATTTCCG	580	3
ARS-BFGL-NGS-107797-0_T_F_1511679127	ARS-BFGL-NGS-107797	TOP	[A/G]	0059624317	CTTTGGGACTTGTTCAGCCCACTTTGTTTGTAGAAGAGAAGCATCTCCTC			3	25	15653583	diploid	Bos taurus	UM3	0	TOP	CCCCAGGACACTTTGGGACTTGTTCAGCCCACTTTGTTTGTAGAAGAGAAGCATCTCCTC[A/G]TTGTCAGGAGCTGAGGGCCTGGGCTCGGATACTGGAGCCACCCCTAACTATTGGTCTGAG	CCCCAGGACACTTTGGGACTTGTTCAGCCCACTTTGTTTGTAGAAGAGAAGCATCTCCTC[A/G]TTGTCAGGAGCTGAGGGCCTGGGCTCGGATACTGGAGCCACCCCTAACTATTGGTCTGAG	568	3
ARS-BFGL-NGS-107801-0_T_R_1511678805	ARS-BFGL-NGS-107801	TOP	[A/G]	0060805492	CCCTGGGGGTTCAATTACCAAGTGTCATTGTAAATTCTCTCTCAGCTGCC			3	26	51376213	diploid	Bos taurus	UM3	0	BOT	CAGGCAGCTTGCCTGGGGACTCAGATCTCCCTAATGAGAGGATCGGCCTTTGCAGGCAGA[T/C]GGCAGCTGAGAGAGAATTTACAATGACACTTGGTAATTGAACCCCCAGGGGTTGATTCCA	TGGAATCAACCCCTGGGGGTTCAATTACCAAGTGTCATTGTAAATTCTCTCTCAGCTGCC[A/G]TCTGCCTGCAAAGGCCGATCCTCTCATTAGGGAGATCTGAGTCCCCAGGCAAGCTGCCTG	568	3
ARS-BFGL-NGS-107803-0_T_R_1511680483	ARS-BFGL-NGS-107803	TOP	[A/G]	0045801427	TTTTCTTGCATTGGGGAAGAAGCGGACTGACCACATGCTTTAGGAGTTCT			3	13	31364982	diploid	Bos taurus	UM3	0	BOT	TCAATACGTTTGTAGTAGTTGTGGTGAGTATGAGCCTGGAAAGGTCATCAGGCCGACAAA[T/C]AGAACTCCTAAAGCATGTGGTCAGTCCGCTTCTTCCCCAATGCAAGAAAACATAAAAACA	TGTTTTTATGTTTTCTTGCATTGGGGAAGAAGCGGACTGACCACATGCTTTAGGAGTTCT[A/G]TTTGTCGGCCTGATGACCTTTCCAGGCTCATACTCACCACAACTACTACAAACGTATTGA	568	3
ARS-BFGL-NGS-107810-0_B_R_1511678412	ARS-BFGL-NGS-107810	BOT	[T/C]	0034707409	TACCCCTATGGGGCTATCAAAAGGATTAAATGAAATCATGACACGTAACA			3	15	67062110	diploid	Bos taurus	UM3	0	TOP	ATGGCCACAATAGCAAACACTGATATAAGGCCTTACCACGGGCCAGGCGCTGTTCTAAGA[A/G]TGTTACGTGTCATGATTTCATTTAATCCTTTTGATAGCCCCATAGGGGTAGAGGCTGCTC	ATGGCCACAATAGCAAACACTGATATAAGGCCTTACCACGGGCCAGGCGCTGTTCTAAGA[A/G]TGTTACGTGTCATGATTTCATTTAATCCTTTTGATAGCCCCATAGGGGTAGAGGCTGCTC	568	3
ARS-BFGL-NGS-107817-0_B_R_1511672842	ARS-BFGL-NGS-107817	BOT	[T/C]	0046707495	TTATGTGTATTAAGGCAAGCGTTTGTTCAGCCTTCATATGCATGAGGCCC			3	18	13061132	diploid	Bos taurus	UM3	0	TOP	AAGTCTTGCCCTACCGTGCTGCTGTGGACTGAGTCACTCTTGCACCAGTCATGGCACTGC[A/G]GGGCCTCATGCATATGAAGGCTGAACAAACGCTTGCCTTAATACACATAACAAATGTAAA	AAGTCTTGCCCTACCGTGCTGCTGTGGACTGAGTCACTCTTGCACCAGTCATGGCACTGC[A/G]GGGCCTCATGCATATGAAGGCTGAACAAACGCTTGCCTTAATACACATAACAAATGTAAA	568	3
ARS-BFGL-NGS-107881-0_B_R_1544344608	ARS-BFGL-NGS-107881	BOT	[T/C]	0051771382	GCAATGAATGCCTAATACTTCATCACCACCATCTTTTCTATTGCTCTCTA			3	23	33961556	diploid	Bos taurus	UM3	0	TOP	GACTGTATAAGCTAGCAGAGACTTGGGTCAAGTTTGTTGTCACTGTATCTGGCCAGAGGT[A/G]TAGAGAGCAATAGAAAAGATGGTGGTGATGAAGTATTAGGCATTCATTGCCAGTAACAAC	GACTGTATAAGCTAGCAGAGACTTGGGTCAAGTTTGTTGTCACTGTATCTGGCCAGAGGT[A/G]TAGAGAGCAATAGAAAAGATGGTGGTGATGAAGTATTAGGCATTCATTGCCAGTAACAAC	580	3
ARS-BFGL-NGS-107896-1_T_R_1923524098	ARS-BFGL-NGS-107896	TOP	[A/C]	0072647419	CTCATAACATCTCAACCCTTCCACCAGCCAGGAGATTACCCTTACGAGGA	0021761437	CTCATAACATCTCAACCCTTCCACCAGCCAGGAGATTACCCTTACGAGGC	3	8	113012644	diploid	Bos taurus	UM3	0	BOT	CCCCTGACGTGACAGCGGCAGAGGGGGCCCTCTGGAAGGCACTGGGGCCGTGAGGATGGA[T/G]CCTCGTAAGGGTAATCTCCTGGCTGGTGGAAGGGTTGAGATGTTATGAGAATCCCCAGAA	TTCTGGGGATTCTCATAACATCTCAACCCTTCCACCAGCCAGGAGATTACCCTTACGAGG[A/C]TCCATCCTCACGGCCCCAGTGCCTTCCAGAGGGCCCCCTCTGCCGCTGTCACGTCAGGGG	580	3
ARS-BFGL-NGS-107899-0_B_R_1511678052	ARS-BFGL-NGS-107899	BOT	[T/C]	0055764347	TGGTTCAAAGGGATGGATTTCAAAATGTGGCCGAGGTTCCAGACTGCTTG			3	18	1212743	diploid	Bos taurus	UM3	0	TOP	AGGCACAGCACGGGGACGGCAGGGCGACACTGGCAGCCCAGAGTCTTCCACCTCCTCACA[A/G]CAAGCAGTCTGGAACCTCGGCCACATTTTGAAATCCATCCCTTTGAACCAATGCAGACAG	AGGCACAGCACGGGGACGGCAGGGCGACACTGGCAGCCCAGAGTCTTCCACCTCCTCACA[A/G]CAAGCAGTCTGGAACCTCGGCCACATTTTGAAATCCATCCCTTTGAACCAATGCAGACAG	568	3
ARS-BFGL-NGS-107921-0_B_R_1511678266	ARS-BFGL-NGS-107921	BOT	[T/C]	0058707438	AGATTGAGAAGAAACCCACAAGCACAGGGGCGTTTCCGGGTCTACAGACT			3	10	46598505	diploid	Bos taurus	UM3	0	TOP	ATACACAGCTACCTTCCCTGTTTCCCGCCTTCCCTAGGCCAAAGTAGAGAGAGAAACAGC[A/G]AGTCTGTAGACCCGGAAACGCCCCTGTGCTTGTGGGTTTCTTCTCAATCTTATTTCATTC	ATACACAGCTACCTTCCCTGTTTCCCGCCTTCCCTAGGCCAAAGTAGAGAGAGAAACAGC[A/G]AGTCTGTAGACCCGGAAACGCCCCTGTGCTTGTGGGTTTCTTCTCAATCTTATTTCATTC	568	3
ARS-BFGL-NGS-107927-0_T_R_1511678187	ARS-BFGL-NGS-107927	TOP	[A/G]	0069733501	CAGACACAAAAGGTTCACACCATTGCATCTTTGACCCACCGTCACCTTCA			3	15	28731380	diploid	Bos taurus	UM3	0	BOT	AGTCCGACCTCTGGGTTGGGGGCTGGGGGCTGCAGTGGGCCGGGGAGCCAGGCCCAGAGA[T/C]TGAAGGTGACGGTGGGTCAAAGATGCAATGGTGTGAACCTTTTGTGTCTGGAAGTATGAC	GTCATACTTCCAGACACAAAAGGTTCACACCATTGCATCTTTGACCCACCGTCACCTTCA[A/G]TCTCTGGGCCTGGCTCCCCGGCCCACTGCAGCCCCCAGCCCCCAACCCAGAGGTCGGACT	568	3
ARS-BFGL-NGS-107931-0_T_R_1511678895	ARS-BFGL-NGS-107931	TOP	[A/G]	0041775433	GAGTTATGCTGTAGAGCCCAGGAGCCACAAGCACTGAGTCACCACACTGA			3	13	63500701	diploid	Bos taurus	UM3	0	BOT	CATCACAGCGGCTTCTCTTGTTTCAGAGTACCGTCTCTAGGGCCCACGGGCTTCAGGAGT[T/C]TCAGTGTGGTGACTCAGTGCTTGTGGCTCCTGGGCTCTACAGCATAACTCCATATGTGGC	GCCACATATGGAGTTATGCTGTAGAGCCCAGGAGCCACAAGCACTGAGTCACCACACTGA[A/G]ACTCCTGAAGCCCGTGGGCCCTAGAGACGGTACTCTGAAACAAGAGAAGCCGCTGTGATG	568	3
ARS-BFGL-NGS-107943-0_B_F_1511679700	ARS-BFGL-NGS-107943	BOT	[T/C]	0061680412	CTCGAGGTTCAGAGAGTTCAGGAGGCTCGGAGGATGGGCGCAGCATCAGA			3	X	136790063	diploid	Bos taurus	UM3	0	BOT	CTTTGGCTCCCTCGAGGTTCAGAGAGTTCAGGAGGCTCGGAGGATGGGCGCAGCATCAGA[T/C]GCTCCACTGGCCAAGCTGTTAGCATCTGCTTGGGACCCGCTGCCCCCTCTGTCACTCCCA	TGGGAGTGACAGAGGGGGCAGCGGGTCCCAAGCAGATGCTAACAGCTTGGCCAGTGGAGC[A/G]TCTGATGCTGCGCCCATCCTCCGAGCCTCCTGAACTCTCTGAACCTCGAGGGAGCCAAAG	568	3
ARS-BFGL-NGS-107963-0_T_R_1511680311	ARS-BFGL-NGS-107963	TOP	[A/G]	0026810370	CCCGAGCAGGTCCCTTCCATGGGACAGAAGCACATTGGATAAGGCCTAAC			3	28	26786093	diploid	Bos taurus	UM3	0	BOT	GTACTCAAAAGTTTCAGCGTCTTCCGAGGTCATTCTTGGGTACCATCCTGCAGAGTATAC[T/C]GTTAGGCCTTATCCAATGTGCTTCTGTCCCATGGAAGGGACCTGCTCGGGAGCAGGAGAA	TTCTCCTGCTCCCGAGCAGGTCCCTTCCATGGGACAGAAGCACATTGGATAAGGCCTAAC[A/G]GTATACTCTGCAGGATGGTACCCAAGAATGACCTCGGAAGACGCTGAAACTTTTGAGTAC	568	3
ARS-BFGL-NGS-107989-0_B_R_1511679530	ARS-BFGL-NGS-107989	BOT	[T/C]	0021620460	TATTCATTCACCAGAATTTATTGTGGGCCTACTATGTGCCGGGCGCACTA			3	25	3857054	diploid	Bos taurus	UM3	0	TOP	CTCTGTGGGCACAAGGACCTTGTTGGTCCCACTTTCACTGTATCCCTTCAGGAACTGCAC[A/G]TAGTGCGCCCGGCACATAGTAGGCCCACAATAAATTCTGGTGAATGAATAGGGTGCCTCC	CTCTGTGGGCACAAGGACCTTGTTGGTCCCACTTTCACTGTATCCCTTCAGGAACTGCAC[A/G]TAGTGCGCCCGGCACATAGTAGGCCCACAATAAATTCTGGTGAATGAATAGGGTGCCTCC	568	3
ARS-BFGL-NGS-108007-1_B_F_1923524113	ARS-BFGL-NGS-108007	BOT	[T/G]	0020790357	CAAAAAGTAAAAAGCCAGGGGAGAGGCCTTAGCCAGGGAAGGGCTTAGGT	0057648306	CAAAAAGTAAAAAGCCAGGGGAGAGGCCTTAGCCAGGGAAGGGCTTAGGG	3	2	1926143	diploid	Bos taurus	UM3	0	BOT	CAACAATAAGACAAAAAGTAAAAAGCCAGGGGAGAGGCCTTAGCCAGGGAAGGGCTTAGG[T/G]GAAGGTGGGGTTTAGGTGGGGGCAAGGTCTAGGGTCAGGACCCATGCCACTGGAAAGGCC	GGCCTTTCCAGTGGCATGGGTCCTGACCCTAGACCTTGCCCCCACCTAAACCCCACCTTC[A/C]CCTAAGCCCTTCCCTGGCTAAGGCCTCTCCCCTGGCTTTTTACTTTTTGTCTTATTGTTG	568	3
ARS-BFGL-NGS-108022-1_T_R_1923524116	ARS-BFGL-NGS-108022	TOP	[A/C]	0037704380	ATTGTTAATATACTGAATTTACAGAAATACACTGAAGGCCAGACTCTTGA	0054747365	ATTGTTAATATACTGAATTTACAGAAATACACTGAAGGCCAGACTCTTGC	3	27	43851804	diploid	Bos taurus	UM3	0	BOT	ATTCAGGACTGATTTCCTTTAGCATGGACCAGCTGGATCTCCTTGCAGTCCAAGGGACTC[T/G]CAAGAGTCTGGCCTTCAGTGTATTTCTGTAAATTCAGTATATTAACAATATACTTGTTTC	GAAACAAGTATATTGTTAATATACTGAATTTACAGAAATACACTGAAGGCCAGACTCTTG[A/C]GAGTCCCTTGGACTGCAAGGAGATCCAGCTGGTCCATGCTAAAGGAAATCAGTCCTGAAT	568	3
ARS-BFGL-NGS-108048-1_T_F_1923524117	ARS-BFGL-NGS-108048	TOP	[A/C]	0045703497	GCACAGAGAGAGATGGGAAATGTGTTTAATTCAGTCCATGACATTCAGTA	0066756494	GCACAGAGAGAGATGGGAAATGTGTTTAATTCAGTCCATGACATTCAGTC	3	12	44133597	diploid	Bos taurus	UM3	0	TOP	AAGGAAATAAAGCACAGAGAGAGATGGGAAATGTGTTTAATTCAGTCCATGACATTCAGT[A/C]TTTGTTCTGGCCAAGGACCACTATGCATCAAAATCTCTGGATTCAGTTAGTTTATGAAAT	AAGGAAATAAAGCACAGAGAGAGATGGGAAATGTGTTTAATTCAGTCCATGACATTCAGT[A/C]TTTGTTCTGGCCAAGGACCACTATGCATCAAAATCTCTGGATTCAGTTAGTTTATGAAAT	568	3
ARS-BFGL-NGS-108083-0_T_R_1511680415	ARS-BFGL-NGS-108083	TOP	[A/G]	0048659393	TGCCCTCGTGGGGTTTCTGTTTCTCTACCCGTAAGAAAATAGATGGGGTT			3	22	47537080	diploid	Bos taurus	UM3	0	BOT	GTTTTTAAGAAGATATAAATTCCAGAACTGTATGGTTAAGGCCCTAGAGATCATCTAACC[T/C]AACCCCATCTATTTTCTTACGGGTAGAGAAACAGAAACCCCACGAGGGCAGTAGATTGGA	TCCAATCTACTGCCCTCGTGGGGTTTCTGTTTCTCTACCCGTAAGAAAATAGATGGGGTT[A/G]GGTTAGATGATCTCTAGGGCCTTAACCATACAGTTCTGGAATTTATATCTTCTTAAAAAC	568	3
ARS-BFGL-NGS-108096-1_B_F_1924277174	ARS-BFGL-NGS-108096	BOT	[G/C]	0060646357	ACATTCCCAGAATTCACTGCAGTTAGTTGCGGTCATGTGACCGGGCCCTG	0044768508	ACATTCCCAGAATTCACTGCAGTTAGTTGCGGTCATGTGACCGGGCCCTC	3	8	57619690	diploid	Bos taurus	UM3	0	BOT	ACAGACAAATTACATTCCCAGAATTCACTGCAGTTAGTTGCGGTCATGTGACCGGGCCCT[C/G]AATAATAAAATGGGAGAGGAAGTGATATTCTCTACTTTCAGAATTGGCAATAAAACCTCC	GGAGGTTTTATTGCCAATTCTGAAAGTAGAGAATATCACTTCCTCTCCCATTTTATTATT[C/G]AGGGCCCGGTCACATGACCGCAACTAACTGCAGTGAATTCTGGGAATGTAATTTGTCTGT	568	3
ARS-BFGL-NGS-108099-0_T_R_1511672675	ARS-BFGL-NGS-108099	TOP	[A/G]	0022618364	AACCAGGATTCTGGTGGGGATATTGGCCCAGTCTGTGGAGGAAAATAGGT			3	8	23116314	diploid	Bos taurus	UM3	0	BOT	AACCATCAAGTCAGGACTATTACAGACATCGCCCTTTCTTTCCACCATTTTCATCCTGGA[T/C]ACCTATTTTCCTCCACAGACTGGGCCAATATCCCCACCAGAATCCTGGTTCTTCTTGGGG	CCCCAAGAAGAACCAGGATTCTGGTGGGGATATTGGCCCAGTCTGTGGAGGAAAATAGGT[A/G]TCCAGGATGAAAATGGTGGAAAGAAAGGGCGATGTCTGTAATAGTCCTGACTTGATGGTT	568	3
ARS-BFGL-NGS-108104-0_B_F_1544344216	ARS-BFGL-NGS-108104	BOT	[T/C]	0035655470	ACTTCCAGAGGTGAAGAACACGATTATAAAAAGAGCAAGTGGCCAGAAGG			3	11	105593624	diploid	Bos taurus	UM3	0	BOT	ATGTTCTCCCACTTCCAGAGGTGAAGAACACGATTATAAAAAGAGCAAGTGGCCAGAAGG[T/C]TGATGTCAAAGTCTGCTGCCTCCAGATCCTGGTCGCAGTCACAGATCTTGATCCCTGTAG	CTACAGGGATCAAGATCTGTGACTGCGACCAGGATCTGGAGGCAGCAGACTTTGACATCA[A/G]CCTTCTGGCCACTTGCTCTTTTTATAATCGTGTTCTTCACCTCTGGAAGTGGGAGAACAT	568	3
ARS-BFGL-NGS-108150-0_T_F_1511677869	ARS-BFGL-NGS-108150	TOP	[A/G]	0027789452	TGGTCAAATCCGAGCTCACGTTCCACACATTCAGCACGTGAAAGCATCAG			3	20	66587451	diploid	Bos taurus	UM3	0	TOP	AGAGCCGATGTGGTCAAATCCGAGCTCACGTTCCACACATTCAGCACGTGAAAGCATCAG[A/G]AGACAGGCCACTCCAACCCCCCAGACGCCACCACAGAGTGGAAAGGACAGTCGTGCGAGA	AGAGCCGATGTGGTCAAATCCGAGCTCACGTTCCACACATTCAGCACGTGAAAGCATCAG[A/G]AGACAGGCCACTCCAACCCCCCAGACGCCACCACAGAGTGGAAAGGACAGTCGTGCGAGA	568	3
ARS-BFGL-NGS-108161-0_T_F_1511679857	ARS-BFGL-NGS-108161	TOP	[A/G]	0031732327	TGCAAGTGCTCCAGAAAGTCCAGCTGGACAGTGACCACAAACAGGCCATC			3	29	47054342	diploid	Bos taurus	UM3	0	TOP	GAGGATTTCTTGCAAGTGCTCCAGAAAGTCCAGCTGGACAGTGACCACAAACAGGCCATC[A/G]CAGAGGTACTGGTCCCCCCTCCCCCCTCCCCCGCCTGTGCCTCTGGGCTCCCTAGGTCAC	GAGGATTTCTTGCAAGTGCTCCAGAAAGTCCAGCTGGACAGTGACCACAAACAGGCCATC[A/G]CAGAGGTACTGGTCCCCCCTCCCCCCTCCCCCGCCTGTGCCTCTGGGCTCCCTAGGTCAC	568	3
ARS-BFGL-NGS-108245-0_B_R_1511672948	ARS-BFGL-NGS-108245	BOT	[T/G]	0044645375	CTTTTCATACAGAATTCTAAGACATCTACTCTCCATGGTTCCTCCAATTT			3	6	96841919	diploid	Bos taurus	UM3	0	TOP	ACAAGAGTGAAAGAAAAGCAAGAAGAGTCTGGAAGGGGTCAAGAGTCTGGAAGGGGCCCC[A/C]AAATTGGAGGAACCATGGAGAGTAGATGTCTTAGAATTCTGTATGAAAAGGACAGAAGCC	ACAAGAGTGAAAGAAAAGCAAGAAGAGTCTGGAAGGGGTCAAGAGTCTGGAAGGGGCCCC[A/C]AAATTGGAGGAACCATGGAGAGTAGATGTCTTAGAATTCTGTATGAAAAGGACAGAAGCC	568	3
ARS-BFGL-NGS-10829-0_B_F_1511678502	ARS-BFGL-NGS-10829	BOT	[T/C]	0048728354	TTCCAGTTTGGCTGTCCAGCTGCAAAACTTGATTTCCCTGGGCTTCTTGA			3	11	68687376	diploid	Bos taurus	UM3	0	BOT	ATTGGTAGAATTCCAGTTTGGCTGTCCAGCTGCAAAACTTGATTTCCCTGGGCTTCTTGA[T/C]GGATAAGATGGCCACCAGAGCACCTGGTTCACAAGGTGGCAGTGAGTGTCTACTAGGTGG	CCACCTAGTAGACACTCACTGCCACCTTGTGAACCAGGTGCTCTGGTGGCCATCTTATCC[A/G]TCAAGAAGCCCAGGGAAATCAAGTTTTGCAGCTGGACAGCCAAACTGGAATTCTACCAAT	568	3
ARS-BFGL-NGS-10830-1_T_F_1924277188	ARS-BFGL-NGS-10830	TOP	[C/G]	0044620334	CAGCCTCAGGAAGCCCTGTGGCTCATGAGTCAGTCCTCAGCTTCCTGTCC	0046636316	CAGCCTCAGGAAGCCCTGTGGCTCATGAGTCAGTCCTCAGCTTCCTGTCG	3	21	15345488	diploid	Bos taurus	UM3	0	TOP	CTCTGCTGTGCCAGCCTCAGGAAGCCCTGTGGCTCATGAGTCAGTCCTCAGCTTCCTGTC[C/G]CTGGAAGCGGGGTGCTGGGCCCAACTTCACCTGGACTGCAGGTGAGAGGGCTTGGGCCGA	CTCTGCTGTGCCAGCCTCAGGAAGCCCTGTGGCTCATGAGTCAGTCCTCAGCTTCCTGTC[C/G]CTGGAAGCGGGGTGCTGGGCCCAACTTCACCTGGACTGCAGGTGAGAGGGCTTGGGCCGA	568	3
ARS-BFGL-NGS-108308-0_T_R_1511677715	ARS-BFGL-NGS-108308	TOP	[A/C]	0039604383	TATTCAAGCCTGGATGACTTCTGTAGGGCCTTTTGCTTCTACAGCTGGAA			3	13	28999095	diploid	Bos taurus	UM3	0	BOT	ACTCATTTATACATTATGTTCTTACATTTATTAGGATTTTCCATGAAGTTCAGTTTTACC[T/G]TTCCAGCTGTAGAAGCAAAAGGCCCTACAGAAGTCATCCAGGCTTGAATACGTTGACTCA	TGAGTCAACGTATTCAAGCCTGGATGACTTCTGTAGGGCCTTTTGCTTCTACAGCTGGAA[A/C]GGTAAAACTGAACTTCATGGAAAATCCTAATAAATGTAAGAACATAATGTATAAATGAGT	568	3
ARS-BFGL-NGS-108330-0_B_R_1544344426	ARS-BFGL-NGS-108330	BOT	[T/C]	0057628468	AAGCTCACACAGCAGGTCATTTCACTAGACTCAGCCTTCACAGCCCGAGA			3	11	99710314	diploid	Bos taurus	UM3	0	TOP	CCGAGGACATGATACCAGGGGGAAGAGGGCAGGTCCACCCAGGGCCTCTGTCAAGCGGGC[A/G]TCTCGGGCTGTGAAGGCTGAGTCTAGTGAAATGACCTGCTGTGTGAGCTTCAGGAGTCAC	CCGAGGACATGATACCAGGGGGAAGAGGGCAGGTCCACCCAGGGCCTCTGTCAAGCGGGC[A/G]TCTCGGGCTGTGAAGGCTGAGTCTAGTGAAATGACCTGCTGTGTGAGCTTCAGGAGTCAC	568	3
ARS-BFGL-NGS-10835-0_T_R_1511672605	ARS-BFGL-NGS-10835	TOP	[A/G]	0074676401	GTCTCAGTTTAGTAGAATGTTGGGGAAAAGAACCTCCCTCCTACTAGGGT			3	19	5718616	diploid	Bos taurus	UM3	0	BOT	AAATGCCGCAGTTGTTTAAATAATTTTCTGCTCTGTTTTCTCCAGAGGCCTCTGCGACCT[T/C]ACCCTAGTAGGAGGGAGGTTCTTTTCCCCAACATTCTACTAAACTGAGACACAGCAGACT	AGTCTGCTGTGTCTCAGTTTAGTAGAATGTTGGGGAAAAGAACCTCCCTCCTACTAGGGT[A/G]AGGTCGCAGAGGCCTCTGGAGAAAACAGAGCAGAAAATTATTTAAACAACTGCGGCATTT	568	3
ARS-BFGL-NGS-108354-0_B_F_1511672648	ARS-BFGL-NGS-108354	BOT	[T/C]	0032756478	ACTCAATGGAGGGGAAAGAAATAAACAAGTCTGGCCAGCACACTGTGATT			3	4	82167575	diploid	Bos taurus	UM3	0	BOT	AACAGGGAACACTCAATGGAGGGGAAAGAAATAAACAAGTCTGGCCAGCACACTGTGATT[T/C]GGCAGAAAACTAGTAGAAAGCTCTCTGAAGGGATGCATTTAAGTTTTATTTTAAAATTTA	TAAATTTTAAAATAAAACTTAAATGCATCCCTTCAGAGAGCTTTCTACTAGTTTTCTGCC[A/G]AATCACAGTGTGCTGGCCAGACTTGTTTATTTCTTTCCCCTCCATTGAGTGTTCCCTGTT	568	3
ARS-BFGL-NGS-108358-0_B_F_1544344672	ARS-BFGL-NGS-108358	BOT	[T/G]	0038631451	CTGCCCCTGGGATCTCTCCGCCTTGGAGGCCAGACAGGTCCTCATTTCCT			3	8	84178715	diploid	Bos taurus	UM3	0	BOT	GCCACCCAAACTGCCCCTGGGATCTCTCCGCCTTGGAGGCCAGACAGGTCCTCATTTCCT[T/G]CTCCTGGCACCAGCAGCCCAGCCCCCAGCGAGGAAGAAGCTGGGCTGCCCAGGCCGGCCC	GGGCCGGCCTGGGCAGCCCAGCTTCTTCCTCGCTGGGGGCTGGGCTGCTGGTGCCAGGAG[A/C]AGGAAATGAGGACCTGTCTGGCCTCCAAGGCGGAGAGATCCCAGGGGCAGTTTGGGTGGC	568	3
ARS-BFGL-NGS-108402-1_T_R_1923524148	ARS-BFGL-NGS-108402	TOP	[A/C]	0036652429	CCCAGCAAAAGAATCATAAAGTTGGCCCCTGAGAGTCTGGAGCAAAGTCA	0011652510	CCCAGCAAAAGAATCATAAAGTTGGCCCCTGAGAGTCTGGAGCAAAGTCC	3	15	44066727	diploid	Bos taurus	UM3	0	BOT	CCCAGTCACATGCCAGGAGCTGCTTCTCAAAAGGTGTGTAATTCTCTGCTATAGATGACA[T/G]GACTTTGCTCCAGACTCTCAGGGGCCAACTTTATGATTCTTTTGCTGGGTTTTGCAGTGA	TCACTGCAAAACCCAGCAAAAGAATCATAAAGTTGGCCCCTGAGAGTCTGGAGCAAAGTC[A/C]TGTCATCTATAGCAGAGAATTACACACCTTTTGAGAAGCAGCTCCTGGCATGTGACTGGG	568	3
ARS-BFGL-NGS-108422-1_T_R_1923524150	ARS-BFGL-NGS-108422	TOP	[A/C]	0050653352	GTTGGTCACAAATAATCAACCCTGCCTTTGTAGGTGAAAGCAGCCAAAGA	0025684320	GTTGGTCACAAATAATCAACCCTGCCTTTGTAGGTGAAAGCAGCCAAAGC	3	22	30894155	diploid	Bos taurus	UM3	0	BOT	CAGCTGTCTTTGTAAAGAAAGTTTCATTGGAACATGGCCATATTTCCTTGCTTACTGATG[T/G]CTTTGGCTGCTTTCACCTACAAAGGCAGGGTTGATTATTTGTGACCAACACCAAAAAGAC	GTCTTTTTGGTGTTGGTCACAAATAATCAACCCTGCCTTTGTAGGTGAAAGCAGCCAAAG[A/C]CATCAGTAAGCAAGGAAATATGGCCATGTTCCAATGAAACTTTCTTTACAAAGACAGCTG	568	3
ARS-BFGL-NGS-108438-0_B_R_1511672492	ARS-BFGL-NGS-108438	BOT	[T/A]	0046605499	AAAATTGCATGTCTAGGGCACATACAGATATTAAACAGTTTCTCTGAAAT	0067660350	AAAATTGCATGTCTAGGGCACATACAGATATTAAACAGTTTCTCTGAAAA	3	11	56617997	diploid	Bos taurus	UM3	0	TOP	AAAAATCTCACTAATTTATAAAAAAATAATCACTCATTCAGATGGCTAAAGGCCTTAATA[A/T]TTTCAGAGAAACTGTTTAATATCTGTATGTGCCCTAGACATGCAATTTTAAGTAGGTTGT	AAAAATCTCACTAATTTATAAAAAAATAATCACTCATTCAGATGGCTAAAGGCCTTAATA[A/T]TTTCAGAGAAACTGTTTAATATCTGTATGTGCCCTAGACATGCAATTTTAAGTAGGTTGT	568	3
ARS-BFGL-NGS-108454-0_T_F_1511679217	ARS-BFGL-NGS-108454	TOP	[A/G]	0058784371	TGGAATTCTCCATCACGTGAAGGCATGCCACATGTGGGAATCTGGGAGCC			3	10	65877655	diploid	Bos taurus	UM3	0	TOP	CCGGGGAGTGTGGAATTCTCCATCACGTGAAGGCATGCCACATGTGGGAATCTGGGAGCC[A/G]CACTGCAGGCCTCCTCCTGCTACCTTCACCACCCCTCACTGATCCTCACTGCACTGGGCC	CCGGGGAGTGTGGAATTCTCCATCACGTGAAGGCATGCCACATGTGGGAATCTGGGAGCC[A/G]CACTGCAGGCCTCCTCCTGCTACCTTCACCACCCCTCACTGATCCTCACTGCACTGGGCC	568	3
ARS-BFGL-NGS-108460-0_T_R_1544344497	ARS-BFGL-NGS-108460	TOP	[A/G]	0043669350	AGGGGGTGTTCTGAAGAGACAGCAGCCTGAACTCACAATCCTACTAGCTC			3	25	687508	diploid	Bos taurus	UM3	0	BOT	CGGTTCCCTGGATCCAGTGGGCAAACAGCCTGCTCTCTCCCTGCCGGGCTTGGCCTCAGG[T/C]GAGCTAGTAGGATTGTGAGTTCAGGCTGCTGTCTCTTCAGAACACCCCCTTTAGCTTTTC	GAAAAGCTAAAGGGGGTGTTCTGAAGAGACAGCAGCCTGAACTCACAATCCTACTAGCTC[A/G]CCTGAGGCCAAGCCCGGCAGGGAGAGAGCAGGCTGTTTGCCCACTGGATCCAGGGAACCG	568	3
ARS-BFGL-NGS-108473-0_T_F_1511680095	ARS-BFGL-NGS-108473	TOP	[A/G]	0019632453	AGTGACAGTGAATCAGAAACCCAGACAGGAACAGATTTTGGAGGAGGGCC			3	2	123615442	diploid	Bos taurus	UM3	0	TOP	GCTGTCGGTAAGTGACAGTGAATCAGAAACCCAGACAGGAACAGATTTTGGAGGAGGGCC[A/G]TGGGGTTTGGTGTCAGGATGCCTGAACCTCAGTTCCCCCACCTGTCAGGTGGAAACAATA	GCTGTCGGTAAGTGACAGTGAATCAGAAACCCAGACAGGAACAGATTTTGGAGGAGGGCC[A/G]TGGGGTTTGGTGTCAGGATGCCTGAACCTCAGTTCCCCCACCTGTCAGGTGGAAACAATA	568	3
ARS-BFGL-NGS-108504-1_T_F_1923524159	ARS-BFGL-NGS-108504	TOP	[A/C]	0033631385	TACCACTGCATCCCCAAATACTTGCAAGAGGCCTGGAACCTTAGGAATCA	0045709328	TACCACTGCATCCCCAAATACTTGCAAGAGGCCTGGAACCTTAGGAATCC	3	15	81255556	diploid	Bos taurus	UM3	0	TOP	GGATAAAGAGGTACCACTGCATCCCCAAATACTTGCAAGAGGCCTGGAACCTTAGGAATC[A/C]ACACAGTCTGTCATTTTTAGCTTTTTCCTCCAATTTCCATTCTAGATAAGAATTTATGCC	GGATAAAGAGGTACCACTGCATCCCCAAATACTTGCAAGAGGCCTGGAACCTTAGGAATC[A/C]ACACAGTCTGTCATTTTTAGCTTTTTCCTCCAATTTCCATTCTAGATAAGAATTTATGCC	568	3
ARS-BFGL-NGS-108505-0_B_F_1511678196	ARS-BFGL-NGS-108505	BOT	[T/C]	0063684496	GACACAATAGAGACTTTATGATTTCCCCTGATCCACCTAGGCAGGCCTTC			3	23	42813241	diploid	Bos taurus	UM3	0	BOT	AGTGCATCTGGACACAATAGAGACTTTATGATTTCCCCTGATCCACCTAGGCAGGCCTTC[T/C]CAAGAGTAGGTCTTGGGAGTGGGTTAAGGATGACACTCTTACAGGTGTGAAGAGGCAGGA	TCCTGCCTCTTCACACCTGTAAGAGTGTCATCCTTAACCCACTCCCAAGACCTACTCTTG[A/G]GAAGGCCTGCCTAGGTGGATCAGGGGAAATCATAAAGTCTCTATTGTGTCCAGATGCACT	568	3
ARS-BFGL-NGS-108542-1_B_F_1923524163	ARS-BFGL-NGS-108542	BOT	[T/G]	0017762509	TAACATGTTCAGCTCAGGACAGCCTGGCCTGAATACAGTGTGGATAATGT	0022768303	TAACATGTTCAGCTCAGGACAGCCTGGCCTGAATACAGTGTGGATAATGG	3	21	11578684	diploid	Bos taurus	UM3	0	BOT	CAGCTTCTTCCTAACATGTTCAGCTCAGGACAGCCTGGCCTGAATACAGTGTGGATAATG[T/G]GATGCAAATTAATTTTTACATGGGAGTTTAACTTTTATAGTGGAACTCCTCAAAGGTAAG	CTTACCTTTGAGGAGTTCCACTATAAAAGTTAAACTCCCATGTAAAAATTAATTTGCATC[A/C]CATTATCCACACTGTATTCAGGCCAGGCTGTCCTGAGCTGAACATGTTAGGAAGAAGCTG	568	3
ARS-BFGL-NGS-108549-0_T_R_1544343919	ARS-BFGL-NGS-108549	TOP	[A/G]	0027659411	AATCCCAGAGAAAGATTCTGACTGCTCCAGCCTGGGTCATGCTCTGTCCC			3	8	82311830	diploid	Bos taurus	UM3	0	BOT	AATGCTCCTTTCCCAAAACTGTCCCAGGGTTCCCGGGGCCAGGCCAATCATTTGAAGCAC[T/C]GGGACAGAGCATGACCCAGGCTGGAGCAGTCAGAATCTTTCTCTGGGATTTTACTTACTG	CAGTAAGTAAAATCCCAGAGAAAGATTCTGACTGCTCCAGCCTGGGTCATGCTCTGTCCC[A/G]GTGCTTCAAATGATTGGCCTGGCCCCGGGAACCCTGGGACAGTTTTGGGAAAGGAGCATT	568	3
ARS-BFGL-NGS-108568-0_T_R_1544344395	ARS-BFGL-NGS-108568	TOP	[A/G]	0063749463	GATGGAAGAAGACACATCGGAAGAAGGCCAGGATGGGGGCTTTCCCTGGT			3	13	39961667	diploid	Bos taurus	UM3	0	BOT	CCCAACTAGGGATTGAATCTGCATCTCCTGTACTGGAAGGTGAAGCCTTAACCACTGGAC[T/C]ACCAGGGAAAGCCCCCATCCTGGCCTTCTTCCGATGTGTCTTCTTCCATCATATAGATCA	TGATCTATATGATGGAAGAAGACACATCGGAAGAAGGCCAGGATGGGGGCTTTCCCTGGT[A/G]GTCCAGTGGTTAAGGCTTCACCTTCCAGTACAGGAGATGCAGATTCAATCCCTAGTTGGG	568	3
ARS-BFGL-NGS-108578-0_T_R_1511679415	ARS-BFGL-NGS-108578	TOP	[A/G]	0064791375	ATCTGGACGAGCTCTTTATTTCATAACAAAACTCCAACATCCTGGCTGCA			3	6	118850620	diploid	Bos taurus	UM3	0	BOT	CGGGCTCCTAACTCCTGGGGCTGCCCAGGAGAAGGCTGGGCTGGAGGCCCATGTGAGTGG[T/C]TGCAGCCAGGATGTTGGAGTTTTGTTATGAAATAAAGAGCTCGTCCAGATGGGACAGAAC	GTTCTGTCCCATCTGGACGAGCTCTTTATTTCATAACAAAACTCCAACATCCTGGCTGCA[A/G]CCACTCACATGGGCCTCCAGCCCAGCCTTCTCCTGGGCAGCCCCAGGAGTTAGGAGCCCG	568	3
ARS-BFGL-NGS-108579-0_T_R_1511679023	ARS-BFGL-NGS-108579	TOP	[A/G]	0029775390	CCGAAGCCTTCTCACCAAAACCAGGAAAACACGGAGGCCCTTAGTCCAAC			3	25	13320944	diploid	Bos taurus	UM3	0	BOT	CCAGCGGGGGACTTGCTTCCACATTCATGTGGCTGTTGATGAACTCACATCCTTGCAGCC[T/C]GTTGGACTAAGGGCCTCCGTGTTTTCCTGGTTTTGGTGAGAAGGCTTCGGTTTCTTGTCA	TGACAAGAAACCGAAGCCTTCTCACCAAAACCAGGAAAACACGGAGGCCCTTAGTCCAAC[A/G]GGCTGCAAGGATGTGAGTTCATCAACAGCCACATGAATGTGGAAGCAAGTCCCCCGCTGG	568	3
ARS-BFGL-NGS-10858-1_T_F_1923524173	ARS-BFGL-NGS-10858	TOP	[A/C]	0069613352	AGAACAGAAGAATTAGAAGGATTGAAAACACCTCAGCAAGACCATGCCCA	0043643406	AGAACAGAAGAATTAGAAGGATTGAAAACACCTCAGCAAGACCATGCCCC	3	4	8665331	diploid	Bos taurus	UM3	0	TOP	GCCGTCAATGCAGAACAGAAGAATTAGAAGGATTGAAAACACCTCAGCAAGACCATGCCC[A/C]AGTTGGCCAGCTAGTAGGCAGAAACTTTCACATTTGTTACTTTAATGGATGGTGCTTCCC	GCCGTCAATGCAGAACAGAAGAATTAGAAGGATTGAAAACACCTCAGCAAGACCATGCCC[A/C]AGTTGGCCAGCTAGTAGGCAGAAACTTTCACATTTGTTACTTTAATGGATGGTGCTTCCC	580	3
ARS-BFGL-NGS-108589-1_B_R_1923524176	ARS-BFGL-NGS-108589	BOT	[T/G]	0019678391	CTCAGTAACTTCAATTTTAATTAAGAAGCACTAGCAGTTAGGAAGGGCCT	0040614375	CTCAGTAACTTCAATTTTAATTAAGAAGCACTAGCAGTTAGGAAGGGCCG	3	5	67408071	diploid	Bos taurus	UM3	0	TOP	AGGGCTATCATTGCAAAGCAAGAATGGCAGCCTAAGTACCTTCCCAAGGCTGTAGCTTGC[A/C]GGCCCTTCCTAACTGCTAGTGCTTCTTAATTAAAATTGAAGTTACTGAGTGAACAATTTC	AGGGCTATCATTGCAAAGCAAGAATGGCAGCCTAAGTACCTTCCCAAGGCTGTAGCTTGC[A/C]GGCCCTTCCTAACTGCTAGTGCTTCTTAATTAAAATTGAAGTTACTGAGTGAACAATTTC	568	3
ARS-BFGL-NGS-108599-0_B_F_1511677520	ARS-BFGL-NGS-108599	BOT	[T/C]	0067604400	GTGACCTGGGTGAAGAATTGAACCTGTGGAAGCTGCAGATTCTGGCCTTG			3	27	44026383	diploid	Bos taurus	UM3	0	BOT	ACAGAAAAGCGTGACCTGGGTGAAGAATTGAACCTGTGGAAGCTGCAGATTCTGGCCTTG[T/C]GGGCTGGAGGCTTCGAGGCTTGCTGTAGTCAGGAGGACCTGTCAGGACGGAGGGTGGCGT	ACGCCACCCTCCGTCCTGACAGGTCCTCCTGACTACAGCAAGCCTCGAAGCCTCCAGCCC[A/G]CAAGGCCAGAATCTGCAGCTTCCACAGGTTCAATTCTTCACCCAGGTCACGCTTTTCTGT	568	3
ARS-BFGL-NGS-108612-0_T_R_1511672849	ARS-BFGL-NGS-108612	TOP	[A/G]	0065788434	GTAGCAGCTGAGAAGACTTGCAGCTTCAGATGACACACAGCCAAGCTGAG			3	14	45945108	diploid	Bos taurus	UM3	0	BOT	AAGTGGAGCTTCTCTGATGAGGACGCACAGGAAGGTGCAGGCCCTTCATCCGGCCTCCCA[T/C]CTCAGCTTGGCTGTGTGTCATCTGAAGCTGCAAGTCTTCTCAGCTGCTACTGAAAACAGT	ACTGTTTTCAGTAGCAGCTGAGAAGACTTGCAGCTTCAGATGACACACAGCCAAGCTGAG[A/G]TGGGAGGCCGGATGAAGGGCCTGCACCTTCCTGTGCGTCCTCATCAGAGAAGCTCCACTT	568	3
ARS-BFGL-NGS-108618-0_B_F_1544343986	ARS-BFGL-NGS-108618	BOT	[T/C]	0063780382	CCACAAAGCTTCCAGTGCCTGGGTCGCTGCCTGAAGCAAAGCCACGGGTT			3	18	54704168	diploid	Bos taurus	UM3	0	BOT	ACTCAAAGGTCCACAAAGCTTCCAGTGCCTGGGTCGCTGCCTGAAGCAAAGCCACGGGTT[T/C]AGGCCCCACATGGTCTTGATCCCTTTGCCCCACCCAGCCAGTCAAAGAGGTGAGCATTCT	AGAATGCTCACCTCTTTGACTGGCTGGGTGGGGCAAAGGGATCAAGACCATGTGGGGCCT[A/G]AACCCGTGGCTTTGCTTCAGGCAGCGACCCAGGCACTGGAAGCTTTGTGGACCTTTGAGT	568	3
ARS-BFGL-NGS-108661-0_B_F_1511680562	ARS-BFGL-NGS-108661	BOT	[T/A]	0019622493	TAAAGACATACATTATAGGTGGTAGTCCTGAGGCCTAGAAGGTAGAGGCT	0064623419	TAAAGACATACATTATAGGTGGTAGTCCTGAGGCCTAGAAGGTAGAGGCA	3	3	29358344	diploid	Bos taurus	UM3	0	BOT	TCGCCCATGATTAAAGACATACATTATAGGTGGTAGTCCTGAGGCCTAGAAGGTAGAGGC[A/T]ACCACTACAGAAGATACATCAGAAGCAATAGATACAAATTCCCTTTCCTTCCCTTCCCAA	TTGGGAAGGGAAGGAAAGGGAATTTGTATCTATTGCTTCTGATGTATCTTCTGTAGTGGT[A/T]GCCTCTACCTTCTAGGCCTCAGGACTACCACCTATAATGTATGTCTTTAATCATGGGCGA	568	3
ARS-BFGL-NGS-108682-1_B_R_1923524186	ARS-BFGL-NGS-108682	BOT	[T/G]	0038628453	CATGGGTCAGAAAAGCTGATCTGATAGGAGTGGCTGGGGTGACCTGAAGT	0065643380	CATGGGTCAGAAAAGCTGATCTGATAGGAGTGGCTGGGGTGACCTGAAGG	3	3	121179950	diploid	Bos taurus	UM3	0	TOP	CCAGCCTTGCCCAGGCGTGCCGGCCTGTGTACCCTGGCCCGTTTGTTCTGCCACAAGTCC[A/C]CTTCAGGTCACCCCAGCCACTCCTATCAGATCAGCTTTTCTGACCCATGGAAGCCCTGGG	CCAGCCTTGCCCAGGCGTGCCGGCCTGTGTACCCTGGCCCGTTTGTTCTGCCACAAGTCC[A/C]CTTCAGGTCACCCCAGCCACTCCTATCAGATCAGCTTTTCTGACCCATGGAAGCCCTGGG	568	3
ARS-BFGL-NGS-108725-0_B_R_1511672922	ARS-BFGL-NGS-108725	BOT	[G/C]	0052709500	CATAAGTAACTTCTAAGACCATGAGGGAAATGGCCAAAGGGATTGTTGAG	0068616423	CATAAGTAACTTCTAAGACCATGAGGGAAATGGCCAAAGGGATTGTTGAC	3	9	31209983	diploid	Bos taurus	UM3	0	TOP	AATTGCTAGTCAAGTATCTCAGGGGAAACATGACTCTCATTTTTCTGTTGCTGTTGTTAA[C/G]TCAACAATCCCTTTGGCCATTTCCCTCATGGTCTTAGAAGTTACTTATGTTATGCATGGA	AATTGCTAGTCAAGTATCTCAGGGGAAACATGACTCTCATTTTTCTGTTGCTGTTGTTAA[C/G]TCAACAATCCCTTTGGCCATTTCCCTCATGGTCTTAGAAGTTACTTATGTTATGCATGGA	568	3
ARS-BFGL-NGS-108758-0_T_R_1511672685	ARS-BFGL-NGS-108758	TOP	[A/G]	0053607457	GATGTGTTCATTTCTTCCTCCTGCAGGCACTCACAGGTGGGCAAGGCCAC			3	21	23361236	diploid	Bos taurus	UM3	0	BOT	AACCCTGCCCTCCGCCTGATATTAAACTGAAGTGCCTTTGTTCAGCTCACAGGGAGACAC[T/C]GTGGCCTTGCCCACCTGTGAGTGCCTGCAGGAGGAAGAAATGAACACATCCCCTTCCAGT	ACTGGAAGGGGATGTGTTCATTTCTTCCTCCTGCAGGCACTCACAGGTGGGCAAGGCCAC[A/G]GTGTCTCCCTGTGAGCTGAACAAAGGCACTTCAGTTTAATATCAGGCGGAGGGCAGGGTT	568	3
ARS-BFGL-NGS-108804-0_B_F_1511678070	ARS-BFGL-NGS-108804	BOT	[T/C]	0070644379	TAAAAATCTACGGAAATGGTAAGTGTGGGCTCTGGCCCACGGGCCCTCCT			3	2	127412313	diploid	Bos taurus	UM3	0	BOT	AGGCGGGGGATAAAAATCTACGGAAATGGTAAGTGTGGGCTCTGGCCCACGGGCCCTCCT[T/C]GCCTCCTTGTGTTTGGGCGGATGGAGAGAAAGAGCACGGTGAACTGCCTTGTCAGTCGGG	CCCGACTGACAAGGCAGTTCACCGTGCTCTTTCTCTCCATCCGCCCAAACACAAGGAGGC[A/G]AGGAGGGCCCGTGGGCCAGAGCCCACACTTACCATTTCCGTAGATTTTTATCCCCCGCCT	580	3
ARS-BFGL-NGS-108859-0_T_R_1511679111	ARS-BFGL-NGS-108859	TOP	[A/G]	0064766313	AATACTTAATCACATTCCCCGGGAGGAATTCCCTCATCTTTTGTGGCTCA			3	27	40083461	diploid	Bos taurus	UM3	0	BOT	CCCATAACTGTCTCCAGAGTGAGAATTTACCTTCATTCCTGGTGGCAAGTGGCCAAGGCA[T/C]TGAGCCACAAAAGATGAGGGAATTCCTCCCGGGGAATGTGATTAAGTATTTTGCAAAGAG	CTCTTTGCAAAATACTTAATCACATTCCCCGGGAGGAATTCCCTCATCTTTTGTGGCTCA[A/G]TGCCTTGGCCACTTGCCACCAGGAATGAAGGTAAATTCTCACTCTGGAGACAGTTATGGG	568	3
ARS-BFGL-NGS-108861-0_T_R_1511678459	ARS-BFGL-NGS-108861	TOP	[A/G]	0017637365	AGGTGAAGCTTCACTGGATCATCTGCCACTTACCTCCTACTATGGAGCCC			3	27	34758932	diploid	Bos taurus	UM3	0	BOT	ATTAATGCAGGGGTCCCCAACCCCTGGGCCACAGGTGCAGGTCAGTGGCCTCTTAGGAAC[T/C]GGGCTCCATAGTAGGAGGTAAGTGGCAGATGATCCAGTGAAGCTTCACCTGTATTTATGG	CCATAAATACAGGTGAAGCTTCACTGGATCATCTGCCACTTACCTCCTACTATGGAGCCC[A/G]GTTCCTAAGAGGCCACTGACCTGCACCTGTGGCCCAGGGGTTGGGGACCCCTGCATTAAT	568	3
ARS-BFGL-NGS-108866-1_B_R_1923524198	ARS-BFGL-NGS-108866	BOT	[T/G]	0030765468	TGTGGCTTGGTGGTCTAGCCTACTTCTGTGCCACCCTTAGGAGCGTTCAT	0051795403	TGTGGCTTGGTGGTCTAGCCTACTTCTGTGCCACCCTTAGGAGCGTTCAG	3	20	24587055	diploid	Bos taurus	UM3	0	TOP	AACGCCACAGTCTGGGCCTGTCCCCACCTCCAGAGCAGGGGACCTTGGGGCCGAGGGGGA[A/C]TGAACGCTCCTAAGGGTGGCACAGAAGTAGGCTAGACCACCAAGCCACAGGCGCTCTGGG	AACGCCACAGTCTGGGCCTGTCCCCACCTCCAGAGCAGGGGACCTTGGGGCCGAGGGGGA[A/C]TGAACGCTCCTAAGGGTGGCACAGAAGTAGGCTAGACCACCAAGCCACAGGCGCTCTGGG	568	3
ARS-BFGL-NGS-108902-0_B_F_1511679698	ARS-BFGL-NGS-108902	BOT	[T/C]	0050780375	TTCTTCTCGTTGCCCCGAACTCCAGGGACTCTGTCCTTAGGCCTCGTCTT			3	2	136128658	diploid	Bos taurus	UM3	0	BOT	CTTTGCTGATTTCTTCTCGTTGCCCCGAACTCCAGGGACTCTGTCCTTAGGCCTCGTCTT[T/C]ATAGACACTCCTTCGGGCTTTAGATGCCTCCTAAATTCATGTCTCTAGCCGAGACATCAC	GTGATGTCTCGGCTAGAGACATGAATTTAGGAGGCATCTAAAGCCCGAAGGAGTGTCTAT[A/G]AAGACGAGGCCTAAGGACAGAGTCCCTGGAGTTCGGGGCAACGAGAAGAAATCAGCAAAG	568	3
ARS-BFGL-NGS-108925-1_T_R_1923524202	ARS-BFGL-NGS-108925	TOP	[A/C]	0010758474	ATGTCCAGTCCAAGACAAGCTGCTTCCACCTGCCAGGGCTCGAGTGCAAA	0031616429	ATGTCCAGTCCAAGACAAGCTGCTTCCACCTGCCAGGGCTCGAGTGCAAC	3	21	2461217	diploid	Bos taurus	UM3	0	BOT	CCTTTCCCCCACCTTCCCAGCTGGCTCCTTTATTTGCTCTTCAGGGAAGCGTGGCCTCCC[T/G]TTGCACTCGAGCCCTGGCAGGTGGAAGCAGCTTGTCTTGGACTGGACATGAGAGAGGCAG	CTGCCTCTCTCATGTCCAGTCCAAGACAAGCTGCTTCCACCTGCCAGGGCTCGAGTGCAA[A/C]GGGAGGCCACGCTTCCCTGAAGAGCAAATAAAGGAGCCAGCTGGGAAGGTGGGGGAAAGG	580	3
ARS-BFGL-NGS-108947-1_T_F_1923524203	ARS-BFGL-NGS-108947	TOP	[A/C]	0060710334	AAGATTCTAGGTGGTTCTTTGCTTGTGACACCCCTGTTACGCTCCATTAA	0058743401	AAGATTCTAGGTGGTTCTTTGCTTGTGACACCCCTGTTACGCTCCATTAC	3	3	114873116	diploid	Bos taurus	UM3	0	TOP	ATGGTGCAGGCAAGATTCTAGGTGGTTCTTTGCTTGTGACACCCCTGTTACGCTCCATTA[A/C]AAAGGCCATTAAAATCATATTCACAGATACTCAGGAAAAGTCTTCCAAACTCAGAAAAAA	ATGGTGCAGGCAAGATTCTAGGTGGTTCTTTGCTTGTGACACCCCTGTTACGCTCCATTA[A/C]AAAGGCCATTAAAATCATATTCACAGATACTCAGGAAAAGTCTTCCAAACTCAGAAAAAA	568	3
ARS-BFGL-NGS-108970-0_T_F_1511677925	ARS-BFGL-NGS-108970	TOP	[A/G]	0067675497	TAAAAAGCTCCTTAGAGTTGCCCTGCTAAGGGCCAAAAGGCCACATCCAC			3	1	157809496	diploid	Bos taurus	UM3	0	TOP	AGCAACTAAGTAAAAAGCTCCTTAGAGTTGCCCTGCTAAGGGCCAAAAGGCCACATCCAC[A/G]AACATCCACTCCTCACTGGTTGAGAGATGGTCCTGGGTATCCGCAGCCCCTCACCTCCAG	AGCAACTAAGTAAAAAGCTCCTTAGAGTTGCCCTGCTAAGGGCCAAAAGGCCACATCCAC[A/G]AACATCCACTCCTCACTGGTTGAGAGATGGTCCTGGGTATCCGCAGCCCCTCACCTCCAG	568	3
ARS-BFGL-NGS-108997-0_B_F_1511672908	ARS-BFGL-NGS-108997	BOT	[T/C]	0033739475	CCCACAAAAATGGAGCCCCCATATCTGTATCAGCTGACCTCCCCTTTGGG			3	25	26736589	diploid	Bos taurus	UM3	0	BOT	AATGCTCCACCCCACAAAAATGGAGCCCCCATATCTGTATCAGCTGACCTCCCCTTTGGG[T/C]ATGGGGCCAGGAGTTGGGGGTGGGGTGGGGGCAGGCTAAGGAATTTCCATTCCCTGGGAT	ATCCCAGGGAATGGAAATTCCTTAGCCTGCCCCCACCCCACCCCCAACTCCTGGCCCCAT[A/G]CCCAAAGGGGAGGTCAGCTGATACAGATATGGGGGCTCCATTTTTGTGGGGTGGAGCATT	568	3
ARS-BFGL-NGS-109001-0_B_F_1511680026	ARS-BFGL-NGS-109001	BOT	[T/C]	0050691316	GTCGGAAAAGTGGCTTGAGGTCGTCAAAGGAACCCTGAGGTCAGGTCTGC			3	25	13510306	diploid	Bos taurus	UM3	0	BOT	GCCCCAGGATGTCGGAAAAGTGGCTTGAGGTCGTCAAAGGAACCCTGAGGTCAGGTCTGC[T/C]GTTTAGAAGCCAGGTGGCCTTGGGAACATCCCACAGCTCTCCCCATCTGGGTCTCCTCAC	GTGAGGAGACCCAGATGGGGAGAGCTGTGGGATGTTCCCAAGGCCACCTGGCTTCTAAAC[A/G]GCAGACCTGACCTCAGGGTTCCTTTGACGACCTCAAGCCACTTTTCCGACATCCTGGGGC	568	3
ARS-BFGL-NGS-109026-0_B_R_1511678238	ARS-BFGL-NGS-109026	BOT	[T/C]	0032749389	TTTTGATCATATTCACTTGAAAATTTGCTGAAAACTTGGCCCTTTCTCTA			3	9	36578334	diploid	Bos taurus	UM3	0	TOP	AGTTGGCAAATCCTCTGAAATTCAATACAAATTTTTGTGTGTATGCTCTTTTTTTTTCCC[A/G]TAGAGAAAGGGCCAAGTTTTCAGCAAATTTTCAAGTGAATATGATCAAAAGAGATTAAGA	AGTTGGCAAATCCTCTGAAATTCAATACAAATTTTTGTGTGTATGCTCTTTTTTTTTCCC[A/G]TAGAGAAAGGGCCAAGTTTTCAGCAAATTTTCAAGTGAATATGATCAAAAGAGATTAAGA	580	3
ARS-BFGL-NGS-109100-0_T_F_1511679561	ARS-BFGL-NGS-109100	TOP	[A/G]	0016709481	CATCCCTGCAAGCCCATTCCTTCTGCCTTACACGCTTCCCCTGTGTCTGC			3	26	12756039	diploid	Bos taurus	UM3	0	TOP	CTGATACGCCCATCCCTGCAAGCCCATTCCTTCTGCCTTACACGCTTCCCCTGTGTCTGC[A/G]TGTCCACCATCCAGCAAGGGCCACACGTTCTCCAGGCTTCTAGGAGCCACCCTAGCAGCA	CTGATACGCCCATCCCTGCAAGCCCATTCCTTCTGCCTTACACGCTTCCCCTGTGTCTGC[A/G]TGTCCACCATCCAGCAAGGGCCACACGTTCTCCAGGCTTCTAGGAGCCACCCTAGCAGCA	580	3
ARS-BFGL-NGS-109135-0_T_R_1511678067	ARS-BFGL-NGS-109135	TOP	[A/G]	0055653425	ATTCGGCTGAAGTTAAAATGAAGCTGGCCCCCTCCTGCGCAGCGGCTGAT			3	20	4886018	diploid	Bos taurus	UM3	0	BOT	AGGCCTGCCTGGCCTTGCCCCATCTGTCCATGCCCCAGCACCCTTCCCTCCCACCTCCTG[T/C]ATCAGCCGCTGCGCAGGAGGGGGCCAGCTTCATTTTAACTTCAGCCGAATCAAAGTCTCG	CGAGACTTTGATTCGGCTGAAGTTAAAATGAAGCTGGCCCCCTCCTGCGCAGCGGCTGAT[A/G]CAGGAGGTGGGAGGGAAGGGTGCTGGGGCATGGACAGATGGGGCAAGGCCAGGCAGGCCT	568	3
ARS-BFGL-NGS-109218-0_T_R_1511672613	ARS-BFGL-NGS-109218	TOP	[A/G]	0017650455	TCTGTTGGAATTACAAACATATCCAGATCACAGCTCTGTGCCACCAAGCA			3	10	45488421	diploid	Bos taurus	UM3	0	BOT	AAATTGGCAAGAGATTGATGTTTTTTATCTTCAATATACTGAAGTAATAGGCCCTGAAGT[T/C]TGCTTGGTGGCACAGAGCTGTGATCTGGATATGTTTGTAATTCCAACAGACTCTGGCTGT	ACAGCCAGAGTCTGTTGGAATTACAAACATATCCAGATCACAGCTCTGTGCCACCAAGCA[A/G]ACTTCAGGGCCTATTACTTCAGTATATTGAAGATAAAAAACATCAATCTCTTGCCAATTT	568	3
ARS-BFGL-NGS-109224-0_T_F_1511678871	ARS-BFGL-NGS-109224	TOP	[A/C]	0015759404	TTGACTCTTTCACACCTTCTGTGTCCTCAACCCCACTTATGTCTCTCCCC			3	22	28524038	diploid	Bos taurus	UM3	0	TOP	CAGTTTCTCATTGACTCTTTCACACCTTCTGTGTCCTCAACCCCACTTATGTCTCTCCCC[A/C]ACTGTCTCCCAGCCAGGGCCCTGGCTGACTGTCCAGGAAGAAAGTAGCAGCAGTAAGACA	CAGTTTCTCATTGACTCTTTCACACCTTCTGTGTCCTCAACCCCACTTATGTCTCTCCCC[A/C]ACTGTCTCCCAGCCAGGGCCCTGGCTGACTGTCCAGGAAGAAAGTAGCAGCAGTAAGACA	568	3
ARS-BFGL-NGS-109317-0_T_R_1511677961	ARS-BFGL-NGS-109317	TOP	[A/G]	0023746323	CAGTGCACACTGTCACAGTGCACACTCACTGTGGCCTTCAGCAAGCCAGC			3	29	49906123	diploid	Bos taurus	UM3	0	BOT	AGCCCACGTTTCGGTCTTTGATGATTGATGTCAGAACTGTCAGGGCACCCGTGGGCATGC[T/C]GCTGGCTTGCTGAAGGCCACAGTGAGTGTGCACTGTGACAGTGTGCACTGTGACTGTACA	TGTACAGTCACAGTGCACACTGTCACAGTGCACACTCACTGTGGCCTTCAGCAAGCCAGC[A/G]GCATGCCCACGGGTGCCCTGACAGTTCTGACATCAATCATCAAAGACCGAAACGTGGGCT	568	3
ARS-BFGL-NGS-109398-0_T_R_1511680115	ARS-BFGL-NGS-109398	TOP	[A/G]	0072694506	TGGAGGAGATGCACAGGGTAACAGGGGCTAGGCGTCACGTCCTCATATCC			3	X	146997660	diploid	Bos taurus	UM3	0	BOT	GGAAGACGGATGCAGGGCCACCTGCGACCTTGTCCAGCGCTCACGGCCCAGCCTGCTGCA[T/C]GGATATGAGGACGTGACGCCTAGCCCCTGTTACCCTGTGCATCTCCTCCAGCCCGGAAGA	TCTTCCGGGCTGGAGGAGATGCACAGGGTAACAGGGGCTAGGCGTCACGTCCTCATATCC[A/G]TGCAGCAGGCTGGGCCGTGAGCGCTGGACAAGGTCGCAGGTGGCCCTGCATCCGTCTTCC	568	3
ARS-BFGL-NGS-109409-0_B_F_1544344556	ARS-BFGL-NGS-109409	BOT	[T/C]	0072720453	GCAGCCAGCAGACGCATGGAGCACCTCTTGCCACAGGGGATGCAGACTGA			3	17	74965918	diploid	Bos taurus	UM3	0	BOT	CTGCGGGACAGCAGCCAGCAGACGCATGGAGCACCTCTTGCCACAGGGGATGCAGACTGA[T/C]GGCCAGTGGGCAGGAAGACGGGGTGGCGGGGTCCTGTGTGAGTGATGACCCCGGCGTGCA	TGCACGCCGGGGTCATCACTCACACAGGACCCCGCCACCCCGTCTTCCTGCCCACTGGCC[A/G]TCAGTCTGCATCCCCTGTGGCAAGAGGTGCTCCATGCGTCTGCTGGCTGCTGTCCCGCAG	568	3
ARS-BFGL-NGS-109438-0_B_R_1544344598	ARS-BFGL-NGS-109438	BOT	[T/C]	0017778320	CTCGGGGGATTTGAATACGCAGCAAAACACATTTCACCTGGTGGCCTCTC			3	16	61759526	diploid	Bos taurus	UM3	0	TOP	GAATGAAAATCCGACAAAGCCCAGAAAGCATCACCAGCCAGTGTGATGCCAGCCTCCTGC[A/G]GAGAGGCCACCAGGTGAAATGTGTTTTGCTGCGTATTCAAATCCCCCGAGGGAGCTTCGA	GAATGAAAATCCGACAAAGCCCAGAAAGCATCACCAGCCAGTGTGATGCCAGCCTCCTGC[A/G]GAGAGGCCACCAGGTGAAATGTGTTTTGCTGCGTATTCAAATCCCCCGAGGGAGCTTCGA	568	3
ARS-BFGL-NGS-109467-0_T_F_1511680339	ARS-BFGL-NGS-109467	TOP	[A/G]	0037682416	TACGATGAGAAATTTTAAACCCTAACTTATGTCATTTAGGCCTTTTCAGG			3	13	28331553	diploid	Bos taurus	UM3	0	TOP	GTCATTAATGTACGATGAGAAATTTTAAACCCTAACTTATGTCATTTAGGCCTTTTCAGG[A/G]CAGACTCTCTTCCAAGATCTTAGCTTTTCAGTTCAGTTCAGTCGCTCAGTCATGTCCGAC	GTCATTAATGTACGATGAGAAATTTTAAACCCTAACTTATGTCATTTAGGCCTTTTCAGG[A/G]CAGACTCTCTTCCAAGATCTTAGCTTTTCAGTTCAGTTCAGTCGCTCAGTCATGTCCGAC	568	3
ARS-BFGL-NGS-109521-0_B_F_1511678320	ARS-BFGL-NGS-109521	BOT	[T/C]	0034691486	ACATGTCAGCAACGCTGAGGCTGAGGAGCTCAGATCTGGATCTAGTGTGT			3	7	6303258	diploid	Bos taurus	UM3	0	BOT	ATCCAACCTCACATGTCAGCAACGCTGAGGCTGAGGAGCTCAGATCTGGATCTAGTGTGT[T/C]GCTGGTGTTTGTTTTGGCCACGTCACACGGCTTGCAGGATCTTAGTTTCCCAGCTTGGGA	TCCCAAGCTGGGAAACTAAGATCCTGCAAGCCGTGTGACGTGGCCAAAACAAACACCAGC[A/G]ACACACTAGATCCAGATCTGAGCTCCTCAGCCTCAGCGTTGCTGACATGTGAGGTTGGAT	568	3
ARS-BFGL-NGS-10953-0_T_F_1511672511	ARS-BFGL-NGS-10953	TOP	[A/G]	0013734409	CCCTCCACCAAGCAATAGAGAATATTTCCTGTCTCATGGCCTATAAACTG			3	12	65727810	diploid	Bos taurus	UM3	0	TOP	AAAAGGCCATCCCTCCACCAAGCAATAGAGAATATTTCCTGTCTCATGGCCTATAAACTG[A/G]GACATTGGCTTTTTTCTTGCCTTTGGACTAGAACTAAAACTTCCTGGATCTTGAGCCTGT	AAAAGGCCATCCCTCCACCAAGCAATAGAGAATATTTCCTGTCTCATGGCCTATAAACTG[A/G]GACATTGGCTTTTTTCTTGCCTTTGGACTAGAACTAAAACTTCCTGGATCTTGAGCCTGT	568	3
ARS-BFGL-NGS-109532-0_T_F_1511678813	ARS-BFGL-NGS-109532	TOP	[A/G]	0072642336	GTCCGTGAGAAGCAGACTTTTCCCAAAGAATCATCTTCACGTTAACCCAC			3	22	56916823	diploid	Bos taurus	UM3	0	TOP	CAGGCCTCCGGTCCGTGAGAAGCAGACTTTTCCCAAAGAATCATCTTCACGTTAACCCAC[A/G]TACGGAGAGCCCTCACGGGCCCCACTGAGACTTGTTACTCATTCACTGCTCACAGTAATC	CAGGCCTCCGGTCCGTGAGAAGCAGACTTTTCCCAAAGAATCATCTTCACGTTAACCCAC[A/G]TACGGAGAGCCCTCACGGGCCCCACTGAGACTTGTTACTCATTCACTGCTCACAGTAATC	568	3
ARS-BFGL-NGS-109547-0_T_R_1511679551	ARS-BFGL-NGS-109547	TOP	[A/G]	0042656435	TCTTGATCCCCTAGCCCTTCTATGACATTTGCCTTGAAATCAGCTGAGTC			3	X	136267678	diploid	Bos taurus	UM3	0	BOT	CTGAGCCCAAACCAGTGGTTTTCTGAGTAAAAGGCGGCCTATTTTACAGAAGATGTAAAA[T/C]GACTCAGCTGATTTCAAGGCAAATGTCATAGAAGGGCTAGGGGATCAAGAATGCTCCTTA	TAAGGAGCATTCTTGATCCCCTAGCCCTTCTATGACATTTGCCTTGAAATCAGCTGAGTC[A/G]TTTTACATCTTCTGTAAAATAGGCCGCCTTTTACTCAGAAAACCACTGGTTTGGGCTCAG	568	3
ARS-BFGL-NGS-109552-0_T_R_1511678967	ARS-BFGL-NGS-109552	TOP	[A/G]	0074667406	ACACACAAGGGCATGGAAAGTCTGACTGGCTGGCCAGAAGAGTGATAATG			3	18	6934625	diploid	Bos taurus	UM3	0	BOT	CCAAGAAACACACTCATTGCCTCTTTGGTTGTTTTATAAACAGTGCTTGGAAACCACGAG[T/C]CATTATCACTCTTCTGGCCAGCCAGTCAGACTTTCCATGCCCTTGTGTGTGATGCCCTTA	TAAGGGCATCACACACAAGGGCATGGAAAGTCTGACTGGCTGGCCAGAAGAGTGATAATG[A/G]CTCGTGGTTTCCAAGCACTGTTTATAAAACAACCAAAGAGGCAATGAGTGTGTTTCTTGG	568	3
ARS-BFGL-NGS-109556-0_T_R_1511679723	ARS-BFGL-NGS-109556	TOP	[A/G]	0018669438	CTTGCTATGCCTTTCAGAAGGTTGAGACAGAGAATCAGTTGCAGCTGGCC			3	4	60185352	diploid	Bos taurus	UM3	0	BOT	GAACAGTGACTGTATCTTTAGCTCCATCAGCATGACCTTTGGCTTCATCAGCGTAGCCCC[T/C]GGCCAGCTGCAACTGATTCTCTGTCTCAACCTTCTGAAAGGCATAGCAAGCGTTCTGAGC	GCTCAGAACGCTTGCTATGCCTTTCAGAAGGTTGAGACAGAGAATCAGTTGCAGCTGGCC[A/G]GGGGCTACGCTGATGAAGCCAAAGGTCATGCTGATGGAGCTAAAGATACAGTCACTGTTC	568	3
ARS-BFGL-NGS-109612-0_B_R_1511679612	ARS-BFGL-NGS-109612	BOT	[T/C]	0056723347	AATCAGTGACCACAAACCAGGGTCTAGAGAGCACTTGTTAACTCATGATA			3	23	29535762	diploid	Bos taurus	UM3	0	TOP	CTGGTGCTGGGGTGCATCAAAAGCCTGAAATAGGAGTCAACCTGGTACTGGGGCCCTACA[A/G]TATCATGAGTTAACAAGTGCTCTCTAGACCCTGGTTTGTGGTCACTGATTGGAAGCCTAA	CTGGTGCTGGGGTGCATCAAAAGCCTGAAATAGGAGTCAACCTGGTACTGGGGCCCTACA[A/G]TATCATGAGTTAACAAGTGCTCTCTAGACCCTGGTTTGTGGTCACTGATTGGAAGCCTAA	568	3
ARS-BFGL-NGS-109631-0_B_F_1544344116	ARS-BFGL-NGS-109631	BOT	[T/C]	0059623395	CAGGGAAGTGTACATCCTTCACAGTGCGCAGACCAAGGCCAGGAAGGTGA			3	29	17226225	diploid	Bos taurus	UM3	0	BOT	AGGGGTGACGCAGGGAAGTGTACATCCTTCACAGTGCGCAGACCAAGGCCAGGAAGGTGA[T/C]GTGAGTTTTCGGAGGGCATCCCCCGGTGAGAAGGAATCAGGAACGCGTTCTCCTCTTAGG	CCTAAGAGGAGAACGCGTTCCTGATTCCTTCTCACCGGGGGATGCCCTCCGAAAACTCAC[A/G]TCACCTTCCTGGCCTTGGTCTGCGCACTGTGAAGGATGTACACTTCCCTGCGTCACCCCT	568	3
ARS-BFGL-NGS-109648-0_T_F_1511678195	ARS-BFGL-NGS-109648	TOP	[A/G]	0069636424	ATTAATTTTCACCAGCTCTGACTTTGAATAAGCTTTCCTCACTTGGCCCC			3	3	36035377	diploid	Bos taurus	UM3	0	TOP	AGTGACTAAAATTAATTTTCACCAGCTCTGACTTTGAATAAGCTTTCCTCACTTGGCCCC[A/G]AAATTAATGGGGGCAGGAGGAGAACCGGACGACAGAGGATGAGATGGCTGGATGGCATCA	AGTGACTAAAATTAATTTTCACCAGCTCTGACTTTGAATAAGCTTTCCTCACTTGGCCCC[A/G]AAATTAATGGGGGCAGGAGGAGAACCGGACGACAGAGGATGAGATGGCTGGATGGCATCA	580	3
ARS-BFGL-NGS-109679-0_T_R_1544344431	ARS-BFGL-NGS-109679	TOP	[A/G]	0026653324	ATAGGTGATCTGGGAAAGAAACTCCTATGGATTCTGGGAGTAAGCTAGAG			3	15	45314266	diploid	Bos taurus	UM3	0	BOT	CCTATCCACTCCTTTAAGACCATCCAAGTAACAAGACCTTCAAATTCCTGGCCCAAACAG[T/C]CTCTAGCTTACTCCCAGAATCCATAGGAGTTTCTTTCCCAGATCACCTATTAAGGGTGAA	TTCACCCTTAATAGGTGATCTGGGAAAGAAACTCCTATGGATTCTGGGAGTAAGCTAGAG[A/G]CTGTTTGGGCCAGGAATTTGAAGGTCTTGTTACTTGGATGGTCTTAAAGGAGTGGATAGG	568	3
ARS-BFGL-NGS-1097-0_B_F_1511679994	ARS-BFGL-NGS-1097	BOT	[T/C]	0056659468	AGTTCTCCCCTTTTCCCAGGAGATGAGCGTGGAACTAATGGGCCACAGCA			3	19	34836416	diploid	Bos taurus	UM3	0	BOT	GCCAACGCTGAGTTCTCCCCTTTTCCCAGGAGATGAGCGTGGAACTAATGGGCCACAGCA[T/C]AGGATCCACAAGTACTTGGTCAGGTCCCGGCTCTTCCTCTACCACCTGTGACCCGGCACA	TGTGCCGGGTCACAGGTGGTAGAGGAAGAGCCGGGACCTGACCAAGTACTTGTGGATCCT[A/G]TGCTGTGGCCCATTAGTTCCACGCTCATCTCCTGGGAAAAGGGGAGAACTCAGCGTTGGC	568	3
ARS-BFGL-NGS-109705-1_B_R_1923524254	ARS-BFGL-NGS-109705	BOT	[T/G]	0016718413	ATGTTATTTTTCCTTTACTATTTTGTCTCATCTCTCTGAACTCTGTAGTT	0062768504	ATGTTATTTTTCCTTTACTATTTTGTCTCATCTCTCTGAACTCTGTAGTG	3	26	8129819	diploid	Bos taurus	UM3	0	TOP	AGGCCTTGTCAATTACAATAACCTTTATTTGAATTAAATTAAAAGAGTAGGTATATGGCC[A/C]ACTACAGAGTTCAGAGAGATGAGACAAAATAGTAAAGGAAAAATAACATTTATGAAAGGC	AGGCCTTGTCAATTACAATAACCTTTATTTGAATTAAATTAAAAGAGTAGGTATATGGCC[A/C]ACTACAGAGTTCAGAGAGATGAGACAAAATAGTAAAGGAAAAATAACATTTATGAAAGGC	568	3
ARS-BFGL-NGS-109711-0_T_R_1511638953	ARS-BFGL-NGS-109711	TOP	[A/G]	0049717492	AACCAATACTGGGGATTTCCATGACTCCAGAATTCCTGACCCTGAGGGCC			3	5	110149999	diploid	Bos taurus	UM3	0	BOT	GCACCAGGGGTGCTGGGTGCTCAAGTACGTGTCTTGGGACAGAGCATCACAGAAGGATCT[T/C]GGCCCTCAGGGTCAGGAATTCTGGAGTCATGGAAATCCCCAGTATTGGTTTTGGTCCTGC	GCAGGACCAAAACCAATACTGGGGATTTCCATGACTCCAGAATTCCTGACCCTGAGGGCC[A/G]AGATCCTTCTGTGATGCTCTGTCCCAAGACACGTACTTGAGCACCCAGCACCCCTGGTGC	568	3
ARS-BFGL-NGS-109714-0_T_R_1511638237	ARS-BFGL-NGS-109714	TOP	[A/G]	0012789317	ACGGAGGCTCTAGATCTTACATCTCAACTTCAAGGCCAGTGGAAAAGGCC			3	29	32308718	diploid	Bos taurus	UM3	0	BOT	ATGGAAATGGGTTAATTACCCAATCAGACTTTTTTCTGAGAATGTTACTATAAATATCCT[T/C]GGCCTTTTCCACTGGCCTTGAAGTTGAGATGTAAGATCTAGAGCCTCCGTATCTACAAGA	TCTTGTAGATACGGAGGCTCTAGATCTTACATCTCAACTTCAAGGCCAGTGGAAAAGGCC[A/G]AGGATATTTATAGTAACATTCTCAGAAAAAAGTCTGATTGGGTAATTAACCCATTTCCAT	568	3
ARS-BFGL-NGS-109722-0_B_F_1511648646	ARS-BFGL-NGS-109722	BOT	[T/C]	0050632339	ACAATGCTATCTTACAATGATATCAGTCCTGTGGTATTAGGATTAGGGAT			3	12	59609816	diploid	Bos taurus	UM3	0	BOT	TCTACCTCTTACAATGCTATCTTACAATGATATCAGTCCTGTGGTATTAGGATTAGGGAT[T/C]GGCCCTGAAGGACTTCCCTGGTGGCTCAGACGGTAAAGCGTCTGCCTACAATTCGGGAGA	TCTCCCGAATTGTAGGCAGACGCTTTACCGTCTGAGCCACCAGGGAAGTCCTTCAGGGCC[A/G]ATCCCTAATCCTAATACCACAGGACTGATATCATTGTAAGATAGCATTGTAAGAGGTAGA	568	3
ARS-BFGL-NGS-109724-0_B_R_1511648430	ARS-BFGL-NGS-109724	BOT	[T/C]	0012695444	CTTTAAATTATGGAAGATGACTGTGTCCATAATACCCTTATGAACAGAAT			3	10	103670792	diploid	Bos taurus	UM3	0	TOP	GGTTGCAAAGAGTCAAACATGATTGAGTGACTAACACTTTTACTTACTAAAATCCGGGCC[A/G]ATTCTGTTCATAAGGGTATTATGGACACAGTCATCTTCCATAATTTAAAGTTGGCAATAA	GGTTGCAAAGAGTCAAACATGATTGAGTGACTAACACTTTTACTTACTAAAATCCGGGCC[A/G]ATTCTGTTCATAAGGGTATTATGGACACAGTCATCTTCCATAATTTAAAGTTGGCAATAA	568	3
ARS-BFGL-NGS-109750-0_B_R_1511644208	ARS-BFGL-NGS-109750	BOT	[T/C]	0020619492	AATGGGAGGAGAAAGGAGTTAATCCTCCGGGAGCAGACACGGCGGTAACG			3	7	45412030	diploid	Bos taurus	UM3	0	TOP	CCATACTTGTGTTTTTATTTTTATTTGGCGGCGGAGGGACTGGAGGGGCACACGGTGGCC[A/G]CGTTACCGCCGTGTCTGCTCCCGGAGGATTAACTCCTTTCTCCTCCCATTGCAGAAGCCC	CCATACTTGTGTTTTTATTTTTATTTGGCGGCGGAGGGACTGGAGGGGCACACGGTGGCC[A/G]CGTTACCGCCGTGTCTGCTCCCGGAGGATTAACTCCTTTCTCCTCCCATTGCAGAAGCCC	568	3
ARS-BFGL-NGS-109752-1_T_R_1923524266	ARS-BFGL-NGS-109752	TOP	[A/C]	0039636314	TCCCATGTCCATGGCTCTCCATTCCCTGGACTGGCTTTATTTCAAGGCCA	0036735510	TCCCATGTCCATGGCTCTCCATTCCCTGGACTGGCTTTATTTCAAGGCCC	3	11	95322986	diploid	Bos taurus	UM3	0	BOT	ACACGGAGTCACGGTCCATTCTGGGAGGCAGGTAACAAACACGGTGCCCGGGGCGGGTAG[T/G]GGCCTTGAAATAAAGCCAGTCCAGGGAATGGAGAGCCATGGACATGGGATTCATCCTGAC	GTCAGGATGAATCCCATGTCCATGGCTCTCCATTCCCTGGACTGGCTTTATTTCAAGGCC[A/C]CTACCCGCCCCGGGCACCGTGTTTGTTACCTGCCTCCCAGAATGGACCGTGACTCCGTGT	568	3
ARS-BFGL-NGS-109754-0_T_F_1511655009	ARS-BFGL-NGS-109754	TOP	[A/G]	0012767499	AGTTGTGCCGCTTCCGTTCCCGTGTGGGTCCCTTTTGTGTCTTGCTGGCC			3	3	121128372	diploid	Bos taurus	UM3	0	TOP	CTGCAGAAACAGTTGTGCCGCTTCCGTTCCCGTGTGGGTCCCTTTTGTGTCTTGCTGGCC[A/G]CTCTGGCTGGACTGCAGTGCTGTGCAGCCGCGCAGAGAAGGCGGCAGCCGGCGCCCTTCC	CTGCAGAAACAGTTGTGCCGCTTCCGTTCCCGTGTGGGTCCCTTTTGTGTCTTGCTGGCC[A/G]CTCTGGCTGGACTGCAGTGCTGTGCAGCCGCGCAGAGAAGGCGGCAGCCGGCGCCCTTCC	568	3
ARS-BFGL-NGS-109764-0_B_R_1511655264	ARS-BFGL-NGS-109764	BOT	[T/C]	0015712358	TTGATTATTTTTTGAACAAATGGAGTCTTGAAAAAACAAGGCTTTCTTTC			3	6	3505409	diploid	Bos taurus	UM3	0	TOP	GACTGAAGCGACTTAGCAGCAGCAGCAGCAGGAATGGATGAAAGAGCACTGCTGAAGGCC[A/G]GAAAGAAAGCCTTGTTTTTTCAAGACTCCATTTGTTCAAAAAATAATCAAAATATTAATC	GACTGAAGCGACTTAGCAGCAGCAGCAGCAGGAATGGATGAAAGAGCACTGCTGAAGGCC[A/G]GAAAGAAAGCCTTGTTTTTTCAAGACTCCATTTGTTCAAAAAATAATCAAAATATTAATC	568	3
ARS-BFGL-NGS-109796-0_T_R_1511638217	ARS-BFGL-NGS-109796	TOP	[A/G]	0067604433	GCAGATAAAAGGGAACACATACACTGCAAGAGCGGGGTCTTGTAAAGGCC			3	5	55989100	diploid	Bos taurus	UM3	0	BOT	ATCTCCAGTGTAAAGTTTGGAGGTGATCAAACTCCTCAGTTCATGGCAGGCTGTCATCAC[T/C]GGCCTTTACAAGACCCCGCTCTTGCAGTGTATGTGTTCCCTTTTATCTGCATAAACTCCC	GGGAGTTTATGCAGATAAAAGGGAACACATACACTGCAAGAGCGGGGTCTTGTAAAGGCC[A/G]GTGATGACAGCCTGCCATGAACTGAGGAGTTTGATCACCTCCAAACTTTACACTGGAGAT	568	3
ARS-BFGL-NGS-109801-0_T_R_1511637857	ARS-BFGL-NGS-109801	TOP	[A/G]	0052717452	GTATGGGGACACGACACACACCCTGGTGGAGAAGATGAACTATACTGGCC			3	17	55713369	diploid	Bos taurus	UM3	0	BOT	ACTCACAGCTTGGAAAGTTGGGGGTCCATGAATGGTGGTGCCTCGAATCCAGGCAGGAAC[T/C]GGCCAGTATAGTTCATCTTCTCCACCAGGGTGTGTGTCGTGTCCCCATACTGTGGGTGGC	GCCACCCACAGTATGGGGACACGACACACACCCTGGTGGAGAAGATGAACTATACTGGCC[A/G]GTTCCTGCCTGGATTCGAGGCACCACCATTCATGGACCCCCAACTTTCCAAGCTGTGAGT	568	3
ARS-BFGL-NGS-109813-0_B_R_1511638728	ARS-BFGL-NGS-109813	BOT	[T/C]	0012714349	TCAGGATCGCCTGAGGATTGCCTAGAGAAATAAGACTTTCTCAGTGTATA			3	17	51746326	diploid	Bos taurus	UM3	0	TOP	CTCAATCTTTCCCAGCATCAGGGTCTTTTTCAATGAGTCGACTCTTCTCATCAGGTGGCC[A/G]TATACACTGAGAAAGTCTTATTTCTCTAGGCAATCCTCAGGCGATCCTGAGGATTTGATC	CTCAATCTTTCCCAGCATCAGGGTCTTTTTCAATGAGTCGACTCTTCTCATCAGGTGGCC[A/G]TATACACTGAGAAAGTCTTATTTCTCTAGGCAATCCTCAGGCGATCCTGAGGATTTGATC	568	3
ARS-BFGL-NGS-109815-0_T_F_1511637733	ARS-BFGL-NGS-109815	TOP	[A/G]	0042699391	TTCAGTCATGTAATACAGACTTCACTAGATATTCCACTTTGATTATGGCC			3	9	83837068	diploid	Bos taurus	UM3	0	TOP	AATTGAGAGTTTCAGTCATGTAATACAGACTTCACTAGATATTCCACTTTGATTATGGCC[A/G]TATTGAAATTGCATTTATGAAAGTGAAAGTTACTTAGTCGTGGCTGACTCTTTGTAACCC	AATTGAGAGTTTCAGTCATGTAATACAGACTTCACTAGATATTCCACTTTGATTATGGCC[A/G]TATTGAAATTGCATTTATGAAAGTGAAAGTTACTTAGTCGTGGCTGACTCTTTGTAACCC	568	3
ARS-BFGL-NGS-109830-0_B_F_1511637938	ARS-BFGL-NGS-109830	BOT	[T/C]	0068607458	AGAGTCCAGACTCTGTGAAGAGAAGCATCTGCTAGGAGAGGATTAAGGCA			3	17	69312539	diploid	Bos taurus	UM3	0	BOT	AGAAGCAGAGAGAGTCCAGACTCTGTGAAGAGAAGCATCTGCTAGGAGAGGATTAAGGCA[T/C]GGCCAATGGGGCAGTATTCGAACCCAGGCAGCCAGCCGCAGAGCCTGGGTTTTTACTCCA	TGGAGTAAAAACCCAGGCTCTGCGGCTGGCTGCCTGGGTTCGAATACTGCCCCATTGGCC[A/G]TGCCTTAATCCTCTCCTAGCAGATGCTTCTCTTCACAGAGTCTGGACTCTCTCTGCTTCT	568	3
ARS-BFGL-NGS-109834-0_B_F_1511638060	ARS-BFGL-NGS-109834	BOT	[T/G]	0016745392	CTTTCTCTGCTTTTTCCAGCTTCTAGAGTCTGCTTAGGTTCTTTGGTCCA			3	10	40794738	diploid	Bos taurus	UM3	0	BOT	AGGAGATTTTCTTTCTCTGCTTTTTCCAGCTTCTAGAGTCTGCTTAGGTTCTTTGGTCCA[T/G]GGCCTTTCCTCCATTTTCAAAGCAGGTTTAGTATTTTTCAAATCCTTCTCCTACCCTAAC	GTTAGGGTAGGAGAAGGATTTGAAAAATACTAAACCTGCTTTGAAAATGGAGGAAAGGCC[A/C]TGGACCAAAGAACCTAAGCAGACTCTAGAAGCTGGAAAAAGCAGAGAAAGAAAATCTCCT	568	3
ARS-BFGL-NGS-109843-0_T_R_1511638877	ARS-BFGL-NGS-109843	TOP	[A/T]	0044613324	ATAGCTATGATAATATCATCAGAACTAGTTTTCTAACAAGTCTGAACCAA	0039635449	ATAGCTATGATAATATCATCAGAACTAGTTTTCTAACAAGTCTGAACCAT	3	4	9615916	diploid	Bos taurus	UM3	0	BOT	GAATTTCAATGATGATTGGTGGCAAATTACTAGCAACTCCCAAGAAAGCCTCCTTTGGCC[A/T]TGGTTCAGACTTGTTAGAAAACTAGTTCTGATGATATTATCATAGCTATAGTTAAGTTGA	TCAACTTAACTATAGCTATGATAATATCATCAGAACTAGTTTTCTAACAAGTCTGAACCA[A/T]GGCCAAAGGAGGCTTTCTTGGGAGTTGCTAGTAATTTGCCACCAATCATCATTGAAATTC	580	3
ARS-BFGL-NGS-109845-0_B_F_1511638468	ARS-BFGL-NGS-109845	BOT	[T/C]	0019699491	GTAGCCCTGAAAACAACAGCAAGAAGATAAACAGAGCACTGAGAGGGACA			3	29	19266026	diploid	Bos taurus	UM3	0	BOT	CATCCATCTTGTAGCCCTGAAAACAACAGCAAGAAGATAAACAGAGCACTGAGAGGGACA[T/C]GGCCGTCCACTCAGACCCAGAACACAGACAACTCCCAGGAAACTGCAGTGGACAGAAGCC	GGCTTCTGTCCACTGCAGTTTCCTGGGAGTTGTCTGTGTTCTGGGTCTGAGTGGACGGCC[A/G]TGTCCCTCTCAGTGCTCTGTTTATCTTCTTGCTGTTGTTTTCAGGGCTACAAGATGGATG	568	3
ARS-BFGL-NGS-109885-0_B_F_1511637912	ARS-BFGL-NGS-109885	BOT	[T/C]	0026741313	AACAAGGAAGGGACTTTGCATCAAAACAAAAGCACTGGGAGCCCAGGGCC			3	22	43723207	diploid	Bos taurus	UM3	0	BOT	ACTTGACAATAACAAGGAAGGGACTTTGCATCAAAACAAAAGCACTGGGAGCCCAGGGCC[T/C]CTAGCACAACCCATGGAAGTCCTGACTGGGGCAATACAGGGCACGCCAAGATGAATGGTG	CACCATTCATCTTGGCGTGCCCTGTATTGCCCCAGTCAGGACTTCCATGGGTTGTGCTAG[A/G]GGCCCTGGGCTCCCAGTGCTTTTGTTTTGATGCAAAGTCCCTTCCTTGTTATTGTCAAGT	568	3
ARS-BFGL-NGS-109887-0_T_F_1511637713	ARS-BFGL-NGS-109887	TOP	[A/G]	0067664386	TCCCAAGCATCCTTTGACAAGACTGGAGAGCCCCATTCTAGACACATGAG			3	8	105345136	diploid	Bos taurus	UM3	0	TOP	AATGACCGCATCCCAAGCATCCTTTGACAAGACTGGAGAGCCCCATTCTAGACACATGAG[A/G]GGCCTGGAGGGCAAATCCAGGAGGAGAAGGGCTCTAGTTAAGGCCCTCAGCAGGGCAAGT	AATGACCGCATCCCAAGCATCCTTTGACAAGACTGGAGAGCCCCATTCTAGACACATGAG[A/G]GGCCTGGAGGGCAAATCCAGGAGGAGAAGGGCTCTAGTTAAGGCCCTCAGCAGGGCAAGT	568	3
ARS-BFGL-NGS-109907-0_B_F_1511638976	ARS-BFGL-NGS-109907	BOT	[T/C]	0032608424	GCAGCTCTTTGGCTCAATACAGTGGGAGCCTGTTCTACATAACAACGGCC			3	21	12539191	diploid	Bos taurus	UM3	0	BOT	GCCTGAGCAGGCAGCTCTTTGGCTCAATACAGTGGGAGCCTGTTCTACATAACAACGGCC[T/C]GCAAGGTGCACCGGATGAGACTAGCTGGGCTCTGGGAATGCCCTTGACGAAGATGGGTTA	TAACCCATCTTCGTCAAGGGCATTCCCAGAGCCCAGCTAGTCTCATCCGGTGCACCTTGC[A/G]GGCCGTTGTTATGTAGAACAGGCTCCCACTGTATTGAGCCAAAGAGCTGCCTGCTCAGGC	568	3
ARS-BFGL-NGS-110003-0_T_F_1511644029	ARS-BFGL-NGS-110003	TOP	[A/G]	0066621430	AACTCACATCTACTGCACGTGGTATTGGCTGGGATAGCTCTACCAAGGCC			3	24	48713379	diploid	Bos taurus	UM3	0	TOP	CAGTAGGTACAACTCACATCTACTGCACGTGGTATTGGCTGGGATAGCTCTACCAAGGCC[A/G]GAAGATCCACTTCCAAGACGGCTTGTTTCTGAGGCTGGCGAGTTGTGTTGGCTTCACCTC	CAGTAGGTACAACTCACATCTACTGCACGTGGTATTGGCTGGGATAGCTCTACCAAGGCC[A/G]GAAGATCCACTTCCAAGACGGCTTGTTTCTGAGGCTGGCGAGTTGTGTTGGCTTCACCTC	568	3
ARS-BFGL-NGS-110038-0_B_F_1511648144	ARS-BFGL-NGS-110038	BOT	[T/C]	0046654311	ACATTGGAAACCAGCCCCGGCTTTACCGTGCCTCGGATGAGTTATGTGAC			3	2	133914351	diploid	Bos taurus	UM3	0	BOT	GCAGTTACTTACATTGGAAACCAGCCCCGGCTTTACCGTGCCTCGGATGAGTTATGTGAC[T/C]GGCCGCAAGGATGACAGAAGCCTGAGTCTCCTCATTAGAGCCGAGAGCGCAAGGCAGCCC	GGGCTGCCTTGCGCTCTCGGCTCTAATGAGGAGACTCAGGCTTCTGTCATCCTTGCGGCC[A/G]GTCACATAACTCATCCGAGGCACGGTAAAGCCGGGGCTGGTTTCCAATGTAAGTAACTGC	568	3
ARS-BFGL-NGS-110048-0_B_F_1511643398	ARS-BFGL-NGS-110048	BOT	[T/C]	0053667347	TCTTGTGAGAAACCCTCCCCGTGCTTCTAAACCTGCCAAAGATGGAGAAC			3	18	53894172	diploid	Bos taurus	UM3	0	BOT	AGGATGGAGTTCTTGTGAGAAACCCTCCCCGTGCTTCTAAACCTGCCAAAGATGGAGAAC[T/C]GGCCCCATCTCTGTGTCAGGTTGAGGGGCAGGGCAGGCAAGGGGCCACCTCTGTGAGCTC	GAGCTCACAGAGGTGGCCCCTTGCCTGCCCTGCCCCTCAACCTGACACAGAGATGGGGCC[A/G]GTTCTCCATCTTTGGCAGGTTTAGAAGCACGGGGAGGGTTTCTCACAAGAACTCCATCCT	568	3
ARS-BFGL-NGS-110051-0_T_F_1511644035	ARS-BFGL-NGS-110051	TOP	[A/G]	0055619453	AACTGCACTTAAATATCTTACTTTTACCAACCTTGCAAACACAAATGGCC			3	4	100847049	diploid	Bos taurus	UM3	0	TOP	CAGTCATCCCAACTGCACTTAAATATCTTACTTTTACCAACCTTGCAAACACAAATGGCC[A/G]TAACACATTGCTGGGGCTCTCCCCAGAGACGTGGGAGAGACCCCATCAAGTGAAAGGTCC	CAGTCATCCCAACTGCACTTAAATATCTTACTTTTACCAACCTTGCAAACACAAATGGCC[A/G]TAACACATTGCTGGGGCTCTCCCCAGAGACGTGGGAGAGACCCCATCAAGTGAAAGGTCC	568	3
ARS-BFGL-NGS-110070-0_B_F_1511648044	ARS-BFGL-NGS-110070	BOT	[T/C]	0024758352	GGGCACAGGACCTGAGCAGTCTGTTCAGTTATCTTCCCGAACAGGAGCCA			3	10	53041455	diploid	Bos taurus	UM3	0	BOT	GAGCTCCACAGGGCACAGGACCTGAGCAGTCTGTTCAGTTATCTTCCCGAACAGGAGCCA[T/C]GGCCTCGACCCAGCACAGGCCTAACTCCTTAGAAGACAGGGGACTTGCTCACAAGGGTGA	TCACCCTTGTGAGCAAGTCCCCTGTCTTCTAAGGAGTTAGGCCTGTGCTGGGTCGAGGCC[A/G]TGGCTCCTGTTCGGGAAGATAACTGAACAGACTGCTCAGGTCCTGTGCCCTGTGGAGCTC	568	3
ARS-BFGL-NGS-110072-0_B_R_1511643728	ARS-BFGL-NGS-110072	BOT	[T/C]	0073781422	AGATCAGAAGAATACAGCAAAACTAAAGAAGACTTTTGACTTCCAAGCCA			3	6	65075381	diploid	Bos taurus	UM3	0	TOP	ATTATTCCAGAGTAAATAATCAAAGAGGCCAGTGAAAAAGTTCCAATGACTTTTATGGCC[A/G]TGGCTTGGAAGTCAAAAGTCTTCTTTAGTTTTGCTGTATTCTTCTGATCTCAGAGATCAC	ATTATTCCAGAGTAAATAATCAAAGAGGCCAGTGAAAAAGTTCCAATGACTTTTATGGCC[A/G]TGGCTTGGAAGTCAAAAGTCTTCTTTAGTTTTGCTGTATTCTTCTGATCTCAGAGATCAC	568	3
ARS-BFGL-NGS-110077-0_T_R_1511648299	ARS-BFGL-NGS-110077	TOP	[A/G]	0045765477	GAGCACCCATCATGGTGTGTAAGCCTGTGTAAGTGTGGCTGTGTATGGCC			3	26	21322557	diploid	Bos taurus	UM3	0	BOT	GGAGCTATAGAGAGGACACTTGGTCTTGCCCCTGTGGGGCTTACAGTCTATGTGCAGACA[T/C]GGCCATACACAGCCACACTTACACAGGCTTACACACCATGATGGGTGCTCCCATTGTGTA	TACACAATGGGAGCACCCATCATGGTGTGTAAGCCTGTGTAAGTGTGGCTGTGTATGGCC[A/G]TGTCTGCACATAGACTGTAAGCCCCACAGGGGCAAGACCAAGTGTCCTCTCTATAGCTCC	568	3
ARS-BFGL-NGS-110084-0_B_R_1511648134	ARS-BFGL-NGS-110084	BOT	[T/C]	0056691308	TTGTGGATGACAAAGGCATACAGAAGGGGCTTTCTGGGGGGTCAGGCTAA			3	27	367537	diploid	Bos taurus	UM3	0	TOP	GCAGCCACACATCGCCTCCAGCCCTGGGGACACTAAGAACAGACTCTTGTTCTGTGGGCC[A/G]TTAGCCTGACCCCCCAGAAAGCCCCTTCTGTATGCCTTTGTCATCCACAAGCTGCTGTCC	GCAGCCACACATCGCCTCCAGCCCTGGGGACACTAAGAACAGACTCTTGTTCTGTGGGCC[A/G]TTAGCCTGACCCCCCAGAAAGCCCCTTCTGTATGCCTTTGTCATCCACAAGCTGCTGTCC	568	3
ARS-BFGL-NGS-110086-0_B_R_1511642696	ARS-BFGL-NGS-110086	BOT	[T/C]	0059718345	GAGATAATGATCTTTTTCACAGAGACTAATGAGTTTGAGAAGTCTGATAA			3	20	11310896	diploid	Bos taurus	UM3	0	TOP	AAGAGTACTGGAGTGGGGTGCCATTGCCTTCTCCGGACTTGTTGAATGAATCAATAGGCC[A/G]TTATCAGACTTCTCAAACTCATTAGTCTCTGTGAAAAAGATCATTATCTCTGTCAACAAA	AAGAGTACTGGAGTGGGGTGCCATTGCCTTCTCCGGACTTGTTGAATGAATCAATAGGCC[A/G]TTATCAGACTTCTCAAACTCATTAGTCTCTGTGAAAAAGATCATTATCTCTGTCAACAAA	568	3
ARS-BFGL-NGS-110088-0_B_F_1511648436	ARS-BFGL-NGS-110088	BOT	[T/G]	0032627347	CAGTTTGGATCCTCTGATGTTGAGGAAGATGTGAACGATGGCCAAAGGCC			3	18	63960153	diploid	Bos taurus	UM3	0	BOT	GGTTTCTCACCAGTTTGGATCCTCTGATGTTGAGGAAGATGTGAACGATGGCCAAAGGCC[T/G]TTCCATATTCATTACATTTATATGACTTCCCACCACTGTGGATTCTTTGGTGTTCATTAA	TTAATGAACACCAAAGAATCCACAGTGGTGGGAAGTCATATAAATGTAATGAATATGGAA[A/C]GGCCTTTGGCCATCGTTCACATCTTCCTCAACATCAGAGGATCCAAACTGGTGAGAAACC	568	3
ARS-BFGL-NGS-11011-0_B_R_1511678850	ARS-BFGL-NGS-11011	BOT	[T/C]	0055697504	TGGGTCTGCTCTCCAAGGAACCTCAAGGCTCCCTGAGGGCTTGGAAAGAC			3	7	16520957	diploid	Bos taurus	UM3	0	TOP	CAGTAACAGGGCAGGTGGTGCGAGGAGAGAGGGTGGCCCAGAGAAGTCTCAGAAGGTGCC[A/G]GTCTTTCCAAGCCCTCAGGGAGCCTTGAGGTTCCTTGGAGAGCAGACCCAGCCTCCAGCC	CAGTAACAGGGCAGGTGGTGCGAGGAGAGAGGGTGGCCCAGAGAAGTCTCAGAAGGTGCC[A/G]GTCTTTCCAAGCCCTCAGGGAGCCTTGAGGTTCCTTGGAGAGCAGACCCAGCCTCCAGCC	568	3
ARS-BFGL-NGS-110110-0_T_F_1511644169	ARS-BFGL-NGS-110110	TOP	[A/G]	0071619434	TTACTCCCCTCCACTCACTTTTGCCCTGCGGTATATACATATAGGGAATG			3	10	20693677	diploid	Bos taurus	UM3	0	TOP	CCACTAGACCTTACTCCCCTCCACTCACTTTTGCCCTGCGGTATATACATATAGGGAATG[A/G]GGCCGGACCAAGGAGAGGCCAGGTGAGAAGAGTGGAGGTGGAGGCAGGGACAGCCTGGGA	CCACTAGACCTTACTCCCCTCCACTCACTTTTGCCCTGCGGTATATACATATAGGGAATG[A/G]GGCCGGACCAAGGAGAGGCCAGGTGAGAAGAGTGGAGGTGGAGGCAGGGACAGCCTGGGA	568	3
ARS-BFGL-NGS-110115-0_T_R_1511643055	ARS-BFGL-NGS-110115	TOP	[A/G]	0025678316	TCTGACACTGTCTACCGGAGGCATGGATACAGCAGAGAAAGTCACCCCGG			3	20	369578	diploid	Bos taurus	UM3	0	BOT	ACGGGGGTCTGTGGGTGTGGTGACAAGCTTGACAGGCAGACTGGCTCTGGGCAGCAGGCC[T/C]CCGGGGTGACTTTCTCTGCTGTATCCATGCCTCCGGTAGACAGTGTCAGAGTGCCATCTA	TAGATGGCACTCTGACACTGTCTACCGGAGGCATGGATACAGCAGAGAAAGTCACCCCGG[A/G]GGCCTGCTGCCCAGAGCCAGTCTGCCTGTCAAGCTTGTCACCACACCCACAGACCCCCGT	568	3
ARS-BFGL-NGS-110190-1_T_F_1923524321	ARS-BFGL-NGS-110190	TOP	[A/C]	0037671364	GAAGGGGACTTCCTCCCAGGTTAATGACCCACAAGCCACACTTGAACCAA	0043615364	GAAGGGGACTTCCTCCCAGGTTAATGACCCACAAGCCACACTTGAACCAC	3	28	45290843	diploid	Bos taurus	UM3	0	TOP	GGAATATTCAGGAAGGGGACTTCCTCCCAGGTTAATGACCCACAAGCCACACTTGAACCA[A/C]GGCCTTCACCCTGAAGAGTGTGTGCAGAGGGGCTGATCTGGGAAGAAAGGCGTAAACAAC	GGAATATTCAGGAAGGGGACTTCCTCCCAGGTTAATGACCCACAAGCCACACTTGAACCA[A/C]GGCCTTCACCCTGAAGAGTGTGTGCAGAGGGGCTGATCTGGGAAGAAAGGCGTAAACAAC	568	3
ARS-BFGL-NGS-110255-0_B_F_1511642664	ARS-BFGL-NGS-110255	BOT	[T/C]	0043636332	AAAGCTTCTATAGAGAGCCGGAGAGTAAATATCTGAGGTTGTACAGGCCA			3	22	42284451	diploid	Bos taurus	UM3	0	BOT	AAGAACCAACAAAGCTTCTATAGAGAGCCGGAGAGTAAATATCTGAGGTTGTACAGGCCA[T/C]GTGAAGACTCGATAACATATTTCCCTTTGCCAAATTTTTGTCCGGTCTTTAAAACTGTAC	GTACAGTTTTAAAGACCGGACAAAAATTTGGCAAAGGGAAATATGTTATCGAGTCTTCAC[A/G]TGGCCTGTACAACCTCAGATATTTACTCTCCGGCTCTCTATAGAAGCTTTGTTGGTTCTT	568	3
ARS-BFGL-NGS-110280-0_B_F_1511652518	ARS-BFGL-NGS-110280	BOT	[T/C]	0038774389	CAGTGAAGTTGGAGAGTTGTCCTGTAGGGTTAAGTAACAAGGTTTTGTAC			3	26	7720139	diploid	Bos taurus	UM3	0	BOT	ACTGTCAACCCAGTGAAGTTGGAGAGTTGTCCTGTAGGGTTAAGTAACAAGGTTTTGTAC[T/C]TGGCCCTGCTCTGTCTGACAGCTTTACCAACATTATAACTAAAGATATAGCATTCATGTC	GACATGAATGCTATATCTTTAGTTATAATGTTGGTAAAGCTGTCAGACAGAGCAGGGCCA[A/G]GTACAAAACCTTGTTACTTAACCCTACAGGACAACTCTCCAACTTCACTGGGTTGACAGT	568	3
ARS-BFGL-NGS-110288-0_B_F_1511654498	ARS-BFGL-NGS-110288	BOT	[T/C]	0026600332	CTAGCACAGCTTTGGTTCACAGAAGTAAGGATGTGAGAAAGCCACTCACA			3	25	18954239	diploid	Bos taurus	UM3	0	BOT	CCAGAGAGATCTAGCACAGCTTTGGTTCACAGAAGTAAGGATGTGAGAAAGCCACTCACA[T/C]TGGCCAGCTAGAACCCCCAGTTCTTTGAAGCATGTCCACAGAGCCTCAAGAAGGATTGGG	CCCAATCCTTCTTGAGGCTCTGTGGACATGCTTCAAAGAACTGGGGGTTCTAGCTGGCCA[A/G]TGTGAGTGGCTTTCTCACATCCTTACTTCTGTGAACCAAAGCTGTGCTAGATCTCTCTGG	568	3
ARS-BFGL-NGS-110306-0_B_R_1511653912	ARS-BFGL-NGS-110306	BOT	[T/C]	0027770402	TTTTCTTTTTTGCATGTGGCTTTTCTAGGTGCCATTTGTTGAACAGGCCA			3	4	41052453	diploid	Bos taurus	UM3	0	TOP	ATATGTTTATGGTCAGCTGACACTCAACAAGAGTGCCAAGATCATTCCGTGAGAGAGAGG[A/G]TGGCCTGTTCAACAAATGGCACCTAGAAAAGCCACATGCAAAAAAGAAAAAAAAAAGAAA	ATATGTTTATGGTCAGCTGACACTCAACAAGAGTGCCAAGATCATTCCGTGAGAGAGAGG[A/G]TGGCCTGTTCAACAAATGGCACCTAGAAAAGCCACATGCAAAAAAGAAAAAAAAAAGAAA	568	3
ARS-BFGL-NGS-110315-0_T_F_1511652849	ARS-BFGL-NGS-110315	TOP	[A/G]	0056634307	CACGTGGAGTTAATTCATTCTGTTAGTCTAAGACGCTGTCTCTTGTGAGC			3	21	63659620	diploid	Bos taurus	UM3	0	TOP	AACTCCTCCCCACGTGGAGTTAATTCATTCTGTTAGTCTAAGACGCTGTCTCTTGTGAGC[A/G]TGGCCTACACGCTGGGATTCCAGATGCAAACAGCTAGAAGTGGCTGGAATTTGAAGGCAT	AACTCCTCCCCACGTGGAGTTAATTCATTCTGTTAGTCTAAGACGCTGTCTCTTGTGAGC[A/G]TGGCCTACACGCTGGGATTCCAGATGCAAACAGCTAGAAGTGGCTGGAATTTGAAGGCAT	568	3
ARS-BFGL-NGS-110326-0_T_R_1511653077	ARS-BFGL-NGS-110326	TOP	[A/G]	0043691440	TGGGAATGAATCTTTAACCCATAGGCTAACAACTACCATGATCACATCCC			3	22	35385782	diploid	Bos taurus	UM3	0	BOT	AATTCCCTAAAAGGCAAAAAGAGACCGTGGATTTGCACAAGGGTCTTTGAGGTAGGGCCA[T/C]GGGATGTGATCATGGTAGTTGTTAGCCTATGGGTTAAAGATTCATTCCCAGATCGGGCTG	CAGCCCGATCTGGGAATGAATCTTTAACCCATAGGCTAACAACTACCATGATCACATCCC[A/G]TGGCCCTACCTCAAAGACCCTTGTGCAAATCCACGGTCTCTTTTTGCCTTTTAGGGAATT	568	3
ARS-BFGL-NGS-110327-0_T_F_1511653037	ARS-BFGL-NGS-110327	TOP	[A/G]	0044781321	CTTTTGAATTAGCATTTCTCTGTCATAGGAGGATCTGTAAAACAGTGCCC			3	29	28621321	diploid	Bos taurus	UM3	0	TOP	AATCCTTTTTCTTTTGAATTAGCATTTCTCTGTCATAGGAGGATCTGTAAAACAGTGCCC[A/G]TGGCCTTTTGTCTTAAGCTGGGGAGGCATATTTATAGAGCCAGTTCTACTTATCCTTCCT	AATCCTTTTTCTTTTGAATTAGCATTTCTCTGTCATAGGAGGATCTGTAAAACAGTGCCC[A/G]TGGCCTTTTGTCTTAAGCTGGGGAGGCATATTTATAGAGCCAGTTCTACTTATCCTTCCT	568	3
ARS-BFGL-NGS-110339-0_T_R_1511653151	ARS-BFGL-NGS-110339	TOP	[A/C]	0050705463	GAACATGTAATTGACAGGCAGATAAAGATGAGTCTGCAAAGGAGACAGGA			3	1	111495891	diploid	Bos taurus	UM3	0	BOT	ACAGCAAAAGTAGGATTACACTAAAACCTCGTTTGTGGCTTTCTTCCAAATATTTGGCCA[T/G]TCCTGTCTCCTTTGCAGACTCATCTTTATCTGCCTGTCAATTACATGTTCATGTTCCTCA	TGAGGAACATGAACATGTAATTGACAGGCAGATAAAGATGAGTCTGCAAAGGAGACAGGA[A/C]TGGCCAAATATTTGGAAGAAAGCCACAAACGAGGTTTTAGTGTAATCCTACTTTTGCTGT	568	3
ARS-BFGL-NGS-110341-0_T_R_1511653057	ARS-BFGL-NGS-110341	TOP	[A/G]	0074632344	ATGGCTGCCATCTCTCATCTGCCTTTCAAATCACATGCAAGGCAATCACA			3	5	34896625	diploid	Bos taurus	UM3	0	BOT	AATGGAAACTGCTTTTCCTGGAATTCCCATCCACGTCTGCTTCTGGATTAGGGTTGGCCA[T/C]TGTGATTGCCTTGCATGTGATTTGAAAGGCAGATGAGAGATGGCAGCCATGATGCTTGTG	CACAAGCATCATGGCTGCCATCTCTCATCTGCCTTTCAAATCACATGCAAGGCAATCACA[A/G]TGGCCAACCCTAATCCAGAAGCAGACGTGGATGGGAATTCCAGGAAAAGCAGTTTCCATT	568	3
ARS-BFGL-NGS-110363-1_B_F_1923524341	ARS-BFGL-NGS-110363	BOT	[T/G]	0071748451	GTCCTGTCAAGTCCTATGAAGCAGACACCTGAGCAGAAGCCAGTGCACGT	0010721461	GTCCTGTCAAGTCCTATGAAGCAGACACCTGAGCAGAAGCCAGTGCACGG	3	5	108172899	diploid	Bos taurus	UM3	0	BOT	ACAGCTCACCAGTCCTGTCAAGTCCTATGAAGCAGACACCTGAGCAGAAGCCAGTGCACG[T/G]GGGCCCCACCTCCAGTTCTGTCTTTGAATTTCCATCGGGACAGGCTTTCCTGGTAGGACA	TGTCCTACCAGGAAAGCCTGTCCCGATGGAAATTCAAAGACAGAACTGGAGGTGGGGCCC[A/C]CGTGCACTGGCTTCTGCTCAGGTGTCTGCTTCATAGGACTTGACAGGACTGGTGAGCTGT	568	3
ARS-BFGL-NGS-110409-0_T_R_1511653221	ARS-BFGL-NGS-110409	TOP	[A/C]	0073668401	CTTTACTTAGACCCTGCTGTTCACCGGCCATCAAGGGCTCGATGTGGCCC			3	13	79623291	diploid	Bos taurus	UM3	0	BOT	ACCAGAGGTGGGTCCTGGAGTGCGTGGTGGGTGGCTGGCTGAGCCTGGTCACCTTCACCT[T/G]GGGCCACATCGAGCCCTTGATGGCCGGTGAACAGCAGGGTCTAAGTAAAGGGAGCCACAG	CTGTGGCTCCCTTTACTTAGACCCTGCTGTTCACCGGCCATCAAGGGCTCGATGTGGCCC[A/C]AGGTGAAGGTGACCAGGCTCAGCCAGCCACCCACCACGCACTCCAGGACCCACCTCTGGT	568	3
ARS-BFGL-NGS-110420-0_T_R_1511655715	ARS-BFGL-NGS-110420	TOP	[A/G]	0016621452	AGAGTGGACTCTGGTGCCAATTTTAATAAGAACACTAATCCTCTCGGATC			3	23	36558895	diploid	Bos taurus	UM3	0	BOT	GTATTTGGAAATGGGGTCCCTAAGGAAGTAAAGTTAAATTAAGTCATAAGACCGGGGCCC[T/C]GATCCGAGAGGATTAGTGTTCTTATTAAAATTGGCACCAGAGTCCACTCTCTACCCATAA	TTATGGGTAGAGAGTGGACTCTGGTGCCAATTTTAATAAGAACACTAATCCTCTCGGATC[A/G]GGGCCCCGGTCTTATGACTTAATTTAACTTTACTTCCTTAGGGACCCCATTTCCAAATAC	580	3
ARS-BFGL-NGS-110428-0_T_R_1511654861	ARS-BFGL-NGS-110428	TOP	[A/G]	0072713377	GGGGACAGGGTTTGATGTTTTAGTCCAGACAGCTTTGACCATTGGGTCAC			3	20	56291700	diploid	Bos taurus	UM3	0	BOT	CTAAGAATATCATTCTTGTTACCATTGTTGAAAAGTTAAGTACTTCCTTTCAAGGGGCCC[T/C]GTGACCCAATGGTCAAAGCTGTCTGGACTAAAACATCAAACCCTGTCCCCTAAGAAGTGA	TCACTTCTTAGGGGACAGGGTTTGATGTTTTAGTCCAGACAGCTTTGACCATTGGGTCAC[A/G]GGGCCCCTTGAAAGGAAGTACTTAACTTTTCAACAATGGTAACAAGAATGATATTCTTAG	568	3
ARS-BFGL-NGS-110434-0_T_R_1511652853	ARS-BFGL-NGS-110434	TOP	[C/G]	0038650427	ATGAGTTACCTAGAACAGTCAAAATCACAGAGTCACAAAGTACCTGCCAC	0052694414	ATGAGTTACCTAGAACAGTCAAAATCACAGAGTCACAAAGTACCTGCCAG	3	12	10147401	diploid	Bos taurus	UM3	0	BOT	AACTCTGTCCCCACTGAACATTAACTCCTACCCCCTCCCCACACCCTCACACCTCGGCCC[C/G]TGGCAGGTACTTTGTGACTCTGTGATTTTGACTGTTCTAGGTAACTCATATAAATGGAAT	ATTCCATTTATATGAGTTACCTAGAACAGTCAAAATCACAGAGTCACAAAGTACCTGCCA[C/G]GGGCCGAGGTGTGAGGGTGTGGGGAGGGGGTAGGAGTTAATGTTCAGTGGGGACAGAGTT	568	3
ARS-BFGL-NGS-110438-0_B_F_1511653326	ARS-BFGL-NGS-110438	BOT	[T/C]	0035750504	TACACATCTCACAGCTTATTCAACTCTCAGACACATGGCTCTTGTGGCCC			3	7	27258897	diploid	Bos taurus	UM3	0	BOT	ACGTTGACTGTACACATCTCACAGCTTATTCAACTCTCAGACACATGGCTCTTGTGGCCC[T/C]TTCCCAGGACGGATGATTATTTGGAGGAGGGAAATACTCAAGACATACTAACAGTCTAAG	CTTAGACTGTTAGTATGTCTTGAGTATTTCCCTCCTCCAAATAATCATCCGTCCTGGGAA[A/G]GGGCCACAAGAGCCATGTGTCTGAGAGTTGAATAAGCTGTGAGATGTGTACAGTCAACGT	568	3
ARS-BFGL-NGS-110461-0_B_F_1511654730	ARS-BFGL-NGS-110461	BOT	[T/C]	0054757409	CCCCACTGAGCTCTCCCCATCTCTGCATCTGCCAGGTCCTTTCCCATCCC			3	15	53072568	diploid	Bos taurus	UM3	0	BOT	CCTGTCCCTGCCCCACTGAGCTCTCCCCATCTCTGCATCTGCCAGGTCCTTTCCCATCCC[T/C]GGGCCCTGCACACTTGAGTTCCCTTGGCTTAGAAGTGCAGTTTCCTGCTTATCCTTCAAG	CTTGAAGGATAAGCAGGAAACTGCACTTCTAAGCCAAGGGAACTCAAGTGTGCAGGGCCC[A/G]GGGATGGGAAAGGACCTGGCAGATGCAGAGATGGGGAGAGCTCAGTGGGGCAGGGACAGG	568	3
ARS-BFGL-NGS-110492-0_B_F_1511655760	ARS-BFGL-NGS-110492	BOT	[T/C]	0034647388	CATGCAACAGAGTTGAGAAACCACTTATATACAGAGCCCCTGCCTGGCCC			3	8	71742957	diploid	Bos taurus	UM3	0	BOT	GTGGTTCCAGCATGCAACAGAGTTGAGAAACCACTTATATACAGAGCCCCTGCCTGGCCC[T/C]GATACACCTGCTCTCTGCTCGCTCTTACCTCTTGCATTCCCAGCCCGCTTTGTGCTCTGA	TCAGAGCACAAAGCGGGCTGGGAATGCAAGAGGTAAGAGCGAGCAGAGAGCAGGTGTATC[A/G]GGGCCAGGCAGGGGCTCTGTATATAAGTGGTTTCTCAACTCTGTTGCATGCTGGAACCAC	568	3
ARS-BFGL-NGS-110503-1_T_R_1924277411	ARS-BFGL-NGS-110503	TOP	[A/G]	0015802381	TGATTCAACAACCTTTCATCAGCAGACTATCATTTTCTTCAGGACCTACC			3	7	87700528	diploid	Bos taurus	UM3	0	BOT	GGCTAAGAAGTACCCACTGATGTGCAGGGCCGAGTCCCAGGTTTTCTTCCTGTAGGGCCC[T/C]GGTAGGTCCTGAAGAAAATGATAGTCTGCTGATGAAAGGTTGTTGAATCACGCAAATACA	TGTATTTGCGTGATTCAACAACCTTTCATCAGCAGACTATCATTTTCTTCAGGACCTACC[A/G]GGGCCCTACAGGAAGAAAACCTGGGACTCGGCCCTGCACATCAGTGGGTACTTCTTAGCC	568	3
ARS-BFGL-NGS-110541-0_B_R_1511653292	ARS-BFGL-NGS-110541	BOT	[T/C]	0037605461	AGCATGATACTAACATCTACCACAAAGACAGAATAGTGTAAGGCATACCC			3	1	23649052	diploid	Bos taurus	UM3	0	TOP	ACCTTAAACTCTCTTCATTGTTACTCAACCAAATAACAAAAGGATGATGTTTAAGGGCCT[A/G]GGGTATGCCTTACACTATTCTGTCTTTGTGGTAGATGTTAGTATCATGCTCAAATAACTC	ACCTTAAACTCTCTTCATTGTTACTCAACCAAATAACAAAAGGATGATGTTTAAGGGCCT[A/G]GGGTATGCCTTACACTATTCTGTCTTTGTGGTAGATGTTAGTATCATGCTCAAATAACTC	568	3
ARS-BFGL-NGS-110569-0_T_R_1511655267	ARS-BFGL-NGS-110569	TOP	[A/C]	0041661483	TCTGGGTAGGGAAGATCTGCTAGAGAAAAGAAAAAGCTACCATCTGGCCT			3	21	65102247	diploid	Bos taurus	UM3	0	BOT	GACTGATTTCCTTTAGGATGGACTGGTTTGATCTCCTTGCAGTCCAAGGGACTAGTACTC[T/G]AGGCCAGATGGTAGCTTTTTCTTTTCTCTAGCAGATCTTCCCTACCCAGAAATTGAACCA	TGGTTCAATTTCTGGGTAGGGAAGATCTGCTAGAGAAAAGAAAAAGCTACCATCTGGCCT[A/C]GAGTACTAGTCCCTTGGACTGCAAGGAGATCAAACCAGTCCATCCTAAAGGAAATCAGTC	568	3
ARS-BFGL-NGS-110580-0_T_R_1511655805	ARS-BFGL-NGS-110580	TOP	[A/G]	0045678491	TCCCATAGTAAGGTGCTCTTCATTATACATAAGCGAACTAGGCTTTAGGA			3	10	102681999	diploid	Bos taurus	UM3	0	BOT	TACATTAAAGCTTTAAGGTTTGGACGGGAGTCCTCTGCAGGTACTACCTTCACATGGCCT[T/C]TCCTAAAGCCTAGTTCGCTTATGTATAATGAAGAGCACCTTACTATGGGACATTGTCTCA	TGAGACAATGTCCCATAGTAAGGTGCTCTTCATTATACATAAGCGAACTAGGCTTTAGGA[A/G]AGGCCATGTGAAGGTAGTACCTGCAGAGGACTCCCGTCCAAACCTTAAAGCTTTAATGTA	568	3
ARS-BFGL-NGS-11059-0_T_R_1544344099	ARS-BFGL-NGS-11059	TOP	[A/G]	0050803407	GTGCCCACAGATGACCAAAGGCATCGAAATGGCCATAGCCCTGACAGAGC			3	26	51337749	diploid	Bos taurus	UM3	0	BOT	AGGCCAAGACCCCAGGATGCTGCTGTGCATGGACGACAGTGCGGGGCTGGCGGGACGCCC[T/C]GCTCTGTCAGGGCTATGGCCATTTCGATGCCTTTGGTCATCTGTGGGCACGTGCCTTAGA	TCTAAGGCACGTGCCCACAGATGACCAAAGGCATCGAAATGGCCATAGCCCTGACAGAGC[A/G]GGGCGTCCCGCCAGCCCCGCACTGTCGTCCATGCACAGCAGCATCCTGGGGTCTTGGCCT	568	3
ARS-BFGL-NGS-110594-0_T_R_1511653121	ARS-BFGL-NGS-110594	TOP	[A/G]	0039687333	CCTTCTTAGTGTGTGGAACATGAATCACTGGGAACTGGCACCTTTGGCCT			3	5	11702152	diploid	Bos taurus	UM3	0	BOT	ACAATGAGTCACTTGTAGATTTAGACTATTTATTACTAACATAGGCAATGAAAAGAAGAT[T/C]AGGCCAAAGGTGCCAGTTCCCAGTGATTCATGTTCCACACACTAAGAAGGACAATAATGA	TCATTATTGTCCTTCTTAGTGTGTGGAACATGAATCACTGGGAACTGGCACCTTTGGCCT[A/G]ATCTTCTTTTCATTGCCTATGTTAGTAATAAATAGTCTAAATCTACAAGTGACTCATTGT	568	3
ARS-BFGL-NGS-110606-0_T_F_1511655741	ARS-BFGL-NGS-110606	TOP	[A/G]	0064699364	TGAAGAGTGAGACAAAATGAAACCCCTCCTTTGTAGACAGTGTTTGGCCT			3	15	4615760	diploid	Bos taurus	UM3	0	TOP	GTGAACAGTGTGAAGAGTGAGACAAAATGAAACCCCTCCTTTGTAGACAGTGTTTGGCCT[A/G]CTTCTTTTATGTACTGTGCTGACCTTGTAGGCATCTTAAGTGACTCTGTGTCTAAGGGTA	GTGAACAGTGTGAAGAGTGAGACAAAATGAAACCCCTCCTTTGTAGACAGTGTTTGGCCT[A/G]CTTCTTTTATGTACTGTGCTGACCTTGTAGGCATCTTAAGTGACTCTGTGTCTAAGGGTA	568	3
ARS-BFGL-NGS-110628-0_T_F_1511658287	ARS-BFGL-NGS-110628	TOP	[A/G]	0026612499	AAAGTCCGTGCCCTGGAGGTCATCATGTAAACAAAGGCTCCGCCAGGGAT			3	12	20866586	diploid	Bos taurus	UM3	0	TOP	CAAGAGACTTAAAGTCCGTGCCCTGGAGGTCATCATGTAAACAAAGGCTCCGCCAGGGAT[A/G]AGGCCCTAGAGCACTTGGGGCGAAGGGAGTCAGGGGTGGGGGTGACACTGTGCAGCACCC	CAAGAGACTTAAAGTCCGTGCCCTGGAGGTCATCATGTAAACAAAGGCTCCGCCAGGGAT[A/G]AGGCCCTAGAGCACTTGGGGCGAAGGGAGTCAGGGGTGGGGGTGACACTGTGCAGCACCC	568	3
ARS-BFGL-NGS-110635-0_T_R_1511662821	ARS-BFGL-NGS-110635	TOP	[A/G]	0064781340	GGCACACATTATCATAGCCGCCCATGCAGAGGTATGTTGCCCAGGAAAGG			3	17	70632532	diploid	Bos taurus	UM3	0	BOT	GCCAGATGCTGAGTGGCATTCTGTTGTCTCTAGCTATGCAGCTTATCAGCCTCCTGGCCT[T/C]CCTTTCCTGGGCAACATACCTCTGCATGGGCGGCTATGATAATGTGTGCCGTCTACAGGC	GCCTGTAGACGGCACACATTATCATAGCCGCCCATGCAGAGGTATGTTGCCCAGGAAAGG[A/G]AGGCCAGGAGGCTGATAAGCTGCATAGCTAGAGACAACAGAATGCCACTCAGCATCTGGC	568	3
ARS-BFGL-NGS-110639-0_T_F_1511657595	ARS-BFGL-NGS-110639	TOP	[A/G]	0036782349	CACGTTGTCTGTGCCAACTCTTCCTTTCCCCACAATTCTCTTTTGCTCTC			3	16	73287916	diploid	Bos taurus	UM3	0	TOP	AAGAAGAGCCCACGTTGTCTGTGCCAACTCTTCCTTTCCCCACAATTCTCTTTTGCTCTC[A/G]AGGCCATGCCCCATCCTGTCTGCTGTCAGCACACTCTTGCTGCCTTTCTGGCACTGACTT	AAGAAGAGCCCACGTTGTCTGTGCCAACTCTTCCTTTCCCCACAATTCTCTTTTGCTCTC[A/G]AGGCCATGCCCCATCCTGTCTGCTGTCAGCACACTCTTGCTGCCTTTCTGGCACTGACTT	580	3
ARS-BFGL-NGS-110651-0_T_R_1511663063	ARS-BFGL-NGS-110651	TOP	[A/G]	0042740478	TGTTCTCCTGTGGTATGATGTTCCCAGGCTAAACATATGCTCTAAATCCC			3	22	46384288	diploid	Bos taurus	UM3	0	BOT	TGCTTGAAAAAAAGAGAAGTGCATGACAGCTGTTGAGATGGAGGACATATGCTGAGGCCT[T/C]GGGATTTAGAGCATATGTTTAGCCTGGGAACATCATACCACAGGAGAACACATATGGAAA	TTTCCATATGTGTTCTCCTGTGGTATGATGTTCCCAGGCTAAACATATGCTCTAAATCCC[A/G]AGGCCTCAGCATATGTCCTCCATCTCAACAGCTGTCATGCACTTCTCTTTTTTTCAAGCA	568	3
ARS-BFGL-NGS-110665-0_T_R_1511658247	ARS-BFGL-NGS-110665	TOP	[A/G]	0037768306	TGCCCATTTGTGAGTCCTGAAATGCTCTTACAGGGTTGTATAAAGGCCAA			3	22	33423142	diploid	Bos taurus	UM3	0	BOT	ATTTAGAAGATATTTACTGCAATTCTACTCTGCATAGGGCTTCATGGCAGATGTACTTCC[T/C]TTGGCCTTTATACAACCCTGTAAGAGCATTTCAGGACTCACAAATGGGCAATTAAACCTA	TAGGTTTAATTGCCCATTTGTGAGTCCTGAAATGCTCTTACAGGGTTGTATAAAGGCCAA[A/G]GGAAGTACATCTGCCATGAAGCCCTATGCAGAGTAGAATTGCAGTAAATATCTTCTAAAT	568	3
ARS-BFGL-NGS-110669-0_T_R_1511662623	ARS-BFGL-NGS-110669	TOP	[A/G]	0042736445	GAAAGCTCTTGGCAGTGTGCCTGGAAGCTGCTAACAATAATAGAGGCCAA			3	18	25471374	diploid	Bos taurus	UM3	0	BOT	CTGGAAGTCTGAAGTCTGGGAAGGATTCTGTTTCCTTATCTGTTCAATGGTGATTATAAC[T/C]TTGGCCTCTATTATTGTTAGCAGCTTCCAGGCACACTGCCAAGAGCTTTCATTCTCCTCA	TGAGGAGAATGAAAGCTCTTGGCAGTGTGCCTGGAAGCTGCTAACAATAATAGAGGCCAA[A/G]GTTATAATCACCATTGAACAGATAAGGAAACAGAATCCTTCCCAGACTTCAGACTTCCAG	568	3
ARS-BFGL-NGS-110671-0_B_F_1511657850	ARS-BFGL-NGS-110671	BOT	[T/C]	0019694421	CCTGATGCTAAAGTTGGAAAACTCTGCTGCCATGATATGTGTAGATAGGA			3	7	8276425	diploid	Bos taurus	UM3	0	BOT	ACTGAAAGTCCCTGATGCTAAAGTTGGAAAACTCTGCTGCCATGATATGTGTAGATAGGA[T/C]TTGGCCATAGGAGGGTTTGACCCCTGAGTTTTGGGTGGGGACTGGCCCCTCTGTGAGTTC	GAACTCACAGAGGGGCCAGTCCCCACCCAAAACTCAGGGGTCAAACCCTCCTATGGCCAA[A/G]TCCTATCTACACATATCATGGCAGCAGAGTTTTCCAACTTTAGCATCAGGGACTTTCAGT	568	3
ARS-BFGL-NGS-110675-0_B_R_1511657960	ARS-BFGL-NGS-110675	BOT	[T/C]	0074674420	TGCACATTGCCCAAAGACCTAAGACTTCAACCTGGGCTTGCAGTGGCCAA			3	28	43486801	diploid	Bos taurus	UM3	0	TOP	AGCCGAGCTTGTGCACAGTGGACAGTAAGAGTATCCCCATGCTCCTCCTGCCTTCCCAGC[A/G]TTGGCCACTGCAAGCCCAGGTTGAAGTCTTAGGTCTTTGGGCAATGTGCAGCCCACAGAG	AGCCGAGCTTGTGCACAGTGGACAGTAAGAGTATCCCCATGCTCCTCCTGCCTTCCCAGC[A/G]TTGGCCACTGCAAGCCCAGGTTGAAGTCTTAGGTCTTTGGGCAATGTGCAGCCCACAGAG	568	3
ARS-BFGL-NGS-110680-0_T_R_1511662647	ARS-BFGL-NGS-110680	TOP	[A/G]	0015646411	GTTCTGACACTGATCGCTGGAGAGCGAACGCATCAGAGCCCACAGGCCAA			3	17	4423257	diploid	Bos taurus	UM3	0	BOT	CTTCAGAAGGGAGTGGCGGTAGGTGGGGGAGTGGAGGGTGCGGTCTTGTGAGACCAAACC[T/C]TTGGCCTGTGGGCTCTGATGCGTTCGCTCTCCAGCGATCAGTGTCAGAACTGAATTGAAC	GTTCAATTCAGTTCTGACACTGATCGCTGGAGAGCGAACGCATCAGAGCCCACAGGCCAA[A/G]GGTTTGGTCTCACAAGACCGCACCCTCCACTCCCCCACCTACCGCCACTCCCTTCTGAAG	580	3
ARS-BFGL-NGS-110683-1_B_F_1923524389	ARS-BFGL-NGS-110683	BOT	[T/G]	0022789422	CTGGGCCAAATCTGGTCTAGAGTCTGTTTTTGTATGGCCTAAGGGCCAAT	0028665406	CTGGGCCAAATCTGGTCTAGAGTCTGTTTTTGTATGGCCTAAGGGCCAAG	3	3	112673479	diploid	Bos taurus	UM3	0	BOT	AACTACAGCCCCTGGGCCAAATCTGGTCTAGAGTCTGTTTTTGTATGGCCTAAGGGCCAA[T/G]AATGGTTTTTGCATTTATAAAGAAGTTTTTTTTTTTTTTTAAAGCAAAGACTATGCAACA	TGTTGCATAGTCTTTGCTTTAAAAAAAAAAAAAAACTTCTTTATAAATGCAAAAACCATT[A/C]TTGGCCCTTAGGCCATACAAAAACAGACTCTAGACCAGATTTGGCCCAGGGGCTGTAGTT	568	3
ARS-BFGL-NGS-110705-1_B_F_1923524391	ARS-BFGL-NGS-110705	BOT	[T/G]	0048665355	AAACAAGTCAGTGTGCAGAATTCAACGACAAAGGAGCAGACCAAGGAGTT	0036688492	AAACAAGTCAGTGTGCAGAATTCAACGACAAAGGAGCAGACCAAGGAGTG	3	4	104816971	diploid	Bos taurus	UM3	0	BOT	AAAATTTTCTAAAACAAGTCAGTGTGCAGAATTCAACGACAAAGGAGCAGACCAAGGAGT[T/G]GTGGCCTGCCATCAGGGGACACCATAAGGGGCTCCCTGGCCTCCTCTCTGACTGCCCACT	AGTGGGCAGTCAGAGAGGAGGCCAGGGAGCCCCTTATGGTGTCCCCTGATGGCAGGCCAC[A/C]ACTCCTTGGTCTGCTCCTTTGTCGTTGAATTCTGCACACTGACTTGTTTTAGAAAATTTT	568	3
ARS-BFGL-NGS-110706-1_B_F_1923524393	ARS-BFGL-NGS-110706	BOT	[T/G]	0070766429	GAGAGCAGAGGTGTGGGAGGATCCAATTTGTAAATTAAAAGCACACTCTT	0013629508	GAGAGCAGAGGTGTGGGAGGATCCAATTTGTAAATTAAAAGCACACTCTG	3	13	53809825	diploid	Bos taurus	UM3	0	BOT	ACTGGTGGGCTGAGAGCAGAGGTGTGGGAGGATCCAATTTGTAAATTAAAAGCACACTCT[T/G]GTGGCCATGGTGAGGATGGAGAGGAGAGGGTCAGGGAGGAGGCAAGAGGGGGACAGGAAG	CTTCCTGTCCCCCTCTTGCCTCCTCCCTGACCCTCTCCTCTCCATCCTCACCATGGCCAC[A/C]AGAGTGTGCTTTTAATTTACAAATTGGATCCTCCCACACCTCTGCTCTCAGCCCACCAGT	568	3
ARS-BFGL-NGS-110729-1_T_F_1923524395	ARS-BFGL-NGS-110729	TOP	[A/C]	0061733488	GTTTTCCCCTGGTTGCTGTAGAAACCTCCATGTTGGTGCCTGCTCATCGA	0024692311	GTTTTCCCCTGGTTGCTGTAGAAACCTCCATGTTGGTGCCTGCTCATCGC	3	29	48178151	diploid	Bos taurus	UM3	0	TOP	GAGGCGAGAGAGTTTTCCCCTGGTTGCTGTAGAAACCTCCATGTTGGTGCCTGCTCATCG[A/C]GTGGCCCTGAGATGGCCTTCGATGTGTCCCAGGGGACAGTGGGGACTCCCTGTCCCTGCC	GAGGCGAGAGAGTTTTCCCCTGGTTGCTGTAGAAACCTCCATGTTGGTGCCTGCTCATCG[A/C]GTGGCCCTGAGATGGCCTTCGATGTGTCCCAGGGGACAGTGGGGACTCCCTGTCCCTGCC	568	3
ARS-BFGL-NGS-110733-0_T_F_1511637821	ARS-BFGL-NGS-110733	TOP	[A/G]	0059620317	AATCTTTCAGGCTCTTTTGTGTGTCTTGAGCTACAAAAGAGACAAATGAC			3	26	45237753	diploid	Bos taurus	UM3	0	TOP	ACCGTGGGCAAATCTTTCAGGCTCTTTTGTGTGTCTTGAGCTACAAAAGAGACAAATGAC[A/G]GTGGCCCCTTTGTTCCCCATAGCCATGTATGGCCAGATCTTTTGTTTTCCCTAAAATAAG	ACCGTGGGCAAATCTTTCAGGCTCTTTTGTGTGTCTTGAGCTACAAAAGAGACAAATGAC[A/G]GTGGCCCCTTTGTTCCCCATAGCCATGTATGGCCAGATCTTTTGTTTTCCCTAAAATAAG	568	3
ARS-BFGL-NGS-11076-0_T_F_1511672667	ARS-BFGL-NGS-11076	TOP	[A/G]	0045758321	TTCAAACTCTATTTCACCCAGATTTAAGTCAACATTGAACTTTGTGTTTC			3	8	68168243	diploid	Bos taurus	UM3	0	TOP	AACATTGGCCTTCAAACTCTATTTCACCCAGATTTAAGTCAACATTGAACTTTGTGTTTC[A/G]CAAATGGAAGGCCATATCACTATTAATCCATTTGGTCATTTCTTTCTTCTTATTTTGAGC	AACATTGGCCTTCAAACTCTATTTCACCCAGATTTAAGTCAACATTGAACTTTGTGTTTC[A/G]CAAATGGAAGGCCATATCACTATTAATCCATTTGGTCATTTCTTTCTTCTTATTTTGAGC	580	3
ARS-BFGL-NGS-110774-0_T_F_1511638857	ARS-BFGL-NGS-110774	TOP	[A/G]	0023624351	CACTCTCAAGAGCTCAATCACTTCTTCTGTGATGTCAAGCCCCTCTTGGA			3	23	29150525	diploid	Bos taurus	UM3	0	TOP	GAACTTTTGCCACTCTCAAGAGCTCAATCACTTCTTCTGTGATGTCAAGCCCCTCTTGGA[A/G]CTGGCCTGCAGTAACACGCTGCTCAACCAGTGGCTGCTTTTTGTTGTCACAGGCAGCGTA	GAACTTTTGCCACTCTCAAGAGCTCAATCACTTCTTCTGTGATGTCAAGCCCCTCTTGGA[A/G]CTGGCCTGCAGTAACACGCTGCTCAACCAGTGGCTGCTTTTTGTTGTCACAGGCAGCGTA	580	3
ARS-BFGL-NGS-110793-0_T_R_1511638865	ARS-BFGL-NGS-110793	TOP	[A/G]	0057612483	CTTTCCTGTTCCCTTTTCTTCCCCAGTCACCTGTGCATCATTTCCTCCAC			3	13	36576754	diploid	Bos taurus	UM3	0	BOT	GAAGTGTGGGAAGCAGGCACAGACTCCCGTGCAGAGAGAAGGTGCCAAGAATGAGGCCAT[T/C]GTGGAGGAAATGATGCACAGGTGACTGGGGAAGAAAAGGGAACAGGAAAGGTGAGAGGAA	TTCCTCTCACCTTTCCTGTTCCCTTTTCTTCCCCAGTCACCTGTGCATCATTTCCTCCAC[A/G]ATGGCCTCATTCTTGGCACCTTCTCTCTGCACGGGAGTCTGTGCCTGCTTCCCACACTTC	580	3
ARS-BFGL-NGS-110794-1_T_F_1923524405	ARS-BFGL-NGS-110794	TOP	[A/C]	0059780436	AACCAGGGTTCACCCCTCTTGCCCATGCGATTCCTGAGTGCAACCCTCAA	0057692485	AACCAGGGTTCACCCCTCTTGCCCATGCGATTCCTGAGTGCAACCCTCAC	3	26	40868625	diploid	Bos taurus	UM3	0	TOP	CTTTCCATGGAAACCAGGGTTCACCCCTCTTGCCCATGCGATTCCTGAGTGCAACCCTCA[A/C]ATGGCCATGCATGCCATGCTGTGTCCTCCTTCCTGGGACTGGGACTGCATGTGACTAATC	CTTTCCATGGAAACCAGGGTTCACCCCTCTTGCCCATGCGATTCCTGAGTGCAACCCTCA[A/C]ATGGCCATGCATGCCATGCTGTGTCCTCCTTCCTGGGACTGGGACTGCATGTGACTAATC	580	3
ARS-BFGL-NGS-110808-0_T_R_1511638155	ARS-BFGL-NGS-110808	TOP	[A/G]	0031746451	CAAGTCTTTGCCCAGCAGACCACAATGCAACAAAGAGGATTTGGGGCCCA			3	11	38858028	diploid	Bos taurus	UM3	0	BOT	AGTTAGCTTAGCTAATAGATGATTTATCAGAGCAGTGAATATTTGGCAAAACCAAGTACA[T/C]TGGGCCCCAAATCCTCTTTGTTGCATTGTGGTCTGCTGGGCAAAGACTTGGCTTAAAGTG	CACTTTAAGCCAAGTCTTTGCCCAGCAGACCACAATGCAACAAAGAGGATTTGGGGCCCA[A/G]TGTACTTGGTTTTGCCAAATATTCACTGCTCTGATAAATCATCTATTAGCTAAGCTAACT	568	3
ARS-BFGL-NGS-110809-0_B_R_1511638286	ARS-BFGL-NGS-110809	BOT	[T/C]	0062737471	CTGACCCTGCAGGGGACAGTCTGATGACTTCCAAATCAGAAGCCTGAACA			3	25	9906629	diploid	Bos taurus	UM3	0	TOP	ATTGGGACAGGTGCCCTTCTTCCCGTGTCCTGGTTAGATGTCCACCCAGGTGGTGGCCCA[A/G]TGTTCAGGCTTCTGATTTGGAAGTCATCAGACTGTCCCCTGCAGGGTCAGCTGGACAGGA	ATTGGGACAGGTGCCCTTCTTCCCGTGTCCTGGTTAGATGTCCACCCAGGTGGTGGCCCA[A/G]TGTTCAGGCTTCTGATTTGGAAGTCATCAGACTGTCCCCTGCAGGGTCAGCTGGACAGGA	568	3
ARS-BFGL-NGS-110811-0_T_R_1511637675	ARS-BFGL-NGS-110811	TOP	[A/G]	0074685482	CATCATCCCAATCTCTGCCTTCATTTTCACATGGAGCTCTCCCTATATGT			3	8	69343704	diploid	Bos taurus	UM3	0	BOT	AAGTTGAAATGGGGTCATTAGGATGAGTCCTAACCAAAGGGACATTTGGACACAGGCCCA[T/C]ACATATAGGGAGAGCTCCATGTGAAAATGAAGGCAGAGATTGGGATGATGTTTCTATGTG	CACATAGAAACATCATCCCAATCTCTGCCTTCATTTTCACATGGAGCTCTCCCTATATGT[A/G]TGGGCCTGTGTCCAAATGTCCCTTTGGTTAGGACTCATCCTAATGACCCCATTTCAACTT	568	3
ARS-BFGL-NGS-110834-0_T_R_1511637921	ARS-BFGL-NGS-110834	TOP	[A/G]	0056613362	GGAGGAAAAAAAAATCTGACTTTCCCAGATGTTCTTAATTTAGGGTGAAC			3	17	20336068	diploid	Bos taurus	UM3	0	BOT	ACTTTCTATAGTTCCTGGGATAAGAAGCCTAAACTGATACTGCCTCAGGAAATGGGCCCA[T/C]GTTCACCCTAAATTAAGAACATCTGGGAAAGTCAGATTTTTTTTTCCTCCCCTAAATGCA	TGCATTTAGGGGAGGAAAAAAAAATCTGACTTTCCCAGATGTTCTTAATTTAGGGTGAAC[A/G]TGGGCCCATTTCCTGAGGCAGTATCAGTTTAGGCTTCTTATCCCAGGAACTATAGAAAGT	568	3
ARS-BFGL-NGS-110858-1_B_F_1923524415	ARS-BFGL-NGS-110858	BOT	[T/G]	0012616349	TTTATTGAAGCTGTACCCAGTGCCTGATCATATCAAATTCACCTCCTTGT	0031784361	TTTATTGAAGCTGTACCCAGTGCCTGATCATATCAAATTCACCTCCTTGG	3	24	14905706	diploid	Bos taurus	UM3	0	BOT	AAGAACATCTCTTTATTGAAGCTGTACCCAGTGCCTGATCATATCAAATTCACCTCCTTG[T/G]GGGGCCCACAGCGCTGTGCCCTAGTGAAAAATGTGCTGTATATGGTTTTTTCATCTCATT	AATGAGATGAAAAAACCATATACAGCACATTTTTCACTAGGGCACAGCGCTGTGGGCCCC[A/C]CAAGGAGGTGAATTTGATATGATCAGGCACTGGGTACAGCTTCAATAAAGAGATGTTCTT	568	3
ARS-BFGL-NGS-110900-0_T_R_1511639017	ARS-BFGL-NGS-110900	TOP	[A/G]	0069606400	AAGCTGTCGTATTTACATTTTGCTGGAAGAGAGCCAAGTTCCAAGGCCCT			3	7	5027447	diploid	Bos taurus	UM3	0	BOT	GGGGCGGGACATTGCCAGGGTTGCAGGCGGCAGGGGCGGGGCGTTGGCGGTACCTGGATG[T/C]AGGGCCTTGGAACTTGGCTCTCTTCCAGCAAAATGTAAATACGACAGCTTCTCCCTCTAC	GTAGAGGGAGAAGCTGTCGTATTTACATTTTGCTGGAAGAGAGCCAAGTTCCAAGGCCCT[A/G]CATCCAGGTACCGCCAACGCCCCGCCCCTGCCGCCTGCAACCCTGGCAATGTCCCGCCCC	568	3
ARS-BFGL-NGS-110913-0_T_F_1511637923	ARS-BFGL-NGS-110913	TOP	[A/G]	0047630322	GTTCCCCTGATTATCCTCTTTGCCCCCCACCCTAGCCTCTTGGAAATAGC			3	11	69593730	diploid	Bos taurus	UM3	0	TOP	ACTTTTGAGCGTTCCCCTGATTATCCTCTTTGCCCCCCACCCTAGCCTCTTGGAAATAGC[A/G]AGGGCCTTTCCCGCCCTTGTTGGAGGGCTGAGATAGATGCTTGGACACCGAGGTCCGTCC	ACTTTTGAGCGTTCCCCTGATTATCCTCTTTGCCCCCCACCCTAGCCTCTTGGAAATAGC[A/G]AGGGCCTTTCCCGCCCTTGTTGGAGGGCTGAGATAGATGCTTGGACACCGAGGTCCGTCC	568	3
ARS-BFGL-NGS-110928-0_B_F_1511638628	ARS-BFGL-NGS-110928	BOT	[T/C]	0051639477	GTAAACCTCAAGTTGAGAATATGATGGAGAATTGGAGCAGGTGCTGTGTC			3	15	39880970	diploid	Bos taurus	UM3	0	BOT	CCTCCCCATAGTAAACCTCAAGTTGAGAATATGATGGAGAATTGGAGCAGGTGCTGTGTC[T/C]AGGGCCAGCTCCTTGTATGTTGTGGGGAGGCAGAGGTGGCCACACAGGGGTCCTTACAGG	CCTGTAAGGACCCCTGTGTGGCCACCTCTGCCTCCCCACAACATACAAGGAGCTGGCCCT[A/G]GACACAGCACCTGCTCCAATTCTCCATCATATTCTCAACTTGAGGTTTACTATGGGGAGG	568	3
ARS-BFGL-NGS-110930-0_B_R_1511638720	ARS-BFGL-NGS-110930	BOT	[T/C]	0044668401	GCTTGTTCTCCTTCTTCCTACCCGTTGGCAGCTTCCAGAAAGATCCTAAA			3	16	47091783	diploid	Bos taurus	UM3	0	TOP	CTATTATTGAGATGATGAATATTTTATTGTTCTAATTATAATCACATCCTGCTAGGCCCT[A/G]TTTAGGATCTTTCTGGAAGCTGCCAACGGGTAGGAAGAAGGAGAACAAGCAATCTGTACA	CTATTATTGAGATGATGAATATTTTATTGTTCTAATTATAATCACATCCTGCTAGGCCCT[A/G]TTTAGGATCTTTCTGGAAGCTGCCAACGGGTAGGAAGAAGGAGAACAAGCAATCTGTACA	568	3
ARS-BFGL-NGS-110936-0_T_F_1511638321	ARS-BFGL-NGS-110936	TOP	[A/G]	0072624406	CTCAATTAAGTGGTCTGCCCATGGTCTAAGCAGTCAGTGCCTGCTGACCC			3	29	44585782	diploid	Bos taurus	UM3	0	TOP	CAAGAACCTGCTCAATTAAGTGGTCTGCCCATGGTCTAAGCAGTCAGTGCCTGCTGACCC[A/G]AGGGCCCCGTTCTGTTCTCTGTGGTGGCCACAGGGTCCAGTCTCTTCCCCATACCCTGCC	CAAGAACCTGCTCAATTAAGTGGTCTGCCCATGGTCTAAGCAGTCAGTGCCTGCTGACCC[A/G]AGGGCCCCGTTCTGTTCTCTGTGGTGGCCACAGGGTCCAGTCTCTTCCCCATACCCTGCC	568	3
ARS-BFGL-NGS-110962-1_B_F_1924277480	ARS-BFGL-NGS-110962	BOT	[T/C]	0071691360	TTGATTTTGCTTGCTTCCATTCCCGTGTTTTCCACCACAGTGTATGTGGT			3	7	1009369	diploid	Bos taurus	UM3	0	BOT	AGCAGCCCTCTTGATTTTGCTTGCTTCCATTCCCGTGTTTTCCACCACAGTGTATGTGGT[T/C]TAGGCCACAGTTGTTTCCCTGGTGGCTGCAGTTGCAGCCACCTCAGTGGGCCCCGTGCAT	ATGCACGGGGCCCACTGAGGTGGCTGCAACTGCAGCCACCAGGGAAACAACTGTGGCCTA[A/G]ACCACATACACTGTGGTGGAAAACACGGGAATGGAAGCAAGCAAAATCAAGAGGGCTGCT	568	3
ARS-BFGL-NGS-110965-0_T_R_1511638129	ARS-BFGL-NGS-110965	TOP	[A/G]	0027609413	CTTTCCCAAAGTCACTGCCACAGACCAGGCTTTTACTCTTTTTTGGCCTA			3	12	50676062	diploid	Bos taurus	UM3	0	BOT	AGTATGTTTGGACAGAAGCTGGGGACTGGGAAACTGCAGTTAAGTGAATGCATTCAAAAT[T/C]TAGGCCAAAAAAGAGTAAAAGCCTGGTCTGTGGCAGTGACTTTGGGAAAGAAAGTCAGCC	GGCTGACTTTCTTTCCCAAAGTCACTGCCACAGACCAGGCTTTTACTCTTTTTTGGCCTA[A/G]ATTTTGAATGCATTCACTTAACTGCAGTTTCCCAGTCCCCAGCTTCTGTCCAAACATACT	568	3
ARS-BFGL-NGS-110977-0_T_F_1511638991	ARS-BFGL-NGS-110977	TOP	[A/G]	0043632467	CTTCATAAAAATTCTGCATTTGGAGAACTGTTGTGATTCCCTTGGGCCTC			3	12	88319342	diploid	Bos taurus	UM3	0	TOP	GGAAAGGATTCTTCATAAAAATTCTGCATTTGGAGAACTGTTGTGATTCCCTTGGGCCTC[A/G]GAGCTGTTTTAAGAAGATAACGTTCCATATTTTCAAAAGCAAGATAACTTCCCAAGGAGA	GGAAAGGATTCTTCATAAAAATTCTGCATTTGGAGAACTGTTGTGATTCCCTTGGGCCTC[A/G]GAGCTGTTTTAAGAAGATAACGTTCCATATTTTCAAAAGCAAGATAACTTCCCAAGGAGA	568	3
ARS-BFGL-NGS-110992-0_B_F_1511638730	ARS-BFGL-NGS-110992	BOT	[T/C]	0066604371	ATCTTGGCTGTCTGTCAGAACAGGATGCCCAGAGGATATATTGTTGTCAA			3	28	20421361	diploid	Bos taurus	UM3	0	BOT	CTCAGTAGGAATCTTGGCTGTCTGTCAGAACAGGATGCCCAGAGGATATATTGTTGTCAA[T/C]GAGGCCCAAAATGGGCTAGCAGTTAGGTGTAATGGAGATAAGCAGGCCAAGTGTGTGAGC	GCTCACACACTTGGCCTGCTTATCTCCATTACACCTAACTGCTAGCCCATTTTGGGCCTC[A/G]TTGACAACAATATATCCTCTGGGCATCCTGTTCTGACAGACAGCCAAGATTCCTACTGAG	568	3
ARS-BFGL-NGS-110993-1_B_R_1923524436	ARS-BFGL-NGS-110993	BOT	[T/G]	0026686382	CTGGAGGTGGTTAAGCACACAGTCCCCTGGAAGAGTCTGAGATCGATTGT	0056770440	CTGGAGGTGGTTAAGCACACAGTCCCCTGGAAGAGTCTGAGATCGATTGG	3	14	4808166	diploid	Bos taurus	UM3	0	TOP	CCTCCCAATAGGAAGAACCCATGAGTCCAGTAACCACGGGGTGGAAGTGGGTGTGGCCTC[A/C]CAATCGATCTCAGACTCTTCCAGGGGACTGTGTGCTTAACCACCTCCAGTTCAGCTCTGA	CCTCCCAATAGGAAGAACCCATGAGTCCAGTAACCACGGGGTGGAAGTGGGTGTGGCCTC[A/C]CAATCGATCTCAGACTCTTCCAGGGGACTGTGTGCTTAACCACCTCCAGTTCAGCTCTGA	568	3
ARS-BFGL-NGS-111000-0_T_R_1511639079	ARS-BFGL-NGS-111000	TOP	[A/G]	0074744403	CTGAGCCCTTTTGAAGTCAGAGATATTGGAAGTGTGAGAGGACCCATGGA			3	9	51824042	diploid	Bos taurus	UM3	0	BOT	TGAGCCAGGGACAGTTGTCAGCTTCTAGAAGCTACTCTTGGGTCCTTGTCATATGGCCTC[T/C]TCCATGGGTCCTCTCACACTTCCAATATCTCTGACTTCAAAAGGGCTCAGTTCCCATAAA	TTTATGGGAACTGAGCCCTTTTGAAGTCAGAGATATTGGAAGTGTGAGAGGACCCATGGA[A/G]GAGGCCATATGACAAGGACCCAAGAGTAGCTTCTAGAAGCTGACAACTGTCCCTGGCTCA	568	3
ARS-BFGL-NGS-111019-0_T_R_1511637809	ARS-BFGL-NGS-111019	TOP	[A/G]	0021732451	TTGCTTTCTAGACAAGCCCTTTAGAAGAGACAGACACTGAGTTGGGCCTC			3	28	28342445	diploid	Bos taurus	UM3	0	BOT	ACCCATTTCTGCTTTCACGCTGCCCTCCCTCCTCCTCTTCTCTAAGTCTTGGACTTGCTA[T/C]GAGGCCCAACTCAGTGTCTGTCTCTTCTAAAGGGCTTGTCTAGAAAGCAAGCCCTCTCCA	TGGAGAGGGCTTGCTTTCTAGACAAGCCCTTTAGAAGAGACAGACACTGAGTTGGGCCTC[A/G]TAGCAAGTCCAAGACTTAGAGAAGAGGAGGAGGGAGGGCAGCGTGAAAGCAGAAATGGGT	568	3
ARS-BFGL-NGS-111049-0_B_F_1511637596	ARS-BFGL-NGS-111049	BOT	[T/C]	0043631391	GAATGGGACATTGGTGCAAGCTGACAGGACAAACAAAGAGGTAAGGCCTG			3	22	46902036	diploid	Bos taurus	UM3	0	BOT	AACCTTGCCTGAATGGGACATTGGTGCAAGCTGACAGGACAAACAAAGAGGTAAGGCCTG[T/C]TGCTGGGCAGGTGCCTGGCACACCCACCTCCCTCACAGTGATCACTTGCAATAGTTCTGT	ACAGAACTATTGCAAGTGATCACTGTGAGGGAGGTGGGTGTGCCAGGCACCTGCCCAGCA[A/G]CAGGCCTTACCTCTTTGTTTGTCCTGTCAGCTTGCACCAATGTCCCATTCAGGCAAGGTT	568	3
ARS-BFGL-NGS-111053-0_B_F_1511637622	ARS-BFGL-NGS-111053	BOT	[T/C]	0039632447	TATCTCCCAATCATAGTGAAAGGTGTCACAACTTTGCATCATAAAGTTCC			3	5	72264603	diploid	Bos taurus	UM3	0	BOT	AAGAAGTCAGTATCTCCCAATCATAGTGAAAGGTGTCACAACTTTGCATCATAAAGTTCC[T/C]CAGGCCCTCTCCTTAGCCCACTTGCTAACTCTGGGCCAAAGCAGAGGGTTTTGGAAAGAG	CTCTTTCCAAAACCCTCTGCTTTGGCCCAGAGTTAGCAAGTGGGCTAAGGAGAGGGCCTG[A/G]GGAACTTTATGATGCAAAGTTGTGACACCTTTCACTATGATTGGGAGATACTGACTTCTT	568	3
ARS-BFGL-NGS-111067-0_T_R_1511637863	ARS-BFGL-NGS-111067	TOP	[A/G]	0012618335	CCGCCTGCCCTTACCTGGCTCCTCGGTAACCTCGGACTCTTCTTTCACCC			3	18	65978584	diploid	Bos taurus	UM3	0	BOT	ACTCCAGAACCTGGGCTGGAGATGCTCCCTGGGGCTACGGAGCAGTCAACACTGGGCCTG[T/C]GGGTGAAAGAAGAGTCCGAGGTTACCGAGGAGCCAGGTAAGGGCAGGCGGTGTGCCTCTG	CAGAGGCACACCGCCTGCCCTTACCTGGCTCCTCGGTAACCTCGGACTCTTCTTTCACCC[A/G]CAGGCCCAGTGTTGACTGCTCCGTAGCCCCAGGGAGCATCTCCAGCCCAGGTTCTGGAGT	568	3
ARS-BFGL-NGS-111073-1_T_R_1923524448	ARS-BFGL-NGS-111073	TOP	[A/C]	0065803454	TAATAAAATATGACATGGTTATGCCAACATCAAAATGGTGTTTGGCCTTA	0062631431	TAATAAAATATGACATGGTTATGCCAACATCAAAATGGTGTTTGGCCTTC	3	7	80638204	diploid	Bos taurus	UM3	0	BOT	AACTTATTTTACAAATTTGTGGGGAAGTTCCCTAAATTTGTTGAATAATTTTCCATCTGC[T/G]AAGGCCAAACACCATTTTGATGTTGGCATAACCATGTCATATTTTATTACTTCTTTTCTT	AAGAAAAGAAGTAATAAAATATGACATGGTTATGCCAACATCAAAATGGTGTTTGGCCTT[A/C]GCAGATGGAAAATTATTCAACAAATTTAGGGAACTTCCCCACAAATTTGTAAAATAAGTT	568	3
ARS-BFGL-NGS-111074-0_T_R_1511638471	ARS-BFGL-NGS-111074	TOP	[A/G]	0030696306	GTCTTCTGGCTTACAAAACTTTATATATATGTTCGGCTGTGCCAGGCCTT			3	21	69490730	diploid	Bos taurus	UM3	0	BOT	CATCCGTAGTCAGGGAACTAGATCCCACATGCCACAGCTAAAGGTCCTACATGTTGCAAC[T/C]AAGGCCTGGCACAGCCGAACATATATATAAAGTTTTGTAAGCCAGAAGACAGCGGGCCAG	CTGGCCCGCTGTCTTCTGGCTTACAAAACTTTATATATATGTTCGGCTGTGCCAGGCCTT[A/G]GTTGCAACATGTAGGACCTTTAGCTGTGGCATGTGGGATCTAGTTCCCTGACTACGGATG	580	3
ARS-BFGL-NGS-111076-0_B_F_1511637826	ARS-BFGL-NGS-111076	BOT	[T/C]	0065718407	AAGCTGCACCAGCGTTATGAGCACCTCCGGGGCGTCTGTCCCTGAAATAA			3	21	21220448	diploid	Bos taurus	UM3	0	BOT	ACCTCTGTAAAAGCTGCACCAGCGTTATGAGCACCTCCGGGGCGTCTGTCCCTGAAATAA[T/C]AAGGCCTTCACTACCAGGCTTCAGAAGGCAGAAGGCAACCATCTCTCTTGAGCTGTTTCT	AGAAACAGCTCAAGAGAGATGGTTGCCTTCTGCCTTCTGAAGCCTGGTAGTGAAGGCCTT[A/G]TTATTTCAGGGACAGACGCCCCGGAGGTGCTCATAACGCTGGTGCAGCTTTTACAGAGGT	568	3
ARS-BFGL-NGS-111077-0_T_R_1511644417	ARS-BFGL-NGS-111077	TOP	[A/C]	0061781376	CTCTGCAATGAACAATCATCACAGTTTCTTTGGAGCCAGGAAATGGCCTT			3	5	90752558	diploid	Bos taurus	UM3	0	BOT	TCAAGACATGATCTCATCTATTTGTCTTAAGGTATCTATTGAATCTGGCAAGTTAGGGAA[T/G]AAGGCCATTTCCTGGCTCCAAAGAAACTGTGATGATTGTTCATTGCAGAGCTCTGAGAAA	TTTCTCAGAGCTCTGCAATGAACAATCATCACAGTTTCTTTGGAGCCAGGAAATGGCCTT[A/C]TTCCCTAACTTGCCAGATTCAATAGATACCTTAAGACAAATAGATGAGATCATGTCTTGA	568	3
ARS-BFGL-NGS-111090-0_T_R_1511644373	ARS-BFGL-NGS-111090	TOP	[A/G]	0055669322	AGTACAATTAAATTAAATAGGAAACGAGAGTCTTCTATGTCCCAGGCCTT			3	26	23920913	diploid	Bos taurus	UM3	0	BOT	GGTTGATTGTAATTTTAGCTACGATTTCCCAGAAGAGTGACCAACTATTGTTACCTAATC[T/C]AAGGCCTGGGACATAGAAGACTCTCGTTTCCTATTTAATTTAATTGTACTGATTTTATTA	TAATAAAATCAGTACAATTAAATTAAATAGGAAACGAGAGTCTTCTATGTCCCAGGCCTT[A/G]GATTAGGTAACAATAGTTGGTCACTCTTCTGGGAAATCGTAGCTAAAATTACAATCAACC	568	3
ARS-BFGL-NGS-111114-0_B_F_1511638490	ARS-BFGL-NGS-111114	BOT	[T/G]	0063666415	GAGGGGTTATAGGATATTTCCCCAACCTGCACAGCGCAGAGCAGGCCAAC			3	10	84446642	diploid	Bos taurus	UM3	0	BOT	CATTCACAGTGAGGGGTTATAGGATATTTCCCCAACCTGCACAGCGCAGAGCAGGCCAAC[T/G]AGAGGCTGCTGGCTCTGGCTTGCTTTCAAGAGGCTTCGAGTGGGGTGTGTTCCCCGGTGA	TCACCGGGGAACACACCCCACTCGAAGCCTCTTGAAAGCAAGCCAGAGCCAGCAGCCTCT[A/C]GTTGGCCTGCTCTGCGCTGTGCAGGTTGGGGAAATATCCTATAACCCCTCACTGTGAATG	568	3
ARS-BFGL-NGS-111118-0_T_F_1511637569	ARS-BFGL-NGS-111118	TOP	[A/G]	0027685469	CCTCAGGGTATCTGATCCAAATGGCTTACTCTGATGACTGGCAGGCCAAG			3	3	32077291	diploid	Bos taurus	UM3	0	TOP	AACACATGGTCCTCAGGGTATCTGATCCAAATGGCTTACTCTGATGACTGGCAGGCCAAG[A/G]TAGTAAACACAGGAGACCTAGAACCTCTTCAGATTATCTAGTTATCTAATTGACCCTGAT	AACACATGGTCCTCAGGGTATCTGATCCAAATGGCTTACTCTGATGACTGGCAGGCCAAG[A/G]TAGTAAACACAGGAGACCTAGAACCTCTTCAGATTATCTAGTTATCTAATTGACCCTGAT	568	3
ARS-BFGL-NGS-111161-0_T_F_1511644423	ARS-BFGL-NGS-111161	TOP	[A/G]	0015625473	CCCACATTCTGAATACTCCATCTGAAACAATGCACTGTGTTGGGGCCACT			3	13	19283942	diploid	Bos taurus	UM3	0	TOP	TCATTCAGTACCCACATTCTGAATACTCCATCTGAAACAATGCACTGTGTTGGGGCCACT[A/G]TTTGAGAAAAATCAAAAAATAAAACTATGGCGCCAACTAAGAGAGTGATTTGTGAGAACA	TCATTCAGTACCCACATTCTGAATACTCCATCTGAAACAATGCACTGTGTTGGGGCCACT[A/G]TTTGAGAAAAATCAAAAAATAAAACTATGGCGCCAACTAAGAGAGTGATTTGTGAGAACA	568	3
ARS-BFGL-NGS-111192-0_B_R_1511638858	ARS-BFGL-NGS-111192	BOT	[T/C]	0023637310	CATGGTTTTGGAATGAACAAAGACGGTTCCAGGTAATGTGGAATCCAGAG			3	28	5965031	diploid	Bos taurus	UM3	0	TOP	GAAGACCCCTCAGACCCCTGCCTACACTTGGGTCTCATCCCTCCCTACTGGATGGCCAGG[A/G]CTCTGGATTCCACATTACCTGGAACCGTCTTTGTTCATTCCAAAACCATGGGCTCCTCCA	GAAGACCCCTCAGACCCCTGCCTACACTTGGGTCTCATCCCTCCCTACTGGATGGCCAGG[A/G]CTCTGGATTCCACATTACCTGGAACCGTCTTTGTTCATTCCAAAACCATGGGCTCCTCCA	568	3
ARS-BFGL-NGS-111209-1_T_F_1924277518	ARS-BFGL-NGS-111209	TOP	[A/G]	0070810397	ATCCCTAAAGTGTTAGCCCTAGTTGAGGCAGAATGTGGTTCTGAGCTTGG			3	28	17171751	diploid	Bos taurus	UM3	0	TOP	ATTCAAACCTATCCCTAAAGTGTTAGCCCTAGTTGAGGCAGAATGTGGTTCTGAGCTTGG[A/G]CATGGCCCAGGTACAGTAGGATGGGGGCTAAACCGCATTGCCAAGTGAGTAGGTCTCTTA	ATTCAAACCTATCCCTAAAGTGTTAGCCCTAGTTGAGGCAGAATGTGGTTCTGAGCTTGG[A/G]CATGGCCCAGGTACAGTAGGATGGGGGCTAAACCGCATTGCCAAGTGAGTAGGTCTCTTA	568	3
ARS-BFGL-NGS-111221-0_T_R_1511637945	ARS-BFGL-NGS-111221	TOP	[A/C]	0022607493	GATCTTAATTTGAGTTTCTGACCCAGTGATTCCAGCTTCTCAAGGCCCAA			3	28	25020359	diploid	Bos taurus	UM3	0	BOT	AGAAGTGGAGTGACTCTACGTTTTGATACTAACAGTCAAGCCATTGAGACAGATCCTGCC[T/G]TTGGGCCTTGAGAAGCTGGAATCACTGGGTCAGAAACTCAAATTAAGATCCAGTAACATG	CATGTTACTGGATCTTAATTTGAGTTTCTGACCCAGTGATTCCAGCTTCTCAAGGCCCAA[A/C]GGCAGGATCTGTCTCAATGGCTTGACTGTTAGTATCAAAACGTAGAGTCACTCCACTTCT	568	3
ARS-BFGL-NGS-111222-0_B_F_1511637586	ARS-BFGL-NGS-111222	BOT	[T/C]	0047803410	CACACATCCAGTCGCTGCTTACTGTAAAAGGGGAAAAGCTCTAGGCCCAA			3	15	58796348	diploid	Bos taurus	UM3	0	BOT	AACCCAGATGCACACATCCAGTCGCTGCTTACTGTAAAAGGGGAAAAGCTCTAGGCCCAA[T/C]TTTAAATTTTCTCAAACTGCCCAATTTTTTAATGTCAAAGAAGAAAATAAAAACCCTCAT	ATGAGGGTTTTTATTTTCTTCTTTGACATTAAAAAATTGGGCAGTTTGAGAAAATTTAAA[A/G]TTGGGCCTAGAGCTTTTCCCCTTTTACAGTAAGCAGCGACTGGATGTGTGCATCTGGGTT	568	3
ARS-BFGL-NGS-111253-0_B_F_1511637570	ARS-BFGL-NGS-111253	BOT	[T/C]	0055630416	CTCCTCTGCATGATGCTAATGGTAAAGAAGATGCTTAAGTGGCACTTTGA			3	22	55535817	diploid	Bos taurus	UM3	0	BOT	AACAGCCTGCCTCCTCTGCATGATGCTAATGGTAAAGAAGATGCTTAAGTGGCACTTTGA[T/C]CTGGGCCTTGTTCCAAGGCCCTTGCTACATTAACCACTGAGCATTCCCTGGTGACTCAGA	TCTGAGTCACCAGGGAATGCTCAGTGGTTAATGTAGCAAGGGCCTTGGAACAAGGCCCAG[A/G]TCAAAGTGCCACTTAAGCATCTTCTTTACCATTAGCATCATGCAGAGGAGGCAGGCTGTT	568	3
ARS-BFGL-NGS-111283-0_B_F_1511638186	ARS-BFGL-NGS-111283	BOT	[T/C]	0028682311	TTGACCTGAACATCTGCTTCTGTATCCACAGAAAACATTATTTGGCCCCA			3	1	70191957	diploid	Bos taurus	UM3	0	BOT	ATATCTGGGTTTGACCTGAACATCTGCTTCTGTATCCACAGAAAACATTATTTGGCCCCA[T/C]GTGAGTTATGAGCTTTTAGGAAGAACAAAGATAGAACAGAGTGAGGAAACAGAAAACATG	CATGTTTTCTGTTTCCTCACTCTGTTCTATCTTTGTTCTTCCTAAAAGCTCATAACTCAC[A/G]TGGGGCCAAATAATGTTTTCTGTGGATACAGAAGCAGATGTTCAGGTCAAACCCAGATAT	568	3
ARS-BFGL-NGS-1113-0_T_F_1511678517	ARS-BFGL-NGS-1113	TOP	[A/G]	0056711506	CAAATACTTTGTTGAACCTCAATTTTGTTTAGGGGGCCCATAGGTGAACA			3	2	96725242	diploid	Bos taurus	UM3	0	TOP	ATTTATTCAACAAATACTTTGTTGAACCTCAATTTTGTTTAGGGGGCCCATAGGTGAACA[A/G]AATCGCTGTCTGAGTGGGTATTGACATCAAAACTAGTAATTATGGATGTCGTGTGTATAA	ATTTATTCAACAAATACTTTGTTGAACCTCAATTTTGTTTAGGGGGCCCATAGGTGAACA[A/G]AATCGCTGTCTGAGTGGGTATTGACATCAAAACTAGTAATTATGGATGTCGTGTGTATAA	568	3
ARS-BFGL-NGS-111323-0_B_F_1511644324	ARS-BFGL-NGS-111323	BOT	[T/C]	0050636405	TGTTTTAAAATGTTGGTTAAGTTAAAAAGAAGTCTTTACAGGGGGCCCTA			3	5	100452647	diploid	Bos taurus	UM3	0	BOT	GGAGATGAAGTGTTTTAAAATGTTGGTTAAGTTAAAAAGAAGTCTTTACAGGGGGCCCTA[T/C]TCCAATATGGCTGATCTCCTCATAAGAAGAAAAAATCTGGGCACAGATAGGCAAATGCCA	TGGCATTTGCCTATCTGTGCCCAGATTTTTTCTTCTTATGAGGAGATCAGCCATATTGGA[A/G]TAGGGCCCCCTGTAAAGACTTCTTTTTAACTTAACCAACATTTTAAAACACTTCATCTCC	568	3
ARS-BFGL-NGS-111330-0_T_R_1511638579	ARS-BFGL-NGS-111330	TOP	[A/G]	0068676320	AAGACTGGGTCCAAGCCAGGATCAGGGACCTGGGAGGTCAGAGGAAAACC			3	17	65700521	diploid	Bos taurus	UM3	0	BOT	CCCCACTGCTGATCCAGCCCTGGGGCAGCTCCAAGCCTCCGGGCATGAGAAGGGGCCCTC[T/C]GGTTTTCCTCTGACCTCCCAGGTCCCTGATCCTGGCTTGGACCCAGTCTTAGGTCCCCTC	GAGGGGACCTAAGACTGGGTCCAAGCCAGGATCAGGGACCTGGGAGGTCAGAGGAAAACC[A/G]GAGGGCCCCTTCTCATGCCCGGAGGCTTGGAGCTGCCCCAGGGCTGGATCAGCAGTGGGG	568	3
ARS-BFGL-NGS-111336-0_B_R_1511637624	ARS-BFGL-NGS-111336	BOT	[T/C]	0027767491	CTTACTCTCAAAAAACATCCAACTTCTGCCCACATGATGCCAAGGCCCTG			3	13	77612891	diploid	Bos taurus	UM3	0	TOP	AAGACGGTGAGTGCGGTAAAGCAGAATAAGTGAAAGAACAGAGATCAGGGGACAGTTCAC[A/G]CAGGGCCTTGGCATCATGTGGGCAGAAGTTGGATGTTTTTTGAGAGTAAGTAGGCAGCTC	AAGACGGTGAGTGCGGTAAAGCAGAATAAGTGAAAGAACAGAGATCAGGGGACAGTTCAC[A/G]CAGGGCCTTGGCATCATGTGGGCAGAAGTTGGATGTTTTTTGAGAGTAAGTAGGCAGCTC	568	3
ARS-BFGL-NGS-111357-0_B_F_1511638670	ARS-BFGL-NGS-111357	BOT	[T/C]	0016743315	GTGCTGCGATCTCAGCCAGCCCGGGAGACTCGTGAGCTGCCTTCCGCCTC			3	23	50009589	diploid	Bos taurus	UM3	0	BOT	CGCCTGGAAGGTGCTGCGATCTCAGCCAGCCCGGGAGACTCGTGAGCTGCCTTCCGCCTC[T/C]GCCGGCCTGGCCGCCTGGAGACCCACGAGGGGTGAAGGGGGCCGAGGGGCCGCATGGGGA	TCCCCATGCGGCCCCTCGGCCCCCTTCACCCCTCGTGGGTCTCCAGGCGGCCAGGCCGGC[A/G]GAGGCGGAAGGCAGCTCACGAGTCTCCCGGGCTGGCTGAGATCGCAGCACCTTCCAGGCG	568	3
ARS-BFGL-NGS-111371-0_T_F_1511638377	ARS-BFGL-NGS-111371	TOP	[A/G]	0042779331	GATGCAGGGAGAGCATTCCAGGCAGCTTCAGGGAAAGCTCTGGAGAAGGG			3	28	27902139	diploid	Bos taurus	UM3	0	TOP	CACCTGCGAAGATGCAGGGAGAGCATTCCAGGCAGCTTCAGGGAAAGCTCTGGAGAAGGG[A/G]GTAGGCCTCATCTACCGTCACGGTCCTTGGGGCAGGGGCATGCCACAAGCTCTCACGTGC	CACCTGCGAAGATGCAGGGAGAGCATTCCAGGCAGCTTCAGGGAAAGCTCTGGAGAAGGG[A/G]GTAGGCCTCATCTACCGTCACGGTCCTTGGGGCAGGGGCATGCCACAAGCTCTCACGTGC	568	3
ARS-BFGL-NGS-111379-0_T_F_1511637933	ARS-BFGL-NGS-111379	TOP	[A/G]	0020739304	GTTCTCTAATTCTCTGATCTCCTAGCCTCAAGCATCCTACCAGGGCCTAT			3	8	2453388	diploid	Bos taurus	UM3	0	TOP	AGAACCAGAGGTTCTCTAATTCTCTGATCTCCTAGCCTCAAGCATCCTACCAGGGCCTAT[A/G]AAATCCTCTTCCTCCTCAGGCACACTCATCTGCGCGCCGTCCATGCAGCAGGCATGTACA	AGAACCAGAGGTTCTCTAATTCTCTGATCTCCTAGCCTCAAGCATCCTACCAGGGCCTAT[A/G]AAATCCTCTTCCTCCTCAGGCACACTCATCTGCGCGCCGTCCATGCAGCAGGCATGTACA	568	3
ARS-BFGL-NGS-111408-0_T_F_1511637829	ARS-BFGL-NGS-111408	TOP	[A/G]	0040622439	AGATAAGCACTGGTAATGCTCTGAATATGCTGAGAGCAAAAGCAGCCTCA			3	6	19518197	diploid	Bos taurus	UM3	0	TOP	ACCTGTCCTCAGATAAGCACTGGTAATGCTCTGAATATGCTGAGAGCAAAAGCAGCCTCA[A/G]AGAGGCCCGCACTGTGGCAGACTTCTAACTTGACCAGTTTTACACGAAGGCAGCAATACT	ACCTGTCCTCAGATAAGCACTGGTAATGCTCTGAATATGCTGAGAGCAAAAGCAGCCTCA[A/G]AGAGGCCCGCACTGTGGCAGACTTCTAACTTGACCAGTTTTACACGAAGGCAGCAATACT	568	3
ARS-BFGL-NGS-111417-0_B_R_1511638598	ARS-BFGL-NGS-111417	BOT	[T/C]	0063737315	TGCTCCCAGGGAATTCACTACCAATTAGAATGACTGAGCCAGTGAGGTTT			3	1	141205936	diploid	Bos taurus	UM3	0	TOP	CCCTTCACCTTGGTCCATGAGAACCTTATTTAAGGCTTCAGGAAACTGCTGATGGCCTGA[A/G]AAACCTCACTGGCTCAGTCATTCTAATTGGTAGTGAATTCCCTGGGAGCACCATTTTTCA	CCCTTCACCTTGGTCCATGAGAACCTTATTTAAGGCTTCAGGAAACTGCTGATGGCCTGA[A/G]AAACCTCACTGGCTCAGTCATTCTAATTGGTAGTGAATTCCCTGGGAGCACCATTTTTCA	568	3
ARS-BFGL-NGS-111419-0_B_R_1511638802	ARS-BFGL-NGS-111419	BOT	[T/C]	0044627450	CTGAAGTAAGGTTTCTCCTCTAGGGGATGAGTTAAAAATAATTCACTGTG			3	9	93520501	diploid	Bos taurus	UM3	0	TOP	CTGTGATGTTTGAATCTGCAGTCAGTACAGATGTCTCTCCCTAAAGACTGCTGGGCCTGA[A/G]CACAGTGAATTATTTTTAACTCATCCCCTAGAGGAGAAACCTTACTTCAGTTCAGCCTCC	CTGTGATGTTTGAATCTGCAGTCAGTACAGATGTCTCTCCCTAAAGACTGCTGGGCCTGA[A/G]CACAGTGAATTATTTTTAACTCATCCCCTAGAGGAGAAACCTTACTTCAGTTCAGCCTCC	568	3
ARS-BFGL-NGS-111453-1_T_F_1923524495	ARS-BFGL-NGS-111453	TOP	[A/C]	0044719483	GTTACTATCTATCTTGTGACCCTTCATTTTCCTGGAATTGTTATTCGCTA	0021810508	GTTACTATCTATCTTGTGACCCTTCATTTTCCTGGAATTGTTATTCGCTC	3	10	6373370	diploid	Bos taurus	UM3	0	TOP	CAAATTCCATAGTTACTATCTATCTTGTGACCCTTCATTTTCCTGGAATTGTTATTCGCT[A/C]CCAGGCCAAAGGAGTGTGTTTACAGGCAGAGCAGGAAGCTGCCAGGGCCCGTTCTCCCTG	CAAATTCCATAGTTACTATCTATCTTGTGACCCTTCATTTTCCTGGAATTGTTATTCGCT[A/C]CCAGGCCAAAGGAGTGTGTTTACAGGCAGAGCAGGAAGCTGCCAGGGCCCGTTCTCCCTG	568	3
ARS-BFGL-NGS-111456-0_T_R_1511638913	ARS-BFGL-NGS-111456	TOP	[A/G]	0027614362	CACAACAGGGATGATGTCTGCACCAAATAAGAGTTGTAAAGGCGATGCAC			3	13	11976079	diploid	Bos taurus	UM3	0	BOT	GAGCTGTTAAGTTTTGGGTTTCGAGCCCCCGCTCACAGTGGAGTCTGAGGGCGGGCCTGG[T/C]GTGCATCGCCTTTACAACTCTTATTTGGTGCAGACATCATCCCTGTTGTGTAGATGGCAA	TTGCCATCTACACAACAGGGATGATGTCTGCACCAAATAAGAGTTGTAAAGGCGATGCAC[A/G]CCAGGCCCGCCCTCAGACTCCACTGTGAGCGGGGGCTCGAAACCCAAAACTTAACAGCTC	568	3
ARS-BFGL-NGS-111473-0_T_R_1511638823	ARS-BFGL-NGS-111473	TOP	[A/G]	0031739428	ATAAACATTAAAAAAACTGTCATTTGTGTGTTTGGCTCCACGGGGCCTTC			3	8	112824694	diploid	Bos taurus	UM3	0	BOT	CTTGCCCCAACGCTAGGGAGCAGCCCCACTGGGCACACCTGGGGAAAGCCCGCTCAGCCA[T/C]GAAGGCCCCGTGGAGCCAAACACACAAATGACAGTTTTTTTAATGTTTATATTAAAAGTC	GACTTTTAATATAAACATTAAAAAAACTGTCATTTGTGTGTTTGGCTCCACGGGGCCTTC[A/G]TGGCTGAGCGGGCTTTCCCCAGGTGTGCCCAGTGGGGCTGCTCCCTAGCGTTGGGGCAAG	568	3
ARS-BFGL-NGS-111474-0_T_F_1511637805	ARS-BFGL-NGS-111474	TOP	[A/G]	0049774355	TGAAACTTGAAGGGCAAGACTCAGCCAGAGAAAAATAGTGGGAAACTGCC			3	20	57877229	diploid	Bos taurus	UM3	0	TOP	ACCATGTGAGTGAAACTTGAAGGGCAAGACTCAGCCAGAGAAAAATAGTGGGAAACTGCC[A/G]GAAGGCCCTGCTGTGAGAAGGATCTTAGAGAGTTTGGGAAACTAAAATATCGTTGAAGAA	ACCATGTGAGTGAAACTTGAAGGGCAAGACTCAGCCAGAGAAAAATAGTGGGAAACTGCC[A/G]GAAGGCCCTGCTGTGAGAAGGATCTTAGAGAGTTTGGGAAACTAAAATATCGTTGAAGAA	568	3
ARS-BFGL-NGS-111486-0_B_F_1511637598	ARS-BFGL-NGS-111486	BOT	[T/C]	0039770476	GGGTAGAATCCACAGGAATTAGCGTTGAAACAAGCATTCTGGGGGCCTTG			3	10	11419926	diploid	Bos taurus	UM3	0	BOT	AACGGATTAGGGGTAGAATCCACAGGAATTAGCGTTGAAACAAGCATTCTGGGGGCCTTG[T/C]GTTACTGTCCAGTGGTTAAGACTCTGTACTCCCAGTGCTGGGACCCTGGGTTCCAGTCCT	AGGACTGGAACCCAGGGTCCCAGCACTGGGAGTACAGAGTCTTAACCACTGGACAGTAAC[A/G]CAAGGCCCCCAGAATGCTTGTTTCAACGCTAATTCCTGTGGATTCTACCCCTAATCCGTT	568	3
ARS-BFGL-NGS-111488-0_T_R_1511637995	ARS-BFGL-NGS-111488	TOP	[A/G]	0036720510	ACGTCCTGTTACTTCTAACCAAACCAATTCTAAATGTCAAACACATCCTT			3	8	65569786	diploid	Bos taurus	UM3	0	BOT	AGAGTCTTCTTCTAATGATTATTTAATTAGGTTAGATATCTTAGCTAGTATATGGCCTTT[T/C]AAGGATGTGTTTGACATTTAGAATTGGTTTGGTTAGAAGTAACAGGACGTTATGAAGATA	TATCTTCATAACGTCCTGTTACTTCTAACCAAACCAATTCTAAATGTCAAACACATCCTT[A/G]AAAGGCCATATACTAGCTAAGATATCTAACCTAATTAAATAATCATTAGAAGAAGACTCT	568	3
ARS-BFGL-NGS-111491-0_T_R_1511638507	ARS-BFGL-NGS-111491	TOP	[A/G]	0036784466	TCACTAGTGACCTCCTTGTTGTGAAATCCAGTGTAGACTCTGTGGCCTTT			3	1	68457522	diploid	Bos taurus	UM3	0	BOT	CCAAAGCCATACCATTATTTCTAACATTCAGCCAGTAGTACCCCAATTTCAACCCTAAGA[T/C]AAAGGCCACAGAGTCTACACTGGATTTCACAACAAGGAGGTCACTAGTGACCTGGAAGAG	CTCTTCCAGGTCACTAGTGACCTCCTTGTTGTGAAATCCAGTGTAGACTCTGTGGCCTTT[A/G]TCTTAGGGTTGAAATTGGGGTACTACTGGCTGAATGTTAGAAATAATGGTATGGCTTTGG	568	3
ARS-BFGL-NGS-11151-0_T_R_1511678007	ARS-BFGL-NGS-11151	TOP	[A/G]	0062800363	GCACACACAGCACAAATTAAATATACAGTGGTCACTGTGTGTCCTTCAGC			3	1	26425477	diploid	Bos taurus	UM3	0	BOT	AGCTTATTGTGGGAACTGAGAATCCTAGGACTCTGGAATTCAAGCGGGCCATGGAACCAA[T/C]GCTGAAGGACACACAGTGACCACTGTATATTTAATTTGTGCTGTGTGTGCTTAGTCACTC	GAGTGACTAAGCACACACAGCACAAATTAAATATACAGTGGTCACTGTGTGTCCTTCAGC[A/G]TTGGTTCCATGGCCCGCTTGAATTCCAGAGTCCTAGGATTCTCAGTTCCCACAATAAGCT	580	3
ARS-BFGL-NGS-111513-0_T_R_1511638947	ARS-BFGL-NGS-111513	TOP	[A/G]	0024642492	CTCCCACCAAGTTGATTTTCCAGTCTTAGTAGCCTCCTTTTTGGCCAAGA			3	1	125725305	diploid	Bos taurus	UM3	0	BOT	GCAAATGCCTGGACATGCAGGGACAGCACATTGTCATGCTGATCACCAGAGACTTGCCAA[T/C]TCTTGGCCAAAAAGGAGGCTACTAAGACTGGAAAATCAACTTGGTGGGAGGCACCTGGTA	TACCAGGTGCCTCCCACCAAGTTGATTTTCCAGTCTTAGTAGCCTCCTTTTTGGCCAAGA[A/G]TTGGCAAGTCTCTGGTGATCAGCATGACAATGTGCTGTCCCTGCATGTCCAGGCATTTGC	568	3
ARS-BFGL-NGS-111525-0_T_F_1511638453	ARS-BFGL-NGS-111525	TOP	[A/G]	0058602509	GGCTGGGGCTCCTGTTTCCTATCGTGAAATTATCTTCCAGTATTCCTGTC			3	15	67323237	diploid	Bos taurus	UM3	0	TOP	CAGTTTTGTGGGCTGGGGCTCCTGTTTCCTATCGTGAAATTATCTTCCAGTATTCCTGTC[A/G]ACTTGGCCGGAGTTCAAGGATTCTGTGATCATAGGGCCGCAGAGTCTGAGACCTGGAAGG	CAGTTTTGTGGGCTGGGGCTCCTGTTTCCTATCGTGAAATTATCTTCCAGTATTCCTGTC[A/G]ACTTGGCCGGAGTTCAAGGATTCTGTGATCATAGGGCCGCAGAGTCTGAGACCTGGAAGG	580	3
ARS-BFGL-NGS-111563-0_T_R_1511637553	ARS-BFGL-NGS-111563	TOP	[A/G]	0073765347	TCCCATTTGGCTCTGGGCTAAGGGATCTAAGTTCTTCTGAGGGGCCAGAC			3	11	85740344	diploid	Bos taurus	UM3	0	BOT	AAATATGACCATTCCCCTAAGGCAGGTTTACCCTGCAGGCATGACTGGAGCCAATCGCTC[T/C]GTCTGGCCCCTCAGAAGAACTTAGATCCCTTAGCCCAGAGCCAAATGGGAAGGTTTTGTG	CACAAAACCTTCCCATTTGGCTCTGGGCTAAGGGATCTAAGTTCTTCTGAGGGGCCAGAC[A/G]GAGCGATTGGCTCCAGTCATGCCTGCAGGGTAAACCTGCCTTAGGGGAATGGTCATATTT	568	3
ARS-BFGL-NGS-111566-0_B_R_1511638636	ARS-BFGL-NGS-111566	BOT	[G/C]	0060693505	TCTAAACAGTTCTAAGGAAAAGATTACAACTCCCAGTGGTTGGCCAGAGG	0024727407	TCTAAACAGTTCTAAGGAAAAGATTACAACTCCCAGTGGTTGGCCAGAGC	3	27	32671451	diploid	Bos taurus	UM3	0	TOP	CCTCGGGTTTAGGGAAGGGAAATACAATGCTCTCACCTGTGTTTGAGGAGCTGGCTCTTT[C/G]CTCTGGCCAACCACTGGGAGTTGTAATCTTTTCCTTAGAACTGTTTAGAACTGTTCCCCC	CCTCGGGTTTAGGGAAGGGAAATACAATGCTCTCACCTGTGTTTGAGGAGCTGGCTCTTT[C/G]CTCTGGCCAACCACTGGGAGTTGTAATCTTTTCCTTAGAACTGTTTAGAACTGTTCCCCC	568	3
ARS-BFGL-NGS-111567-0_B_R_1511644368	ARS-BFGL-NGS-111567	BOT	[T/C]	0051731504	AAGAAATGGGAGAGGACACAGTAAACGCTCTGCTGGCTAGACCTCTGGTC			3	14	80177772	diploid	Bos taurus	UM3	0	TOP	GGTTAACAAATATTAACCCGCAGTGGCCTGGCCCGCTCTGTGTCCCGTATGGGGCCAGAG[A/G]GACCAGAGGTCTAGCCAGCAGAGCGTTTACTGTGTCCTCTCCCATTTCTTAGAGGATGGA	GGTTAACAAATATTAACCCGCAGTGGCCTGGCCCGCTCTGTGTCCCGTATGGGGCCAGAG[A/G]GACCAGAGGTCTAGCCAGCAGAGCGTTTACTGTGTCCTCTCCCATTTCTTAGAGGATGGA	568	3
ARS-BFGL-NGS-111605-0_T_F_1511638975	ARS-BFGL-NGS-111605	TOP	[A/G]	0061624412	TTGTGTAAGCCAGTTTCCTTAAATCATTCAACCCCTTCCCCAGGCCATCT			3	1	18758665	diploid	Bos taurus	UM3	0	TOP	GCCCCTACAATTGTGTAAGCCAGTTTCCTTAAATCATTCAACCCCTTCCCCAGGCCATCT[A/G]TCTTGTCTATCTATGTATCTATCTGGGTTCAATCCCTGGGTCGGGAAGATCCCTCAGAGA	GCCCCTACAATTGTGTAAGCCAGTTTCCTTAAATCATTCAACCCCTTCCCCAGGCCATCT[A/G]TCTTGTCTATCTATGTATCTATCTGGGTTCAATCCCTGGGTCGGGAAGATCCCTCAGAGA	568	3
ARS-BFGL-NGS-111609-0_B_R_1511638206	ARS-BFGL-NGS-111609	BOT	[T/A]	0029705323	GGAGTTGAAACAAGACCAGGATGGCTGAGGCCTAGCAGACAGGCCATGAT	0055670370	GGAGTTGAAACAAGACCAGGATGGCTGAGGCCTAGCAGACAGGCCATGAA	3	7	91974966	diploid	Bos taurus	UM3	0	TOP	ATCATTTCTCTAACTATCTTCAATTGCTTCTCAATGCTCTAGGAAAAACCCTCACGTTTT[A/T]TCATGGCCTGTCTGCTAGGCCTCAGCCATCCTGGTCTTGTTTCAACTCCTTAACAAGGCA	ATCATTTCTCTAACTATCTTCAATTGCTTCTCAATGCTCTAGGAAAAACCCTCACGTTTT[A/T]TCATGGCCTGTCTGCTAGGCCTCAGCCATCCTGGTCTTGTTTCAACTCCTTAACAAGGCA	568	3
ARS-BFGL-NGS-111614-0_B_R_1511637550	ARS-BFGL-NGS-111614	BOT	[T/C]	0039689388	GGGAAAATAGCCTGAGATCATACCCTACCAGAGGTAACTTCAGAAGCCAG			3	3	58387438	diploid	Bos taurus	UM3	0	TOP	AAATAGGCACCCTGATTGGGTAGGTATGCTGGCTCGGTTCCATGTCAGATGGGGCCATTA[A/G]CTGGCTTCTGAAGTTACCTCTGGTAGGGTATGATCTCAGGCTATTTTCCCTGGAAGGACA	AAATAGGCACCCTGATTGGGTAGGTATGCTGGCTCGGTTCCATGTCAGATGGGGCCATTA[A/G]CTGGCTTCTGAAGTTACCTCTGGTAGGGTATGATCTCAGGCTATTTTCCCTGGAAGGACA	568	3
ARS-BFGL-NGS-111618-0_T_F_1511644451	ARS-BFGL-NGS-111618	TOP	[A/G]	0015710395	TACTTCCCATCTCTCAGAATCCCTTTTTCCTTTTTGGACCGTGGCCATTC			3	16	22147468	diploid	Bos taurus	UM3	0	TOP	TGCCTTCCCATACTTCCCATCTCTCAGAATCCCTTTTTCCTTTTTGGACCGTGGCCATTC[A/G]CTTTTGGAATGCTGAAAAGGAGCCAAGAGAAAGCTGTTCTCCAACTTCACAGTAGCTTAA	TGCCTTCCCATACTTCCCATCTCTCAGAATCCCTTTTTCCTTTTTGGACCGTGGCCATTC[A/G]CTTTTGGAATGCTGAAAAGGAGCCAAGAGAAAGCTGTTCTCCAACTTCACAGTAGCTTAA	580	3
ARS-BFGL-NGS-111636-0_T_F_1511637977	ARS-BFGL-NGS-111636	TOP	[A/C]	0049654453	TCCAATGCCAAATACATGACCCCCACAGCCCAAGAGCCAGGCTATACTCA			3	6	68546212	diploid	Bos taurus	UM3	0	TOP	AGAGATGCTCTCCAATGCCAAATACATGACCCCCACAGCCCAAGAGCCAGGCTATACTCA[A/C]TGTGGGCCCACCAGCACCTGGGAGGGGGCATTATCTGTTTGATTTTCTCTTCTAAAGGGA	AGAGATGCTCTCCAATGCCAAATACATGACCCCCACAGCCCAAGAGCCAGGCTATACTCA[A/C]TGTGGGCCCACCAGCACCTGGGAGGGGGCATTATCTGTTTGATTTTCTCTTCTAAAGGGA	568	3
ARS-BFGL-NGS-111648-0_B_F_1511637714	ARS-BFGL-NGS-111648	BOT	[T/C]	0028642333	TCAGGGTTATCTCCCTCCTCCATCAAGATCACCCCTTCTCCTGGCCCAGA			3	28	44118793	diploid	Bos taurus	UM3	0	BOT	AATGAGTTTCTCAGGGTTATCTCCCTCCTCCATCAAGATCACCCCTTCTCCTGGCCCAGA[T/C]ACCATATCTTCTCCTGCACTGGGGCAGCCAGCTACCCACTAACCTGTCCCTTCCCTCCTA	TAGGAGGGAAGGGACAGGTTAGTGGGTAGCTGGCTGCCCCAGTGCAGGAGAAGATATGGT[A/G]TCTGGGCCAGGAGAAGGGGTGATCTTGATGGAGGAGGGAGATAACCCTGAGAAACTCATT	568	3
ARS-BFGL-NGS-111654-0_T_R_1511644421	ARS-BFGL-NGS-111654	TOP	[A/G]	0066642371	AGGCTTACAAGTAGCATTCCCACTTTGAGGGCGAAGGATGTTTCAGTATC			3	19	5172239	diploid	Bos taurus	UM3	0	BOT	TCAGGACATAACTTGAAGAACCCACACCCACAGCTCAGCAGGGATAGAGAATGGCCCAGG[T/C]GATACTGAAACATCCTTCGCCCTCAAAGTGGGAATGCTACTTGTAAGCCTGAGATACACA	TGTGTATCTCAGGCTTACAAGTAGCATTCCCACTTTGAGGGCGAAGGATGTTTCAGTATC[A/G]CCTGGGCCATTCTCTATCCCTGCTGAGCTGTGGGTGTGGGTTCTTCAAGTTATGTCCTGA	568	3
ARS-BFGL-NGS-111666-1_B_F_1923524537	ARS-BFGL-NGS-111666	BOT	[T/G]	0038716392	ACAATTGTTGGAGTCATTATGAGGATTAGTTGCTGCCTCTAGAAGTGCGT	0059660381	ACAATTGTTGGAGTCATTATGAGGATTAGTTGCTGCCTCTAGAAGTGCGG	3	19	45501147	diploid	Bos taurus	UM3	0	BOT	AAGCTGGCATCACAATTGTTGGAGTCATTATGAGGATTAGTTGCTGCCTCTAGAAGTGCG[T/G]CTGGGGCCACTCTAGGAGCCAATAAGTCCCCGGGTGGGAGAGGGCCCCGAAGACCCCTAT	ATAGGGGTCTTCGGGGCCCTCTCCCACCCGGGGACTTATTGGCTCCTAGAGTGGCCCCAG[A/C]CGCACTTCTAGAGGCAGCAACTAATCCTCATAATGACTCCAACAATTGTGATGCCAGCTT	568	3
ARS-BFGL-NGS-111681-0_B_F_1511637986	ARS-BFGL-NGS-111681	BOT	[T/C]	0040697397	AAGGCAGAGATTACAAATCCCACGAGACTGGGACAAAGGTTATTAACATA			3	17	66095292	diploid	Bos taurus	UM3	0	BOT	AGAGGGAAGTAAGGCAGAGATTACAAATCCCACGAGACTGGGACAAAGGTTATTAACATA[T/C]AGGGGGCCCTAGCCAGAGAGATGAAGCCTTGCTGTGGACTGAAAATTGGATCCTCCTCCT	AGGAGGAGGATCCAATTTTCAGTCCACAGCAAGGCTTCATCTCTCTGGCTAGGGCCCCCT[A/G]TATGTTAATAACCTTTGTCCCAGTCTCGTGGGATTTGTAATCTCTGCCTTACTTCCCTCT	568	3
ARS-BFGL-NGS-111691-1_B_F_1923524541	ARS-BFGL-NGS-111691	BOT	[T/G]	0060736388	TAAAAATAAAATGAAGAACTGAGCACAGCATCTGGTTTTGGGGCCCCTTT	0038800332	TAAAAATAAAATGAAGAACTGAGCACAGCATCTGGTTTTGGGGCCCCTTG	3	11	44844492	diploid	Bos taurus	UM3	0	BOT	AGATGTCTTGGTAAAAATAAAATGAAGAACTGAGCACAGCATCTGGTTTTGGGGCCCCTT[T/G]CGGGTTCATCAGGGGCTGGGTCCATGAACAAGCCCAAATCCAACCACAGGAGCTCCCAGA	TCTGGGAGCTCCTGTGGTTGGATTTGGGCTTGTTCATGGACCCAGCCCCTGATGAACCCG[A/C]AAGGGGCCCCAAAACCAGATGCTGTGCTCAGTTCTTCATTTTATTTTTACCAAGACATCT	568	3
ARS-BFGL-NGS-111700-0_B_R_1511638302	ARS-BFGL-NGS-111700	BOT	[T/C]	0052678391	TCTACCACTGGTTGTACATTTGCCCACTTTGGAGGGCACCTTTCTCTAAG			3	10	47114150	diploid	Bos taurus	UM3	0	TOP	ATTTTCCTGGGGCCTCAGGCAATGGGCAAGGAAAGGCCCCATTTGGTGATCAGGCCCTCA[A/G]CTTAGAGAAAGGTGCCCTCCAAAGTGGGCAAATGTACAACCAGTGGTAGAGACAGATTGA	ATTTTCCTGGGGCCTCAGGCAATGGGCAAGGAAAGGCCCCATTTGGTGATCAGGCCCTCA[A/G]CTTAGAGAAAGGTGCCCTCCAAAGTGGGCAAATGTACAACCAGTGGTAGAGACAGATTGA	568	3
ARS-BFGL-NGS-111709-0_T_R_1511638363	ARS-BFGL-NGS-111709	TOP	[A/C]	0049600500	ACGTATTGGGGTGACTTACCAAGAAAGAGTGAGGTTGTGGAGAACGAACA			3	7	49242955	diploid	Bos taurus	UM3	0	BOT	CACAGGACGGGGGTAAGCAAAGGCAGGAGTCCCTAGAGGCGTGTGTCCTGGGGGCCCTGA[T/G]TGTTCGTTCTCCACAACCTCACTCTTTCTTGGTAAGTCACCCCAATACGTGGTAGAGCAG	CTGCTCTACCACGTATTGGGGTGACTTACCAAGAAAGAGTGAGGTTGTGGAGAACGAACA[A/C]TCAGGGCCCCCAGGACACACGCCTCTAGGGACTCCTGCCTTTGCTTACCCCCGTCCTGTG	568	3
ARS-BFGL-NGS-111712-0_T_F_1511638593	ARS-BFGL-NGS-111712	TOP	[A/G]	0032692316	GGGCTGACTCTCCCTCCTTGTTTGTTTCTAGTTTGCAACGTGGGCCCTGC			3	25	1160378	diploid	Bos taurus	UM3	0	TOP	CCCGCAACTCGGGCTGACTCTCCCTCCTTGTTTGTTTCTAGTTTGCAACGTGGGCCCTGC[A/G]CTCATCTTTCCAAATGCCTCCACCATGAATGTGGGCTTCCTCCGCCCCGGTTTCCTCACG	CCCGCAACTCGGGCTGACTCTCCCTCCTTGTTTGTTTCTAGTTTGCAACGTGGGCCCTGC[A/G]CTCATCTTTCCAAATGCCTCCACCATGAATGTGGGCTTCCTCCGCCCCGGTTTCCTCACG	568	3
ARS-BFGL-NGS-111718-0_T_F_1511638769	ARS-BFGL-NGS-111718	TOP	[A/G]	0049743506	CTGAACCTAGAATAGTCAAATTCATAGTGTCAGAAAATATATCTGTAGAC			3	1	158037465	diploid	Bos taurus	UM3	0	TOP	CTGAACTGAACTGAACCTAGAATAGTCAAATTCATAGTGTCAGAAAATATATCTGTAGAC[A/G]CCAGGGCCAAGGCGGGTGTTGGTTTGGGAGGTTGGGGAGTTAGTGTTTAATGGTGACAGA	CTGAACTGAACTGAACCTAGAATAGTCAAATTCATAGTGTCAGAAAATATATCTGTAGAC[A/G]CCAGGGCCAAGGCGGGTGTTGGTTTGGGAGGTTGGGGAGTTAGTGTTTAATGGTGACAGA	568	3
ARS-BFGL-NGS-111723-0_T_F_1511644313	ARS-BFGL-NGS-111723	TOP	[A/G]	0044697485	CAGAAGGCATTTGCTTCAGATTCAATGATTCAGAACTGGAAAGGCCCTTA			3	15	38852264	diploid	Bos taurus	UM3	0	TOP	GCTTTCTCTCCAGAAGGCATTTGCTTCAGATTCAATGATTCAGAACTGGAAAGGCCCTTA[A/G]AGACTTCCTTACTCAACCTTTCATTTTGCAAATGAGGAAACTGAGGTCCCGAGAGATTAA	GCTTTCTCTCCAGAAGGCATTTGCTTCAGATTCAATGATTCAGAACTGGAAAGGCCCTTA[A/G]AGACTTCCTTACTCAACCTTTCATTTTGCAAATGAGGAAACTGAGGTCCCGAGAGATTAA	568	3
ARS-BFGL-NGS-111726-0_B_R_1511637634	ARS-BFGL-NGS-111726	BOT	[T/C]	0026741461	GTGAAATAGAATCCCTGGTGTGGATGGGTGTGAGCTGGTGCTGGGGAAAG			3	6	116072849	diploid	Bos taurus	UM3	0	TOP	AAGCAAACGCTACACAGGACGCGATTCTTGAGAAAACCTCCGGGACCAGTCTGGCCCTTG[A/G]CTTTCCCCAGCACCAGCTCACACCCATCCACACCAGGGATTCTATTTCACTGTTAGACCA	AAGCAAACGCTACACAGGACGCGATTCTTGAGAAAACCTCCGGGACCAGTCTGGCCCTTG[A/G]CTTTCCCCAGCACCAGCTCACACCCATCCACACCAGGGATTCTATTTCACTGTTAGACCA	568	3
ARS-BFGL-NGS-111729-0_T_F_1511638225	ARS-BFGL-NGS-111729	TOP	[A/G]	0060733440	GCTGTCATAGTAACTGGGTAAAAAGCATTCTAGGCAGAGGAACAGCAAGT			3	18	2220037	diploid	Bos taurus	UM3	0	TOP	ATGAAAAGGAGCTGTCATAGTAACTGGGTAAAAAGCATTCTAGGCAGAGGAACAGCAAGT[A/G]CAAGGGCCCTGGGGTATGTCAGGGTTGGAATCCAGAGGGCAGCTCTGGGGTTGCTGGGAG	ATGAAAAGGAGCTGTCATAGTAACTGGGTAAAAAGCATTCTAGGCAGAGGAACAGCAAGT[A/G]CAAGGGCCCTGGGGTATGTCAGGGTTGGAATCCAGAGGGCAGCTCTGGGGTTGCTGGGAG	568	3
ARS-BFGL-NGS-111730-0_B_R_1511638412	ARS-BFGL-NGS-111730	BOT	[T/C]	0046687347	AGACCCAAGGAGAACAGAGAAGTTATGCTCAGTGAAGGCGGCAGGGAGAC			3	9	41209760	diploid	Bos taurus	UM3	0	TOP	CAGAGTCACGCCCCAGGCAAGTGCAGCCAGGGTGCTGCCATGGGTGCCTACTGGCCCTTG[A/G]GTCTCCCTGCCGCCTTCACTGAGCATAACTTCTCTGTTCTCCTTGGGTCTCTGTGGCTCC	CAGAGTCACGCCCCAGGCAAGTGCAGCCAGGGTGCTGCCATGGGTGCCTACTGGCCCTTG[A/G]GTCTCCCTGCCGCCTTCACTGAGCATAACTTCTCTGTTCTCCTTGGGTCTCTGTGGCTCC	568	3
ARS-BFGL-NGS-111735-0_B_R_1511638418	ARS-BFGL-NGS-111735	BOT	[T/C]	0012696325	TGTATTCACCAGAAATATGGAAAGTCACATAAGCCTTGTAAAGGCCGATA			3	23	12997137	diploid	Bos taurus	UM3	0	TOP	CAGCAGCCCCTGCATTGGAAGGTGAAGTCTTAACCACTACACTGCCAGGGAAGTCCCACT[A/G]TATCGGCCTTTACAAGGCTTATGTGACTTTCCATATTTCTGGTGAATACATTTGAAAAGA	CAGCAGCCCCTGCATTGGAAGGTGAAGTCTTAACCACTACACTGCCAGGGAAGTCCCACT[A/G]TATCGGCCTTTACAAGGCTTATGTGACTTTCCATATTTCTGGTGAATACATTTGAAAAGA	568	3
ARS-BFGL-NGS-111769-0_T_F_1511644437	ARS-BFGL-NGS-111769	TOP	[A/G]	0050727362	TTATGTCAGGACAAGTCTCGCCATCTTCAGCATGATAGTGCTGGCCTCAG			3	3	25533765	diploid	Bos taurus	UM3	0	TOP	TCCTGAATTCTTATGTCAGGACAAGTCTCGCCATCTTCAGCATGATAGTGCTGGCCTCAG[A/G]AAACATCTCCAAGAGCATTCCCAATTTAGTTCTTACTCCTCCACACCAATTTCTTTATAA	TCCTGAATTCTTATGTCAGGACAAGTCTCGCCATCTTCAGCATGATAGTGCTGGCCTCAG[A/G]AAACATCTCCAAGAGCATTCCCAATTTAGTTCTTACTCCTCCACACCAATTTCTTTATAA	568	3
ARS-BFGL-NGS-111777-0_T_R_1511638753	ARS-BFGL-NGS-111777	TOP	[A/G]	0051707450	GGTTGGTGGGGAGGCATTCCAGATAGAGAAGAGGATGCAAAAGGCAGAAT			3	13	35029615	diploid	Bos taurus	UM3	0	BOT	CTCTGCACCCCGTGCTCCAGCCACAGTGGCAGCCTCTGTTCCAGGCACCAACGGCCTCCC[T/C]ATTCTGCCTTTTGCATCCTCTTCTCTATCTGGAATGCCTCCCCACCAACCCACCCAGCTC	GAGCTGGGTGGGTTGGTGGGGAGGCATTCCAGATAGAGAAGAGGATGCAAAAGGCAGAAT[A/G]GGGAGGCCGTTGGTGCCTGGAACAGAGGCTGCCACTGTGGCTGGAGCACGGGGTGCAGAG	568	3
ARS-BFGL-NGS-111788-0_B_F_1511638894	ARS-BFGL-NGS-111788	BOT	[G/C]	0026639303	TAGAGTGATGCAGCTACAAACCAAGAAAGACCTGGGGTACCAGAAGCCGG	0065686302	TAGAGTGATGCAGCTACAAACCAAGAAAGACCTGGGGTACCAGAAGCCGC	3	8	101231366	diploid	Bos taurus	UM3	0	BOT	GAGACAGAGGCTAGAGTGATGCAGCTACAAACCAAGAAAGACCTGGGGTACCAGAAGCCG[C/G]GAGAGGCCAGGAAGGATCTACCCCCAAAGACATCAGAGAGAGAGAGCAGAGCATTGACAA	TTGTCAATGCTCTGCTCTCTCTCTCTGATGTCTTTGGGGGTAGATCCTTCCTGGCCTCTC[C/G]CGGCTTCTGGTACCCCAGGTCTTTCTTGGTTTGTAGCTGCATCACTCTAGCCTCTGTCTC	568	3
ARS-BFGL-NGS-111789-0_T_F_1511638701	ARS-BFGL-NGS-111789	TOP	[A/G]	0027620462	CAGACCACTGTCTGGATTATTATGAATAGGAGATGCAAGCAAAAGAAGCA			3	17	48479069	diploid	Bos taurus	UM3	0	TOP	CTAATTCAACCAGACCACTGTCTGGATTATTATGAATAGGAGATGCAAGCAAAAGAAGCA[A/G]GAGAGGCCTGTTCAGAGGTGAGAAGAAAGCAGCATGAATATAACTTTCCCTGGAGCTGTA	CTAATTCAACCAGACCACTGTCTGGATTATTATGAATAGGAGATGCAAGCAAAAGAAGCA[A/G]GAGAGGCCTGTTCAGAGGTGAGAAGAAAGCAGCATGAATATAACTTTCCCTGGAGCTGTA	568	3
ARS-BFGL-NGS-111791-0_B_R_1511638886	ARS-BFGL-NGS-111791	BOT	[T/C]	0023646315	ACACTGGGTTTCTCCCTGGTTATAAGTCTTCTCTCCTGCTAGGGCCTCTG			3	7	716475	diploid	Bos taurus	UM3	0	TOP	GACCCCAGGCAGACTGAGAAGTCAGTTGCAATCTGCTGTGGGAAGAGCGGAAGAGGGCAG[A/G]CAGAGGCCCTAGCAGGAGAGAAGACTTATAACCAGGGAGAAACCCAGTGTCTTCTGAGGA	GACCCCAGGCAGACTGAGAAGTCAGTTGCAATCTGCTGTGGGAAGAGCGGAAGAGGGCAG[A/G]CAGAGGCCCTAGCAGGAGAGAAGACTTATAACCAGGGAGAAACCCAGTGTCTTCTGAGGA	568	3
ARS-BFGL-NGS-111796-0_B_R_1511638484	ARS-BFGL-NGS-111796	BOT	[T/C]	0068661353	TTTTTACATTCATCCCCCACCATGTTCAGAAATCTATCTGTTGGCCTCTT			3	18	9606800	diploid	Bos taurus	UM3	0	TOP	CATGATCAGCCCTCCAGTCCCAGCTGGGACGAAGATAGAGGCAGAAATGTATGGAGACAG[A/G]AAGAGGCCAACAGATAGATTTCTGAACATGGTGGGGGATGAATGTAAAAACCCACATCTA	CATGATCAGCCCTCCAGTCCCAGCTGGGACGAAGATAGAGGCAGAAATGTATGGAGACAG[A/G]AAGAGGCCAACAGATAGATTTCTGAACATGGTGGGGGATGAATGTAAAAACCCACATCTA	568	3
ARS-BFGL-NGS-111806-0_T_F_1511638795	ARS-BFGL-NGS-111806	TOP	[A/G]	0023653467	TTCCGGAAAGAATCACTAGCAAGAGCATGGAGAGCTCAGGTCAGCTGGGC			3	27	36959262	diploid	Bos taurus	UM3	0	TOP	CTGGTGGGTTTTCCGGAAAGAATCACTAGCAAGAGCATGGAGAGCTCAGGTCAGCTGGGC[A/G]TGCAGGCCAGAATGTGTAGGAGTGCATAGAGTCTGGCCAGGCATCCGGATCAGTCACTGA	CTGGTGGGTTTTCCGGAAAGAATCACTAGCAAGAGCATGGAGAGCTCAGGTCAGCTGGGC[A/G]TGCAGGCCAGAATGTGTAGGAGTGCATAGAGTCTGGCCAGGCATCCGGATCAGTCACTGA	568	3
ARS-BFGL-NGS-111840-0_B_R_1511644302	ARS-BFGL-NGS-111840	BOT	[T/C]	0035663358	ACAGGCTTCTTTTCACACCTCTCGATGATGAATCTTCCTGAAGCCTAGTA			3	8	11500414	diploid	Bos taurus	UM3	0	TOP	GCTCTTAGCTAAGGTGGGAGGAGGCACCAAGAGGTTCAGTTTGGAGAGGAAAGGCCTTCA[A/G]TACTAGGCTTCAGGAAGATTCATCATCGAGAGGTGTGAAAAGAAGCCTGTGCATGAAGAA	GCTCTTAGCTAAGGTGGGAGGAGGCACCAAGAGGTTCAGTTTGGAGAGGAAAGGCCTTCA[A/G]TACTAGGCTTCAGGAAGATTCATCATCGAGAGGTGTGAAAAGAAGCCTGTGCATGAAGAA	568	3
ARS-BFGL-NGS-111848-0_T_R_1511644329	ARS-BFGL-NGS-111848	TOP	[A/G]	0019703485	CCGCATACCTTCCTTTGTTTTTCCCACCATCGCTGGTTTTAACCCTCATC			3	3	27642301	diploid	Bos taurus	UM3	0	BOT	GGAGCTGCCAAACAGACGCGAGACGAAATTACCTCCCTGTCCCAGACAAAGTGGCCTTCT[T/C]GATGAGGGTTAAAACCAGCGATGGTGGGAAAAACAAAGGAAGGTATGCGGCAGCTGCTAC	GTAGCAGCTGCCGCATACCTTCCTTTGTTTTTCCCACCATCGCTGGTTTTAACCCTCATC[A/G]AGAAGGCCACTTTGTCTGGGACAGGGAGGTAATTTCGTCTCGCGTCTGTTTGGCAGCTCC	568	3
ARS-BFGL-NGS-111859-1_B_F_1923524579	ARS-BFGL-NGS-111859	BOT	[T/G]	0035775359	CACTTTTTTTCTGGGTGAATACCACAGACCAAGTTGCAACTGCATCCCAT	0042742347	CACTTTTTTTCTGGGTGAATACCACAGACCAAGTTGCAACTGCATCCCAG	3	12	4211302	diploid	Bos taurus	UM3	0	BOT	GGACTTTTAACCACTTTTTTTCTGGGTGAATACCACAGACCAAGTTGCAACTGCATCCCA[T/G]CAAAGGCCAAGTGTTGAACCTAGACTTCCACTCTTGCCAGGCTGTAGCAAGATGATTCAA	TTGAATCATCTTGCTACAGCCTGGCAAGAGTGGAAGTCTAGGTTCAACACTTGGCCTTTG[A/C]TGGGATGCAGTTGCAACTTGGTCTGTGGTATTCACCCAGAAAAAAAGTGGTTAAAAGTCC	568	3
ARS-BFGL-NGS-111865-0_T_R_1511638241	ARS-BFGL-NGS-111865	TOP	[A/G]	0015775372	TTGAATGTAACAATAAGGGAAGGAGGGAGGAACCCAGTTGTCTAGAAAGT			3	17	648337	diploid	Bos taurus	UM3	0	BOT	ATGGCCCCACTGCTCCCGCGCGCCAATGTGCTGATAAAGGGCTCCTAAATAGGCCAAAAA[T/C]ACTTTCTAGACAACTGGGTTCCTCCCTCCTTCCCTTATTGTTACATTCAATGTCATAAAT	ATTTATGACATTGAATGTAACAATAAGGGAAGGAGGGAGGAACCCAGTTGTCTAGAAAGT[A/G]TTTTTGGCCTATTTAGGAGCCCTTTATCAGCACATTGGCGCGCGGGAGCAGTGGGGCCAT	580	3
ARS-BFGL-NGS-111867-0_B_F_1511638840	ARS-BFGL-NGS-111867	BOT	[T/C]	0061629384	ATGACCCTAATTCATCATAATTTGACACATCTGGCCTATTTGGCCAAAAT			3	24	858718	diploid	Bos taurus	UM3	0	BOT	CTTTTAGAAAATGACCCTAATTCATCATAATTTGACACATCTGGCCTATTTGGCCAAAAT[T/C]GGGTCAGCAGTAAATCTACACACCCAAGGTCCTTCCCTCCCCTACGTCTCCATCATCTCC	GGAGATGATGGAGACGTAGGGGAGGGAAGGACCTTGGGTGTGTAGATTTACTGCTGACCC[A/G]ATTTTGGCCAAATAGGCCAGATGTGTCAAATTATGATGAATTAGGGTCATTTTCTAAAAG	568	3
ARS-BFGL-NGS-111883-0_B_R_1511637690	ARS-BFGL-NGS-111883	BOT	[T/C]	0042696302	GGCATCTGATGCAGCTCATAAATAAGAACACATGTACTTTGGATGAGAAC			3	3	26914757	diploid	Bos taurus	UM3	0	TOP	AATAGCACGCTCTGCTCTCCTATGAATAGCCTGCCCAGCTGTTCTGCAGGAGGCCAAGCC[A/G]GTTCTCATCCAAAGTACATGTGTTCTTATTTATGAGCTGCATCAGATGCCGTCGGCAGCC	AATAGCACGCTCTGCTCTCCTATGAATAGCCTGCCCAGCTGTTCTGCAGGAGGCCAAGCC[A/G]GTTCTCATCCAAAGTACATGTGTTCTTATTTATGAGCTGCATCAGATGCCGTCGGCAGCC	568	3
ARS-BFGL-NGS-111885-0_T_F_1511638465	ARS-BFGL-NGS-111885	TOP	[A/G]	0035643482	AAGGTTGAGGTTGGACCAGATATGAGAGCCAGATGGAGGCTCTCGCCTGG			3	1	95819377	diploid	Bos taurus	UM3	0	TOP	CATCATCTGAAAGGTTGAGGTTGGACCAGATATGAGAGCCAGATGGAGGCTCTCGCCTGG[A/G]AGCTTGGCCATGTTCAGGGGATGCTCCAGCATCGTGGCCCTTGGGATGGCAAACTTCTTA	CATCATCTGAAAGGTTGAGGTTGGACCAGATATGAGAGCCAGATGGAGGCTCTCGCCTGG[A/G]AGCTTGGCCATGTTCAGGGGATGCTCCAGCATCGTGGCCCTTGGGATGGCAAACTTCTTA	568	3
ARS-BFGL-NGS-11194-0_B_F_1511679820	ARS-BFGL-NGS-11194	BOT	[T/G]	0073695355	GTACAGTGGATGGCACCCAGCTCATGAAACAACCTCTGGCTCCTTCCTTA			3	4	78976354	diploid	Bos taurus	UM3	0	BOT	GAGACTTGTGGTACAGTGGATGGCACCCAGCTCATGAAACAACCTCTGGCTCCTTCCTTA[T/G]TATACACTGTGGCCTTGGCTGGTCCTCAGAAGGGACCGTGCTAGGTCCTCTGTGGGCAGA	TCTGCCCACAGAGGACCTAGCACGGTCCCTTCTGAGGACCAGCCAAGGCCACAGTGTATA[A/C]TAAGGAAGGAGCCAGAGGTTGTTTCATGAGCTGGGTGCCATCCACTGTACCACAAGTCTC	568	3
ARS-BFGL-NGS-111958-0_B_F_1511637556	ARS-BFGL-NGS-111958	BOT	[T/C]	0023677381	TCCTAAGTGAAAGAAGCTCCCTGAGAAGGCTAAAGGCTGTATGACTCCAA			3	14	22392760	diploid	Bos taurus	UM3	0	BOT	AAATGCACATTCCTAAGTGAAAGAAGCTCCCTGAGAAGGCTAAAGGCTGTATGACTCCAA[T/C]TGTATGGCCTTTTGAAAAAGACGGAACTATGGAGACAGTAGAAAGTTTTAGCGTTTGCAG	CTGCAAACGCTAAAACTTTCTACTGTCTCCATAGTTCCGTCTTTTTCAAAAGGCCATACA[A/G]TTGGAGTCATACAGCCTTTAGCCTTCTCAGGGAGCTTCTTTCACTTAGGAATGTGCATTT	568	3
ARS-BFGL-NGS-111972-0_T_F_1511637583	ARS-BFGL-NGS-111972	TOP	[A/G]	0031728328	AACAGGGGAAAGGTTGAACCACAGTGCTTTAATATTTATTTGGCCATGTC			3	7	31164207	diploid	Bos taurus	UM3	0	TOP	AACCAGGCTGAACAGGGGAAAGGTTGAACCACAGTGCTTTAATATTTATTTGGCCATGTC[A/G]GGACTTAGTTGTGGCGTGTGGGATCTAGTTCCCTGACAAGGGGTCAAGCCCATTAAGAAC	AACCAGGCTGAACAGGGGAAAGGTTGAACCACAGTGCTTTAATATTTATTTGGCCATGTC[A/G]GGACTTAGTTGTGGCGTGTGGGATCTAGTTCCCTGACAAGGGGTCAAGCCCATTAAGAAC	568	3
ARS-BFGL-NGS-111974-0_T_R_1511638229	ARS-BFGL-NGS-111974	TOP	[A/G]	0025637387	CATGAGACCCTGAACACCTTTGCTGCTTAACTAAGCCATGGTTTATATTG			3	4	120133228	diploid	Bos taurus	UM3	0	BOT	ATGAGGCTTGACTCTTCTAGAAACTAAATCAAGGGCGAAAAAGAAAAGAAAGGCCATTCA[T/C]CAATATAAACCATGGCTTAGTTAAGCAGCAAAGGTGTTCAGGGTCTCATGTTCAGAGTTA	TAACTCTGAACATGAGACCCTGAACACCTTTGCTGCTTAACTAAGCCATGGTTTATATTG[A/G]TGAATGGCCTTTCTTTTCTTTTTCGCCCTTGATTTAGTTTCTAGAAGAGTCAAGCCTCAT	568	3
ARS-BFGL-NGS-111981-0_B_R_1511644452	ARS-BFGL-NGS-111981	BOT	[T/C]	0053682424	TATGATGCCTGGGAAGATACTTTGGTGTTGTGCCTCAGTATAGCCATCTG			3	23	42669248	diploid	Bos taurus	UM3	0	TOP	TGGTGCTTATCTCATTTAATTCTCACAATAACTTCGCAGGGTAAACATTATGGCCATTTT[A/G]CAGATGGCTATACTGAGGCACAACACCAAAGTATCTTCCCAGGCATCATACTGGTAGTAA	TGGTGCTTATCTCATTTAATTCTCACAATAACTTCGCAGGGTAAACATTATGGCCATTTT[A/G]CAGATGGCTATACTGAGGCACAACACCAAAGTATCTTCCCAGGCATCATACTGGTAGTAA	568	3
ARS-BFGL-NGS-111984-0_B_F_1511638372	ARS-BFGL-NGS-111984	BOT	[T/C]	0016698465	ATGCGATGAAGGTCCCACCCTTATCACCTCACATAATCTATATTACCTCC			3	10	37656583	diploid	Bos taurus	UM3	0	BOT	CACCAGTCCTATGCGATGAAGGTCCCACCCTTATCACCTCACATAATCTATATTACCTCC[T/C]TGTTGGGCCTCCCCCTCATCTCCGCGGGAGGCTGTGGGGGCAAGGACACAATGCAGTCTG	CAGACTGCATTGTGTCCTTGCCCCCACAGCCTCCCGCGGAGATGAGGGGGAGGCCCAACA[A/G]GGAGGTAATATAGATTATGTGAGGTGATAAGGGTGGGACCTTCATCGCATAGGACTGGTG	568	3
ARS-BFGL-NGS-111986-0_T_R_1511637819	ARS-BFGL-NGS-111986	TOP	[A/G]	0056655429	AAGAGAAGTGTTTTCATTTGGCTGCAGCATTTGATCTTTGAGGCCCAAGA			3	11	42927846	diploid	Bos taurus	UM3	0	BOT	ACCCTGTCCTTCTCCTGAGCAGGGAAAAGCCTGCTTTCTGCCCCAAGATCCCCTCTCCAG[T/C]TCTTGGGCCTCAAAGATCAAATGCTGCAGCCAAATGAAAACACTTCTCTTCTGCACCGAG	CTCGGTGCAGAAGAGAAGTGTTTTCATTTGGCTGCAGCATTTGATCTTTGAGGCCCAAGA[A/G]CTGGAGAGGGGATCTTGGGGCAGAAAGCAGGCTTTTCCCTGCTCAGGAGAAGGACAGGGT	568	3
ARS-BFGL-NGS-112014-0_B_F_1511638682	ARS-BFGL-NGS-112014	BOT	[T/C]	0050801396	AACAGCTGGCTCCATTCGTGCCACCTCTCCCTGGGGAAGAAACAACCTTT			3	18	34794005	diploid	Bos taurus	UM3	0	BOT	CGGTCCTGCCAACAGCTGGCTCCATTCGTGCCACCTCTCCCTGGGGAAGAAACAACCTTT[T/C]ACCTGGGCCATATAAGTGGGAGTAATGCCAGGCCAGGCTTCTGACTGGAGCACCTAGGAC	GTCCTAGGTGCTCCAGTCAGAAGCCTGGCCTGGCATTACTCCCACTTATATGGCCCAGGT[A/G]AAAGGTTGTTTCTTCCCCAGGGAGAGGTGGCACGAATGGAGCCAGCTGTTGGCAGGACCG	568	3
ARS-BFGL-NGS-112030-0_B_F_1511638388	ARS-BFGL-NGS-112030	BOT	[T/C]	0010680356	AAGATTTAGAACTCAGACCAGAATGAATCATACAGTTTGTAGGCCCCATG			3	6	74579431	diploid	Bos taurus	UM3	0	BOT	CACTGAGGCTAAGATTTAGAACTCAGACCAGAATGAATCATACAGTTTGTAGGCCCCATG[T/C]AAAATGTCCATTCAGGTATGACCTAAATCAAAACACTTATGATTATATAGTGGGGGTGAC	GTCACCCCCACTATATAATCATAAGTGTTTTGATTTAGGTCATACCTGAATGGACATTTT[A/G]CATGGGGCCTACAAACTGTATGATTCATTCTGGTCTGAGTTCTAAATCTTAGCCTCAGTG	568	3
ARS-BFGL-NGS-112042-1_T_R_1923524608	ARS-BFGL-NGS-112042	TOP	[A/C]	0027654422	GGGATCTGCCCGTGTCTGCACATAAGGTTGCATGGAAACCAAGGTATTCA	0048736381	GGGATCTGCCCGTGTCTGCACATAAGGTTGCATGGAAACCAAGGTATTCC	3	1	73077982	diploid	Bos taurus	UM3	0	BOT	CACCACTGCCTCAAGGCCTGGGCCGAAATGTCACCAAGAAAGGAAAAGTTAGGCCCCGTG[T/G]GAATACCTTGGTTTCCATGCAACCTTATGTGCAGACACGGGCAGATCCCTGCAGGGGTAG	CTACCCCTGCAGGGATCTGCCCGTGTCTGCACATAAGGTTGCATGGAAACCAAGGTATTC[A/C]CACGGGGCCTAACTTTTCCTTTCTTGGTGACATTTCGGCCCAGGCCTTGAGGCAGTGGTG	568	3
ARS-BFGL-NGS-112047-1_T_R_1923524610	ARS-BFGL-NGS-112047	TOP	[A/C]	0065706431	TGGAGTAGAGTGCACAGAGGTTACTTGGGGAATCTAAGGTGGGAAATTAA	0071647509	TGGAGTAGAGTGCACAGAGGTTACTTGGGGAATCTAAGGTGGGAAATTAC	3	27	30945497	diploid	Bos taurus	UM3	0	BOT	AAGAACAAAACTGCACATCCTTACCATGGCTAAGAAAGTCCTTCTTGGTCTGGCCCCTAG[T/G]TAATTTCCCACCTTAGATTCCCCAAGTAACCTCTGTGCACTCTACTCCAGCCCTACCGGA	TCCGGTAGGGCTGGAGTAGAGTGCACAGAGGTTACTTGGGGAATCTAAGGTGGGAAATTA[A/C]CTAGGGGCCAGACCAAGAAGGACTTTCTTAGCCATGGTAAGGATGTGCAGTTTTGTTCTT	568	3
ARS-BFGL-NGS-112051-1_T_R_1923524612	ARS-BFGL-NGS-112051	TOP	[A/C]	0043660424	GGACATAATGCGTATGTCCTAATAAGAAAACGGAGGCTCACAGGGGCTCA	0046642498	GGACATAATGCGTATGTCCTAATAAGAAAACGGAGGCTCACAGGGGCTCC	3	13	75273574	diploid	Bos taurus	UM3	0	BOT	ACGACTGTCTATCTTGGGTCCCTTATGGCCCCCTCCCACTGCGTGAAGGCTGGCCCCTCC[T/G]GAGCCCCTGTGAGCCTCCGTTTTCTTATTAGGACATACGCATTATGTCCTTTTGTATGGA	TCCATACAAAAGGACATAATGCGTATGTCCTAATAAGAAAACGGAGGCTCACAGGGGCTC[A/C]GGAGGGGCCAGCCTTCACGCAGTGGGAGGGGGCCATAAGGGACCCAAGATAGACAGTCGT	568	3
ARS-BFGL-NGS-112056-0_T_F_1511638583	ARS-BFGL-NGS-112056	TOP	[A/G]	0043682478	CAGTCCTCCCATTCCATGCACTCATTCAGTATAAACTGAGCACCTTCTCC			3	4	113614764	diploid	Bos taurus	UM3	0	TOP	CCCCCCTGGTCAGTCCTCCCATTCCATGCACTCATTCAGTATAAACTGAGCACCTTCTCC[A/G]TCTCGGGCCCAGGCAGGCAGGACCCCCCCACCCCCACTCCCTGGAGCTTTATATCTCGAG	CCCCCCTGGTCAGTCCTCCCATTCCATGCACTCATTCAGTATAAACTGAGCACCTTCTCC[A/G]TCTCGGGCCCAGGCAGGCAGGACCCCCCCACCCCCACTCCCTGGAGCTTTATATCTCGAG	568	3
ARS-BFGL-NGS-112060-0_T_F_1511638617	ARS-BFGL-NGS-112060	TOP	[A/G]	0017755388	GGAACCAGGAGGGGGACTGAAACAGATCCTCCCCTACTGCTTTCCGAGAG			3	20	62654400	diploid	Bos taurus	UM3	0	TOP	CCTCAGCCCAGGAACCAGGAGGGGGACTGAAACAGATCCTCCCCTACTGCTTTCCGAGAG[A/G]GCACGGGCCTGCTAACACCTTGATCTCAAATGTCTCGACCCCCAGGACTGTGAGACAATC	CCTCAGCCCAGGAACCAGGAGGGGGACTGAAACAGATCCTCCCCTACTGCTTTCCGAGAG[A/G]GCACGGGCCTGCTAACACCTTGATCTCAAATGTCTCGACCCCCAGGACTGTGAGACAATC	568	3
ARS-BFGL-NGS-112094-0_T_R_1511638821	ARS-BFGL-NGS-112094	TOP	[A/G]	0028747338	TAGTAAAGTTTCTCAACTTCCATGCATTGGGGGCTGAGTAATGCTCTTAC			3	13	69187742	diploid	Bos taurus	UM3	0	BOT	CTTCTGAGTGGAGCTCAAGGAATTGCTAAACATCTTCCAATGAGTAGGACAGGCCCTGTG[T/C]GTAAGAGCATTACTCAGCCCCCAATGCATGGAAGTTGAGAAACTTTACTACAGAGGAAAG	CTTTCCTCTGTAGTAAAGTTTCTCAACTTCCATGCATTGGGGGCTGAGTAATGCTCTTAC[A/G]CACAGGGCCTGTCCTACTCATTGGAAGATGTTTAGCAATTCCTTGAGCTCCACTCAGAAG	568	3
ARS-BFGL-NGS-1121-0_T_R_1511680287	ARS-BFGL-NGS-1121	TOP	[A/G]	0045784363	TCCTAACAGGCGCAGGGGCACACAGTCACTTTCCTGGAGTCACACCATTC			3	15	82061751	diploid	Bos taurus	UM3	0	BOT	GGTTCTGGAGTCCTGATCCCAACCTTAGAGTCACCGTGCGGCCCCCATCCCCGCCCCGCT[T/C]GAATGGTGTGACTCCAGGAAAGTGACTGTGTGCCCCTGCGCCTGTTAGGAATGGAGTTAA	TTAACTCCATTCCTAACAGGCGCAGGGGCACACAGTCACTTTCCTGGAGTCACACCATTC[A/G]AGCGGGGCGGGGATGGGGGCCGCACGGTGACTCTAAGGTTGGGATCAGGACTCCAGAACC	568	3
ARS-BFGL-NGS-112102-0_T_R_1511638429	ARS-BFGL-NGS-112102	TOP	[A/G]	0017714334	CATTCCTCCCTTGCTTGGTGCTTGTTTGTTTAAGTCATCTCTTTTGGTGA			3	18	984113	diploid	Bos taurus	UM3	0	BOT	CAGGATTTGTGGTATCTGAATAAACCTGTGGCATGCAAACACAGTTTGGTAGGCCCTTTC[T/C]TCACCAAAAGAGATGACTTAAACAAACAAGCACCAAGCAAGGGAGGAATGCAAAACAAAA	TTTTGTTTTGCATTCCTCCCTTGCTTGGTGCTTGTTTGTTTAAGTCATCTCTTTTGGTGA[A/G]GAAAGGGCCTACCAAACTGTGTTTGCATGCCACAGGTTTATTCAGATACCACAAATCCTG	568	3
ARS-BFGL-NGS-112110-0_B_F_1511638938	ARS-BFGL-NGS-112110	BOT	[T/G]	0066715333	AAGGGAATCCGTTTCCACGCCTTCTTCAGCTTCCAGAGCGGCATGCTGTG			3	16	77719482	diploid	Bos taurus	UM3	0	BOT	GATGTACTGGAAGGGAATCCGTTTCCACGCCTTCTTCAGCTTCCAGAGCGGCATGCTGTG[T/G]CTTGCGGCCCCTCCTGCGTCCTCCAAGCCAGCACCCTGGCACACGGCCTCAGCGGTCTCA	TGAGACCGCTGAGGCCGTGTGCCAGGGTGCTGGCTTGGAGGACGCAGGAGGGGCCGCAAG[A/C]CACAGCATGCCGCTCTGGAAGCTGAAGAAGGCGTGGAAACGGATTCCCTTCCAGTACATC	568	3
ARS-BFGL-NGS-112120-0_T_F_1511644435	ARS-BFGL-NGS-112120	TOP	[A/G]	0074661467	GGGCTCAGCAATTACAGTATGTTCTCGAAGCAAGGGCAGATGGCCGGGGA			3	19	30727753	diploid	Bos taurus	UM3	0	TOP	TCCTCAGGCAGGGCTCAGCAATTACAGTATGTTCTCGAAGCAAGGGCAGATGGCCGGGGA[A/G]GGTGGAGCCACCTTCTCCCCATGGCTTCCTCCTCCTTCCCCCATGCCCCAAGTTCTGAAA	TCCTCAGGCAGGGCTCAGCAATTACAGTATGTTCTCGAAGCAAGGGCAGATGGCCGGGGA[A/G]GGTGGAGCCACCTTCTCCCCATGGCTTCCTCCTCCTTCCCCCATGCCCCAAGTTCTGAAA	580	3
ARS-BFGL-NGS-112130-0_T_R_1511638829	ARS-BFGL-NGS-112130	TOP	[A/G]	0056718505	AGTCTTAGCCACTAGCCACCTAGTCTTTCTTGTAAGGACACTTTTCATTC			3	11	102548124	diploid	Bos taurus	UM3	0	BOT	CTTTACAGATGTAATTAAACGAAGGCTCTTGAGATGAGATTTAGGGGATGGGGCCTAAAT[T/C]GAATGAAAAGTGTCCTTACAAGAAAGACTAGGTGGCTAGTGGCTAAGACTGCACTCCCAA	TTGGGAGTGCAGTCTTAGCCACTAGCCACCTAGTCTTTCTTGTAAGGACACTTTTCATTC[A/G]ATTTAGGCCCCATCCCCTAAATCTCATCTCAAGAGCCTTCGTTTAATTACATCTGTAAAG	568	3
ARS-BFGL-NGS-112133-0_T_R_1511638573	ARS-BFGL-NGS-112133	TOP	[A/G]	0069675305	ATAGCTAGCTAGCTGATGGATCCCCAGAAGTCCTGGGGCTAGGCCTACTC			3	4	28761487	diploid	Bos taurus	UM3	0	BOT	CCCAGCCACCTGATCAAGCTCCACCTGTCAGAGGGCTTAGGACTAAGCCCCACCTACCAG[T/C]GAGTAGGCCTAGCCCCAGGACTTCTGGGGATCCATCAGCTAGCTAGCTATCAGACATGTC	GACATGTCTGATAGCTAGCTAGCTGATGGATCCCCAGAAGTCCTGGGGCTAGGCCTACTC[A/G]CTGGTAGGTGGGGCTTAGTCCTAAGCCCTCTGACAGGTGGAGCTTGATCAGGTGGCTGGG	568	3
ARS-BFGL-NGS-112146-0_T_R_1511648619	ARS-BFGL-NGS-112146	TOP	[A/G]	0012613306	GAGACTGACAAAGCTGTCTCATGATAATGAAGTGGCTCTCGGGCCTCACT			3	3	58721756	diploid	Bos taurus	UM3	0	BOT	TCCCCTCTCTGGAAGTCTTCAATCACAAGGTTGGTTCTCCAGGTAAACTGCCCCCAACCT[T/C]AGTGAGGCCCGAGAGCCACTTCATTATCATGAGACAGCTTTGTCAGTCTCAACACTTAGA	TCTAAGTGTTGAGACTGACAAAGCTGTCTCATGATAATGAAGTGGCTCTCGGGCCTCACT[A/G]AGGTTGGGGGCAGTTTACCTGGAGAACCAACCTTGTGATTGAAGACTTCCAGAGAGGGGA	568	3
ARS-BFGL-NGS-112150-0_B_R_1511643802	ARS-BFGL-NGS-112150	BOT	[T/C]	0063770507	AACTATGAGCAACCTCCTTACATGCTGTGAAAAGAAGAACAGGCCTCATG			3	8	13326953	diploid	Bos taurus	UM3	0	TOP	CAAATCCTCATATAGATTCTATGGAAAAGATATGGTTGTAATTCTAATTCTTAAGTTTGA[A/G]CATGAGGCCTGTTCTTCTTTTCACAGCATGTAAGGAGGTTGCTCATAGTTGAATAAAATA	CAAATCCTCATATAGATTCTATGGAAAAGATATGGTTGTAATTCTAATTCTTAAGTTTGA[A/G]CATGAGGCCTGTTCTTCTTTTCACAGCATGTAAGGAGGTTGCTCATAGTTGAATAAAATA	568	3
ARS-BFGL-NGS-112185-0_T_F_1511642515	ARS-BFGL-NGS-112185	TOP	[A/T]	0054640484	TATAATACAATGGCAGCTCAGAGAATGGGGTGAATTCTTTGGCCTGAGAA	0073770374	TATAATACAATGGCAGCTCAGAGAATGGGGTGAATTCTTTGGCCTGAGAT	3	3	87409431	diploid	Bos taurus	UM3	0	TOP	AAAAGTACACATATAATACAATGGCAGCTCAGAGAATGGGGTGAATTCTTTGGCCTGAGA[A/T]GGTAAGAGAAGACTTGATGGAAGAGATGGAATTTCAGCCAGATATTGATTGATGAGTAAG	AAAAGTACACATATAATACAATGGCAGCTCAGAGAATGGGGTGAATTCTTTGGCCTGAGA[A/T]GGTAAGAGAAGACTTGATGGAAGAGATGGAATTTCAGCCAGATATTGATTGATGAGTAAG	580	3
ARS-BFGL-NGS-112193-0_T_F_1511643781	ARS-BFGL-NGS-112193	TOP	[A/G]	0072607350	GCAGCAGTGAAATCCGGTGTTTTGCAGATCGAAGAGGAGAAGGGAGAAAC			3	14	63869311	diploid	Bos taurus	UM3	0	TOP	ATTTTCTCTGGCAGCAGTGAAATCCGGTGTTTTGCAGATCGAAGAGGAGAAGGGAGAAAC[A/G]CTGCAGGCCTTGGGGAGGGCTTCTTTCATTTTGCACATATTTCAGCGAGCCGCCCTCGGG	ATTTTCTCTGGCAGCAGTGAAATCCGGTGTTTTGCAGATCGAAGAGGAGAAGGGAGAAAC[A/G]CTGCAGGCCTTGGGGAGGGCTTCTTTCATTTTGCACATATTTCAGCGAGCCGCCCTCGGG	568	3
ARS-BFGL-NGS-112195-1_B_F_1923524639	ARS-BFGL-NGS-112195	BOT	[T/G]	0025602476	GTAGCAAATCTGCACCATGTACACTTTGCACAAAAATCATCCAAAGTCAT	0055757494	GTAGCAAATCTGCACCATGTACACTTTGCACAAAAATCATCCAAAGTCAG	3	2	117022469	diploid	Bos taurus	UM3	0	BOT	CCCTTTCATGAGTAGCAAATCTGCACCATGTACACTTTGCACAAAAATCATCCAAAGTCA[T/G]TGGCAGGCCTGGATGTACATTATGGGATTCCCTGGTGGCTCAGATGGTAAAGAAACCACC	GGTGGTTTCTTTACCATCTGAGCCACCAGGGAATCCCATAATGTACATCCAGGCCTGCCA[A/C]TGACTTTGGATGATTTTTGTGCAAAGTGTACATGGTGCAGATTTGCTACTCATGAAAGGG	568	3
ARS-BFGL-NGS-112216-0_B_F_1511647774	ARS-BFGL-NGS-112216	BOT	[T/C]	0026671355	AGTTCAGCTTCCAATCACCCTTCATCCAAGTCGAGCTGAAGGGCCTGTCA			3	15	83360435	diploid	Bos taurus	UM3	0	BOT	CTCTCTTCTGAGTTCAGCTTCCAATCACCCTTCATCCAAGTCGAGCTGAAGGGCCTGTCA[T/C]CCCTACTGACTCCCTTTCTTGTTTTTTACTTTTAAATTTTTTAATTTATTTTTTGGCTGC	GCAGCCAAAAAATAAATTAAAAAATTTAAAAGTAAAAAACAAGAAAGGGAGTCAGTAGGG[A/G]TGACAGGCCCTTCAGCTCGACTTGGATGAAGGGTGATTGGAAGCTGAACTCAGAAGAGAG	568	3
ARS-BFGL-NGS-112221-0_T_R_1511642885	ARS-BFGL-NGS-112221	TOP	[A/G]	0022799314	TAATCCTTGTTCATATTCTCATCCTACCCACTTAACATTTCAGAACAGAC			3	20	71535445	diploid	Bos taurus	UM3	0	BOT	ACAAAGTGTCCCTGTGGTGGTGGCGGTGCCGTTTCTAAGAGAGTTTCTTCTGGCCTGTTT[T/C]GTCTGTTCTGAAATGTTAAGTGGGTAGGATGAGAATATGAACAAGGATTACGGTCTCACA	TGTGAGACCGTAATCCTTGTTCATATTCTCATCCTACCCACTTAACATTTCAGAACAGAC[A/G]AAACAGGCCAGAAGAAACTCTCTTAGAAACGGCACCGCCACCACCACAGGGACACTTTGT	568	3
ARS-BFGL-NGS-112250-0_T_F_1511642847	ARS-BFGL-NGS-112250	TOP	[A/C]	0056640384	GATGTAAACAGTTGGCAAAGATGGGTAAAAGGTATTCAGAAGGCCTTTGT			3	13	17617716	diploid	Bos taurus	UM3	0	TOP	AATGGGGCCAGATGTAAACAGTTGGCAAAGATGGGTAAAAGGTATTCAGAAGGCCTTTGT[A/C]CTGTCTTTACAACTTCCTGGTGAGTTTGAGGTTGTATCGGAATAAATAAAAGTAAAAAAT	AATGGGGCCAGATGTAAACAGTTGGCAAAGATGGGTAAAAGGTATTCAGAAGGCCTTTGT[A/C]CTGTCTTTACAACTTCCTGGTGAGTTTGAGGTTGTATCGGAATAAATAAAAGTAAAAAAT	568	3
ARS-BFGL-NGS-112273-0_T_F_1511643509	ARS-BFGL-NGS-112273	TOP	[A/G]	0048684434	AACACACGAGGTCTTAACTGCCTCAGACCTGAAGTGACAGGTGCTGCTCT			3	11	96816255	diploid	Bos taurus	UM3	0	TOP	AGTGGTGACAAACACACGAGGTCTTAACTGCCTCAGACCTGAAGTGACAGGTGCTGCTCT[A/G]TTCATTGGCCAGAACTAGTCACGTGGGCCCCACTCAGCTGCAAAGCAGGCTGGGTAATGC	AGTGGTGACAAACACACGAGGTCTTAACTGCCTCAGACCTGAAGTGACAGGTGCTGCTCT[A/G]TTCATTGGCCAGAACTAGTCACGTGGGCCCCACTCAGCTGCAAAGCAGGCTGGGTAATGC	568	3
ARS-BFGL-NGS-112294-0_T_R_1511647623	ARS-BFGL-NGS-112294	TOP	[A/G]	0034722442	TATGCATTTGTCTGGTTGAGAAGAGATAAAAAGCGTGGATCAGATGGAGT			3	12	18001484	diploid	Bos taurus	UM3	0	BOT	CGCTCTTCATTAAGAACTTGTTTTTCACTGGAAAGCCCATTCCAAACGTTGGCCACAGTT[T/C]ACTCCATCTGATCCACGCTTTTTATCTCTTCTCAACCAGACAAATGCATAATAAAGCTTC	GAAGCTTTATTATGCATTTGTCTGGTTGAGAAGAGATAAAAAGCGTGGATCAGATGGAGT[A/G]AACTGTGGCCAACGTTTGGAATGGGCTTTCCAGTGAAAAACAAGTTCTTAATGAAGAGCG	568	3
ARS-BFGL-NGS-112309-0_B_F_1511643592	ARS-BFGL-NGS-112309	BOT	[T/C]	0023797502	TAAAAAATTGACAAGTCGAAAGAGTGGCTGGTCTGATGGCGGCCACTACT			3	10	47197199	diploid	Bos taurus	UM3	0	BOT	ATCTAGAACGTAAAAAATTGACAAGTCGAAAGAGTGGCTGGTCTGATGGCGGCCACTACT[T/C]CTAGTGCTCGAACCTTCTCACAGGGAAGGCACCCATGTGTGCACACACTGGTGTGCCATC	GATGGCACACCAGTGTGTGCACACATGGGTGCCTTCCCTGTGAGAAGGTTCGAGCACTAG[A/G]AGTAGTGGCCGCCATCAGACCAGCCACTCTTTCGACTTGTCAATTTTTTACGTTCTAGAT	568	3
ARS-BFGL-NGS-112312-0_B_R_1511647640	ARS-BFGL-NGS-112312	BOT	[T/C]	0036673432	GCTTGAGAGAGACATGTAAACCTGGACCGCGATTGAGTGCTTTAAACAAT			3	27	40612818	diploid	Bos taurus	UM3	0	TOP	CGGGAGCCTCTCACCCAGCCCACAGCTGCAAAGCCGCTCCCTCCCCTGAGGGCCACTGCC[A/G]ATTGTTTAAAGCACTCAATCGCGGTCCAGGTTTACATGTCTCTCTCAAGCCAGGTACTGA	CGGGAGCCTCTCACCCAGCCCACAGCTGCAAAGCCGCTCCCTCCCCTGAGGGCCACTGCC[A/G]ATTGTTTAAAGCACTCAATCGCGGTCCAGGTTTACATGTCTCTCTCAAGCCAGGTACTGA	568	3
ARS-BFGL-NGS-112313-0_T_R_1511647507	ARS-BFGL-NGS-112313	TOP	[A/G]	0018650460	GCTGTCCTTGCCTCCCAACTAGTCTCAGCCCTTAAACTCTAGCAGGCGGC			3	19	51767413	diploid	Bos taurus	UM3	0	BOT	CCCTTTTCTTGTCCCCCATTTGTGGGCTGCAATGCCTGACTTCTGTCTGTGGCCACTGCC[T/C]GCCGCCTGCTAGAGTTTAAGGGCTGAGACTAGTTGGGAGGCAAGGACAGCTGGTTCTATC	GATAGAACCAGCTGTCCTTGCCTCCCAACTAGTCTCAGCCCTTAAACTCTAGCAGGCGGC[A/G]GGCAGTGGCCACAGACAGAAGTCAGGCATTGCAGCCCACAAATGGGGGACAAGAAAAGGG	568	3
ARS-BFGL-NGS-112325-0_B_F_1511648300	ARS-BFGL-NGS-112325	BOT	[T/C]	0072771486	GAGGAATTCGGGGAAACCAGCGCCAATGGGACGGTGGAGGTTTTATGAAG			3	12	79643103	diploid	Bos taurus	UM3	0	BOT	GGAGCTGCTTGAGGAATTCGGGGAAACCAGCGCCAATGGGACGGTGGAGGTTTTATGAAG[T/C]GACTCTGGCCACGATCCCAGGGCAGGGACCAGACATCTTGGGTGCTGGTGACCTTGTCAC	GTGACAAGGTCACCAGCACCCAAGATGTCTGGTCCCTGCCCTGGGATCGTGGCCAGAGTC[A/G]CTTCATAAAACCTCCACCGTCCCATTGGCGCTGGTTTCCCCGAATTCCTCAAGCAGCTCC	580	3
ARS-BFGL-NGS-112336-0_T_R_1511643337	ARS-BFGL-NGS-112336	TOP	[A/G]	0044634380	ATCCGCTGGTCGATGTGTTGGGCAAACTGCTCGCTCATGTGGCCAGCTCT			3	8	23409295	diploid	Bos taurus	UM3	0	BOT	AGCCTTCTTGCTGGCGCTGCAGAATGGCTGTGCCGGTGCCCTGCTGAAGCTGCCTTTCCT[T/C]AGAGCTGGCCACATGAGCGAGCAGTTTGCCCAACACATCGACCAGCGGATCCAGGGCAGC	GCTGCCCTGGATCCGCTGGTCGATGTGTTGGGCAAACTGCTCGCTCATGTGGCCAGCTCT[A/G]AGGAAAGGCAGCTTCAGCAGGGCACCGGCACAGCCATTCTGCAGCGCCAGCAAGAAGGCT	568	3
ARS-BFGL-NGS-112355-0_T_R_1511648111	ARS-BFGL-NGS-112355	TOP	[A/G]	0017608476	CTGCCTTCATAGTTGTTTCTCCTTTATCAAATCTCTCATTGGCCAGTGGA			3	6	93271051	diploid	Bos taurus	UM3	0	BOT	GATGTTAGTTTAAGAAGAAGGATAGGGCTTTAGAAGCTGATGCAACCTCACAGTCACTTA[T/C]TCCACTGGCCAATGAGAGATTTGATAAAGGAGAAACAACTATGAAGGCAGAAATTCTGCC	GGCAGAATTTCTGCCTTCATAGTTGTTTCTCCTTTATCAAATCTCTCATTGGCCAGTGGA[A/G]TAAGTGACTGTGAGGTTGCATCAGCTTCTAAAGCCCTATCCTTCTTCTTAAACTAACATC	580	3
ARS-BFGL-NGS-112360-0_B_F_1511644016	ARS-BFGL-NGS-112360	BOT	[T/C]	0055726354	ACTACTCCAAGGTCAAGACCAGTGGACCCTAACACAAGGACAGAGTTCAT			3	7	44620188	diploid	Bos taurus	UM3	0	BOT	CAGGGTCAGGACTACTCCAAGGTCAAGACCAGTGGACCCTAACACAAGGACAGAGTTCAT[T/C]GGATATGGCCACAGGGTCCAGCCCATGAGGCTGCCACCTGCCGCACTCTGCTGCAGCATC	GATGCTGCAGCAGAGTGCGGCAGGTGGCAGCCTCATGGGCTGGACCCTGTGGCCATATCC[A/G]ATGAACTCTGTCCTTGTGTTAGGGTCCACTGGTCTTGACCTTGGAGTAGTCCTGACCCTG	568	3
ARS-BFGL-NGS-112363-0_B_F_1511643286	ARS-BFGL-NGS-112363	BOT	[T/C]	0011657354	AGGCTGATCAAGATGAACATGGTTAGATGTGGCTACCAAGTCCACCAAGT			3	4	43355786	diploid	Bos taurus	UM3	0	BOT	AGCAGACTGGAGGCTGATCAAGATGAACATGGTTAGATGTGGCTACCAAGTCCACCAAGT[T/C]ACTGATGGCCCAGAGAATAACGGTGGCATGGAGGAGGAAATGCTGAAGAATTTGTGAGCA	TGCTCACAAATTCTTCAGCATTTCCTCCTCCATGCCACCGTTATTCTCTGGGCCATCAGT[A/G]ACTTGGTGGACTTGGTAGCCACATCTAACCATGTTCATCTTGATCAGCCTCCAGTCTGCT	568	3
ARS-BFGL-NGS-112364-0_B_F_1511648428	ARS-BFGL-NGS-112364	BOT	[T/C]	0019723467	AGAAATTTCCAGAGGGAATTAAAGAGACACTCCACATACCCAAAAGGACA			3	12	2209666	diploid	Bos taurus	UM3	0	BOT	GGTTAGAAAGAGAAATTTCCAGAGGGAATTAAAGAGACACTCCACATACCCAAAAGGACA[T/C]CTGGATGGCCTACAGGATGTTTACAGCAGCAAAGCAAAACCCAGCTCCAGGCAGCTTAAA	TTTAAGCTGCCTGGAGCTGGGTTTTGCTTTGCTGCTGTAAACATCCTGTAGGCCATCCAG[A/G]TGTCCTTTTGGGTATGTGGAGTGTCTCTTTAATTCCCTCTGGAAATTTCTCTTTCTAACC	568	3
ARS-BFGL-NGS-112372-0_T_R_1511643325	ARS-BFGL-NGS-112372	TOP	[A/G]	0048675357	CAACACTGTAAGCAAGCTCAGGGTTTGGTCTGGCAGCATCTCTGAGAGGA			3	14	64932822	diploid	Bos taurus	UM3	0	BOT	AGCCCTCCAAAGTGACTTCACTCATCAGCCTCTGAATGACTGGAGCAGAGGGCCATGCCT[T/C]TCCTCTCAGAGATGCTGCCAGACCAAACCCTGAGCTTGCTTACAGTGTTGCTGAGCAGGA	TCCTGCTCAGCAACACTGTAAGCAAGCTCAGGGTTTGGTCTGGCAGCATCTCTGAGAGGA[A/G]AGGCATGGCCCTCTGCTCCAGTCATTCAGAGGCTGATGAGTGAAGTCACTTTGGAGGGCT	568	3
ARS-BFGL-NGS-112374-0_B_R_1511644206	ARS-BFGL-NGS-112374	BOT	[T/C]	0054749302	TCCAATGGAAGGGCACAGGAAAAGTGATCCAAGATATAGAGCGCTGGGAT			3	12	21073393	diploid	Bos taurus	UM3	0	TOP	CCAGTTGAAGAGTGAGCAGGCTGGCTAGTCTCTCACTCTGAGAAATGTAAGGCCATGGGA[A/G]ATCCCAGCGCTCTATATCTTGGATCACTTTTCCTGTGCCCTTCCATTGGATTCCCAGGTC	CCAGTTGAAGAGTGAGCAGGCTGGCTAGTCTCTCACTCTGAGAAATGTAAGGCCATGGGA[A/G]ATCCCAGCGCTCTATATCTTGGATCACTTTTCCTGTGCCCTTCCATTGGATTCCCAGGTC	568	3
ARS-BFGL-NGS-112392-0_T_R_1511647715	ARS-BFGL-NGS-112392	TOP	[A/C]	0065621386	AGGCTTGACCGCTTGCTTCCAGATGAGGACTAAGAACTGAGGCCCACCTC			3	19	56341205	diploid	Bos taurus	UM3	0	BOT	CTATTCTGAAGGAGTCGGGGGATCCCCACCAGGGGTGGGAGGGTACGTGAGATGGGTCAG[T/G]GAGGTGGGCCTCAGTTCTTAGTCCTCATCTGGAAGCAAGCGGTCAAGCCTTGGTACAGAG	CTCTGTACCAAGGCTTGACCGCTTGCTTCCAGATGAGGACTAAGAACTGAGGCCCACCTC[A/C]CTGACCCATCTCACGTACCCTCCCACCCCTGGTGGGGATCCCCCGACTCCTTCAGAATAG	568	3
ARS-BFGL-NGS-112422-0_B_F_1511643544	ARS-BFGL-NGS-112422	BOT	[T/C]	0055736456	ATTATCACCAACCTGAGAAAGAACTCCTGGTCGGATCTGTAGTGGCTGCA			3	15	64752653	diploid	Bos taurus	UM3	0	BOT	ATAATGAATTATTATCACCAACCTGAGAAAGAACTCCTGGTCGGATCTGTAGTGGCTGCA[T/C]GGCTGGGGCCTGAGTTACAAGGGGAACTGTATTATCTACCCTTATTGAATAACTAGTGGG	CCCACTAGTTATTCAATAAGGGTAGATAATACAGTTCCCCTTGTAACTCAGGCCCCAGCC[A/G]TGCAGCCACTACAGATCCGACCAGGAGTTCTTTCTCAGGTTGGTGATAATAATTCATTAT	568	3
ARS-BFGL-NGS-112434-0_B_R_1511648632	ARS-BFGL-NGS-112434	BOT	[T/C]	0046780458	AGATAGATTGCCTGAGCCTCAGCATCCTCCTAGCAGACGGTCTTTCTGTG			3	27	37767563	diploid	Bos taurus	UM3	0	TOP	TCCTCTTTCCTGATAGGAAGCATTTAAGCCCAAAAGCGGAACCCAGCACTGGCCCCCTGC[A/G]CACAGAAAGACCGTCTGCTAGGAGGATGCTGAGGCTCAGGCAATCTATCTCAGAGCAGGA	TCCTCTTTCCTGATAGGAAGCATTTAAGCCCAAAAGCGGAACCCAGCACTGGCCCCCTGC[A/G]CACAGAAAGACCGTCTGCTAGGAGGATGCTGAGGCTCAGGCAATCTATCTCAGAGCAGGA	568	3
ARS-BFGL-NGS-112439-0_T_F_1511643151	ARS-BFGL-NGS-112439	TOP	[A/G]	0015794307	TGCAAAGTCTCCAACCGAAGCTGTTATTTACAGAACATACCAAGAGGAAA			3	X	148123924	diploid	Bos taurus	UM3	0	TOP	ACTTGTTCCATGCAAAGTCTCCAACCGAAGCTGTTATTTACAGAACATACCAAGAGGAAA[A/G]AAACGGGGCCGTGACACCTTCTGAGGGGAAGAACCCAGTGAGCTCATGCATGAGAACCGA	ACTTGTTCCATGCAAAGTCTCCAACCGAAGCTGTTATTTACAGAACATACCAAGAGGAAA[A/G]AAACGGGGCCGTGACACCTTCTGAGGGGAAGAACCCAGTGAGCTCATGCATGAGAACCGA	568	3
ARS-BFGL-NGS-112454-0_T_R_1511644269	ARS-BFGL-NGS-112454	TOP	[A/G]	0049626430	GCTTTGGGACTCTCCTGGTGGTATTTGCAGAAAGAAATCAGAGGAATATC			3	2	6675045	diploid	Bos taurus	UM3	0	BOT	CCCCCTTTGTATATAGGCTTTCACGACACAAACTTTCAACCTATGTGACTGGCCCGAGTC[T/C]GATATTCCTCTGATTTCTTTCTGCAAATACCACCAGGAGAGTCCCAAAGCACAACAACAC	GTGTTGTTGTGCTTTGGGACTCTCCTGGTGGTATTTGCAGAAAGAAATCAGAGGAATATC[A/G]GACTCGGGCCAGTCACATAGGTTGAAAGTTTGTGTCGTGAAAGCCTATATACAAAGGGGG	568	3
ARS-BFGL-NGS-112470-0_T_F_1511643319	ARS-BFGL-NGS-112470	TOP	[A/G]	0037768308	TGAAAGAATTTATCACCTCCTTTGCTAGTACAGAGCAGAGAAAGGGAAGA			3	1	88489434	diploid	Bos taurus	UM3	0	TOP	AGCCCCCTTGTGAAAGAATTTATCACCTCCTTTGCTAGTACAGAGCAGAGAAAGGGAAGA[A/G]ATGGAGGGCCTTGTTTGTGGAGCTGTGTGAAGACAGAGAAGAGGTGGGCGAGGGGAGAAG	AGCCCCCTTGTGAAAGAATTTATCACCTCCTTTGCTAGTACAGAGCAGAGAAAGGGAAGA[A/G]ATGGAGGGCCTTGTTTGTGGAGCTGTGTGAAGACAGAGAAGAGGTGGGCGAGGGGAGAAG	568	3
ARS-BFGL-NGS-112473-0_B_R_1511643276	ARS-BFGL-NGS-112473	BOT	[T/C]	0059737488	TGCAAATTACCTCCACCTCACTGTTTTTTTAACTTATAGTGGCCCTCTGC			3	6	79680793	diploid	Bos taurus	UM3	0	TOP	AGCACAGAATAAAAGGCAAAAAGAGAGTAAGTAAGTAAACATTTTTGGAAGGACATTCAA[A/G]GCAGAGGGCCACTATAAGTTAAAAAAACAGTGAGGTGGAGGTAATTTGCACACACACACA	AGCACAGAATAAAAGGCAAAAAGAGAGTAAGTAAGTAAACATTTTTGGAAGGACATTCAA[A/G]GCAGAGGGCCACTATAAGTTAAAAAAACAGTGAGGTGGAGGTAATTTGCACACACACACA	568	3
ARS-BFGL-NGS-112483-0_T_R_1511642947	ARS-BFGL-NGS-112483	TOP	[A/G]	0057718424	CCTGTCATCCTTGGCAGTTTTCATACCCAGTGCATTTTTAGGCCCTGGGG			3	28	407166	diploid	Bos taurus	UM3	0	BOT	ACAGGCTTAAGAAATTCTGCCCCAAATTCTGTTGCCTTATTTTAAAGCTGTTATTTTTTT[T/C]CCCCAGGGCCTAAAAATGCACTGGGTATGAAAACTGCCAAGGATGACAGGGCACCAACTG	CAGTTGGTGCCCTGTCATCCTTGGCAGTTTTCATACCCAGTGCATTTTTAGGCCCTGGGG[A/G]AAAAAAATAACAGCTTTAAAATAAGGCAACAGAATTTGGGGCAGAATTTCTTAAGCCTGT	580	3
ARS-BFGL-NGS-112487-0_T_F_1511648507	ARS-BFGL-NGS-112487	TOP	[A/T]	0033711490	TACAGTGAAAGGGCTGTGCAGTGCTCTTTTAGATAGGACGGCCCTGTTTA	0015716334	TACAGTGAAAGGGCTGTGCAGTGCTCTTTTAGATAGGACGGCCCTGTTTT	3	7	84971705	diploid	Bos taurus	UM3	0	TOP	GTGTAAGAAAATACAGTGAAAGGGCTGTGCAGTGCTCTTTTAGATAGGACGGCCCTGTTT[A/T]GGAGATGATTTTTGAGTAAAGTCCTGAGTGAAGAAGAGTCAGTTTTTAGAAAACCTGAGA	GTGTAAGAAAATACAGTGAAAGGGCTGTGCAGTGCTCTTTTAGATAGGACGGCCCTGTTT[A/T]GGAGATGATTTTTGAGTAAAGTCCTGAGTGAAGAAGAGTCAGTTTTTAGAAAACCTGAGA	568	3
ARS-BFGL-NGS-112520-1_T_F_1923524691	ARS-BFGL-NGS-112520	TOP	[A/C]	0020803400	GACTGTCACACCCATTTGGACACTTCAGTTCAGATTCTTGGCCTAATTTA	0064762472	GACTGTCACACCCATTTGGACACTTCAGTTCAGATTCTTGGCCTAATTTC	3	3	4410951	diploid	Bos taurus	UM3	0	TOP	GCTCATCTGATGACTGTCACACCCATTTGGACACTTCAGTTCAGATTCTTGGCCTAATTT[A/C]TATCCCTTCTTCAACTGGTGAAAGTGAAAGTCGCTCAGTCGTGTCCAGATCTTTGCGACC	GCTCATCTGATGACTGTCACACCCATTTGGACACTTCAGTTCAGATTCTTGGCCTAATTT[A/C]TATCCCTTCTTCAACTGGTGAAAGTGAAAGTCGCTCAGTCGTGTCCAGATCTTTGCGACC	568	3
ARS-BFGL-NGS-112522-0_T_R_1511643959	ARS-BFGL-NGS-112522	TOP	[A/G]	0029652335	CCCTGGGAGCACCTCCAGGTTCTTGCGTTTTGAGGAGAAAGATGAGGGAG			3	13	79125065	diploid	Bos taurus	UM3	0	BOT	CAGATAAGACCGTGCTCAGCGCTGAGGGTGAGGGTGGCAGGGACTGCCAGGGCCTACCAA[T/C]CTCCCTCATCTTTCTCCTCAAAACGCAAGAACCTGGAGGTGCTCCCAGGGCACATGTGGC	GCCACATGTGCCCTGGGAGCACCTCCAGGTTCTTGCGTTTTGAGGAGAAAGATGAGGGAG[A/G]TTGGTAGGCCCTGGCAGTCCCTGCCACCCTCACCCTCAGCGCTGAGCACGGTCTTATCTG	568	3
ARS-BFGL-NGS-112542-0_T_F_1511643113	ARS-BFGL-NGS-112542	TOP	[A/G]	0036703471	TGTGAATGGGATGCAGTCTGCTTACATGCTGGCTGATCTGAAACCTGTGT			3	5	30159843	diploid	Bos taurus	UM3	0	TOP	ACTGGCTCCCTGTGAATGGGATGCAGTCTGCTTACATGCTGGCTGATCTGAAACCTGTGT[A/G]CATGGAGGCCCCAGGGTTGTTGGGGGCCCCAACCTGAGGATCCTCTTCATCCATCACTCT	ACTGGCTCCCTGTGAATGGGATGCAGTCTGCTTACATGCTGGCTGATCTGAAACCTGTGT[A/G]CATGGAGGCCCCAGGGTTGTTGGGGGCCCCAACCTGAGGATCCTCTTCATCCATCACTCT	568	3
ARS-BFGL-NGS-112592-0_T_F_1511643815	ARS-BFGL-NGS-112592	TOP	[C/G]	0024666372	CTCCTTCCACAGGGGCACAACCCCACAAGAGATGACCTTTCTAAAACCTC	0048624504	CTCCTTCCACAGGGGCACAACCCCACAAGAGATGACCTTTCTAAAACCTG	3	18	18267940	diploid	Bos taurus	UM3	0	TOP	CAACTCTGTCACTCCTTCCACAGGGGCACAACCCCACAAGAGATGACCTTTCTAAAACCT[C/G]CCTCCAGGCCTCCTACTTGTCACTCCACTGGGGCTCCTCAAATCCCATCCCCAGGAGCCC	CAACTCTGTCACTCCTTCCACAGGGGCACAACCCCACAAGAGATGACCTTTCTAAAACCT[C/G]CCTCCAGGCCTCCTACTTGTCACTCCACTGGGGCTCCTCAAATCCCATCCCCAGGAGCCC	580	3
ARS-BFGL-NGS-112625-1_B_F_1924277752	ARS-BFGL-NGS-112625	BOT	[T/C]	0053714463	GCTCAGTCACTCTCAGCTTACCTCAGGAGCCCTCCTGGAAGGCCTTCTGT			3	13	74579327	diploid	Bos taurus	UM3	0	BOT	GGTGTGAGAAGCTCAGTCACTCTCAGCTTACCTCAGGAGCCCTCCTGGAAGGCCTTCTGT[T/C]TCTCTGCAGCCCTTCTTGTCCTCCTGGGCACTGTGATGGCTGGCACCCTAGTGGGTGAAA	TTTCACCCACTAGGGTGCCAGCCATCACAGTGCCCAGGAGGACAAGAAGGGCTGCAGAGA[A/G]ACAGAAGGCCTTCCAGGAGGGCTCCTGAGGTAAGCTGAGAGTGACTGAGCTTCTCACACC	568	3
ARS-BFGL-NGS-112632-0_B_R_1511648716	ARS-BFGL-NGS-112632	BOT	[T/C]	0015707306	GTTCTTTCTAAATGATACTCCTGGATTTGTAAAATGTGGTGGCCTTGATC			3	1	17425222	diploid	Bos taurus	UM3	0	TOP	TTAAGCATGAATTAGGAACCCAGTAATTTCAGTCTGAATTTAAGTTTCTGTAGTTAATGT[A/G]GATCAAGGCCACCACATTTTACAAATCCAGGAGTATCATTTAGAAAGAACACAACATGAA	TTAAGCATGAATTAGGAACCCAGTAATTTCAGTCTGAATTTAAGTTTCTGTAGTTAATGT[A/G]GATCAAGGCCACCACATTTTACAAATCCAGGAGTATCATTTAGAAAGAACACAACATGAA	568	3
ARS-BFGL-NGS-112633-0_B_F_1511642772	ARS-BFGL-NGS-112633	BOT	[T/C]	0059759314	GTGGTTCTAAGGTGTATCCAGGGCTGCAGGAGAGATAGAGTGATACAGAC			3	6	105566153	diploid	Bos taurus	UM3	0	BOT	AAGTTACCAGGTGGTTCTAAGGTGTATCCAGGGCTGCAGGAGAGATAGAGTGATACAGAC[T/C]CAGCAAGGCCAGTGCTGGGCAGGACAGGGTGAAGCTGTGCAGGAACACCAGGGCAGTGAG	CTCACTGCCCTGGTGTTCCTGCACAGCTTCACCCTGTCCTGCCCAGCACTGGCCTTGCTG[A/G]GTCTGTATCACTCTATCTCTCCTGCAGCCCTGGATACACCTTAGAACCACCTGGTAACTT	568	3
ARS-BFGL-NGS-112644-0_T_F_1511643237	ARS-BFGL-NGS-112644	TOP	[A/G]	0045694344	CAGTCCATCCTAAGCAAAAAGACAAGAAGCCAGGGCAAGTGCAGTGTGGT			3	13	62692209	diploid	Bos taurus	UM3	0	TOP	AGAGGAGCAGCAGTCCATCCTAAGCAAAAAGACAAGAAGCCAGGGCAAGTGCAGTGTGGT[A/G]AGGAAAGGCCCTCCGTTGGCGAGGTTTCCCAGTGCACTGGTCATCTGGGGCCAGCTCCCC	AGAGGAGCAGCAGTCCATCCTAAGCAAAAAGACAAGAAGCCAGGGCAAGTGCAGTGTGGT[A/G]AGGAAAGGCCCTCCGTTGGCGAGGTTTCCCAGTGCACTGGTCATCTGGGGCCAGCTCCCC	568	3
ARS-BFGL-NGS-112652-0_T_F_1511642925	ARS-BFGL-NGS-112652	TOP	[A/G]	0042667472	GTTCTCTACTATTTTCCTTAACTCATTTCTCTCCTGGTGAGGCCTTTTTC			3	9	81009334	diploid	Bos taurus	UM3	0	TOP	ACACTCTCTAGTTCTCTACTATTTTCCTTAACTCATTTCTCTCCTGGTGAGGCCTTTTTC[A/G]TCTTGGACTTGCTCTGTCCAGCCTGCATTTTGTTCTGGTCTGCCAGTGCATTCATTCTCC	ACACTCTCTAGTTCTCTACTATTTTCCTTAACTCATTTCTCTCCTGGTGAGGCCTTTTTC[A/G]TCTTGGACTTGCTCTGTCCAGCCTGCATTTTGTTCTGGTCTGCCAGTGCATTCATTCTCC	568	3
ARS-BFGL-NGS-112658-0_T_R_1511647925	ARS-BFGL-NGS-112658	TOP	[A/G]	0017694405	CAATCATTACACGTCTCTCATGATTCCCAAGAGATTTCAGCTGCTAATGT			3	4	98486908	diploid	Bos taurus	UM3	0	BOT	CTTTGGGATTTTCTATAGCACCTTATGGAAAAATTCTAATGAACTTTTTGGCCAACACAA[T/C]ACATTAGCAGCTGAAATCTCTTGGGAATCATGAGAGACGTGTAATGATTGGAGAGCAGTC	GACTGCTCTCCAATCATTACACGTCTCTCATGATTCCCAAGAGATTTCAGCTGCTAATGT[A/G]TTGTGTTGGCCAAAAAGTTCATTAGAATTTTTCCATAAGGTGCTATAGAAAATCCCAAAG	568	3
ARS-BFGL-NGS-112663-1_B_R_1923524712	ARS-BFGL-NGS-112663	BOT	[T/G]	0054636477	GCAACTTCCACCTACAGCATGACCCTGTTGCTCTTTCACCAAACCCAGAT	0071602309	GCAACTTCCACCTACAGCATGACCCTGTTGCTCTTTCACCAAACCCAGAG	3	8	60665941	diploid	Bos taurus	UM3	0	TOP	ATCATACTGAGCTGAGTGAGGATTACAGGCTAAAGCAGAGGACATGAGGGGCCAAGAGAG[A/C]TCTGGGTTTGGTGAAAGAGCAACAGGGTCATGCTGTAGGTGGAAGTTGCTCCAGAGTTAC	ATCATACTGAGCTGAGTGAGGATTACAGGCTAAAGCAGAGGACATGAGGGGCCAAGAGAG[A/C]TCTGGGTTTGGTGAAAGAGCAACAGGGTCATGCTGTAGGTGGAAGTTGCTCCAGAGTTAC	568	3
ARS-BFGL-NGS-112671-0_B_R_1511642630	ARS-BFGL-NGS-112671	BOT	[T/C]	0065684311	TGTCCTCATCTGTACAATGGGGATAAAAAAGTATGATCTGGCCAAGCTGA			3	7	12889689	diploid	Bos taurus	UM3	0	TOP	AACCTGGGATAAGAAAGACAGTTATGGCTTTCCTGGACTGAGCACTCGTGGAACCCTGGC[A/G]TCAGCTTGGCCAGATCATACTTTTTTATCCCCATTGTACAGATGAGGACACTGAGGCCCA	AACCTGGGATAAGAAAGACAGTTATGGCTTTCCTGGACTGAGCACTCGTGGAACCCTGGC[A/G]TCAGCTTGGCCAGATCATACTTTTTTATCCCCATTGTACAGATGAGGACACTGAGGCCCA	568	3
ARS-BFGL-NGS-112694-0_T_F_1511642557	ARS-BFGL-NGS-112694	TOP	[A/G]	0022687473	GAGAAGGTGACTCAGGCAAGACCTATAGTTCCTACATACACACTTGACTT			3	3	28853229	diploid	Bos taurus	UM3	0	TOP	AAAGTACTTAGAGAAGGTGACTCAGGCAAGACCTATAGTTCCTACATACACACTTGACTT[A/G]ACACTGTGGCCAATCATACGAGATTGACCTGAAAAATTTGTCTTGGGTTCATAGCTGTCT	AAAGTACTTAGAGAAGGTGACTCAGGCAAGACCTATAGTTCCTACATACACACTTGACTT[A/G]ACACTGTGGCCAATCATACGAGATTGACCTGAAAAATTTGTCTTGGGTTCATAGCTGTCT	568	3
ARS-BFGL-NGS-112698-0_B_R_1511643726	ARS-BFGL-NGS-112698	BOT	[T/C]	0052682352	AGCAAACACAAAGTTCATCAGAAATCCATAAAATCACATGGCCACCAAAG			3	10	83296927	diploid	Bos taurus	UM3	0	TOP	ATTATCAAGTAGCATAATTATTAGTTAAAAAAGTAACATTGCTTTTGATTAAACAGACTT[A/G]CTTTGGTGGCCATGTGATTTTATGGATTTCTGATGAACTTTGTGTTTGCTGGTCTGGTTG	ATTATCAAGTAGCATAATTATTAGTTAAAAAAGTAACATTGCTTTTGATTAAACAGACTT[A/G]CTTTGGTGGCCATGTGATTTTATGGATTTCTGATGAACTTTGTGTTTGCTGGTCTGGTTG	568	3
ARS-BFGL-NGS-112715-1_T_F_1923524719	ARS-BFGL-NGS-112715	TOP	[A/C]	0067693405	TATGTCGTCAGCTCAAGGTTCATGGTGGGTGAAATAAACCCATGACATAA	0022796450	TATGTCGTCAGCTCAAGGTTCATGGTGGGTGAAATAAACCCATGACATAC	3	22	29546235	diploid	Bos taurus	UM3	0	TOP	GCGTATCTGTCTATGTCGTCAGCTCAAGGTTCATGGTGGGTGAAATAAACCCATGACATA[A/C]CATTTCTGGCCTTTTTGGGTTTTTTTTGACTCAATATCTCAAGTCAGTTTCTGGTCCCTA	GCGTATCTGTCTATGTCGTCAGCTCAAGGTTCATGGTGGGTGAAATAAACCCATGACATA[A/C]CATTTCTGGCCTTTTTGGGTTTTTTTTGACTCAATATCTCAAGTCAGTTTCTGGTCCCTA	568	3
ARS-BFGL-NGS-112716-1_T_F_1923524721	ARS-BFGL-NGS-112716	TOP	[A/C]	0015758495	CCTACCTCTTGGGTCTGTTTCACTCACAGCCTCATCTTGAAGACCCAACA	0073704418	CCTACCTCTTGGGTCTGTTTCACTCACAGCCTCATCTTGAAGACCCAACC	3	28	3785867	diploid	Bos taurus	UM3	0	TOP	CGAGGTCACCTCCTACCTCTTGGGTCTGTTTCACTCACAGCCTCATCTTGAAGACCCAAC[A/C]AAGTTCTGGCCCCTTCTCCCACAAAGCATTTTCTGTTTTCTTCCACATCTTCCAAATTAG	CGAGGTCACCTCCTACCTCTTGGGTCTGTTTCACTCACAGCCTCATCTTGAAGACCCAAC[A/C]AAGTTCTGGCCCCTTCTCCCACAAAGCATTTTCTGTTTTCTTCCACATCTTCCAAATTAG	568	3
ARS-BFGL-NGS-112744-0_T_F_1511643085	ARS-BFGL-NGS-112744	TOP	[A/G]	0023703474	CATTATCTCTCTGAATTTACCTTCTATGACTTTCCTCTCATTCTGCTCTA			3	8	68340517	diploid	Bos taurus	UM3	0	TOP	ACTCTGACCTCATTATCTCTCTGAATTTACCTTCTATGACTTTCCTCTCATTCTGCTCTA[A/G]CCCCACTGGCCTCTTCATTGTTGTGCCTCAAATAGTCCCCACCTCTGGACATTTGAGGGC	ACTCTGACCTCATTATCTCTCTGAATTTACCTTCTATGACTTTCCTCTCATTCTGCTCTA[A/G]CCCCACTGGCCTCTTCATTGTTGTGCCTCAAATAGTCCCCACCTCTGGACATTTGAGGGC	568	3
ARS-BFGL-NGS-112771-0_T_F_1511643599	ARS-BFGL-NGS-112771	TOP	[A/G]	0033674506	TCTTCACGAGTGGAAGGAGCAGAAGGGAACAGAAAAGCACACAGAATCAC			3	6	118879271	diploid	Bos taurus	UM3	0	TOP	ATCTCAGGGGTCTTCACGAGTGGAAGGAGCAGAAGGGAACAGAAAAGCACACAGAATCAC[A/G]GAAGAATGGCCAAGGAGCTGCTGTACGACTGGCTGAAGATGGAGGAGGGGCTGCAAGCCA	ATCTCAGGGGTCTTCACGAGTGGAAGGAGCAGAAGGGAACAGAAAAGCACACAGAATCAC[A/G]GAAGAATGGCCAAGGAGCTGCTGTACGACTGGCTGAAGATGGAGGAGGGGCTGCAAGCCA	568	3
ARS-BFGL-NGS-112774-0_T_R_1511647783	ARS-BFGL-NGS-112774	TOP	[A/G]	0040802305	TATTGAAAATAAGAGAAAAGAGCCAAGGTAAGGGAAGAGGTGACTGAGAC			3	19	15980813	diploid	Bos taurus	UM3	0	BOT	CTCTGGCACTCACTAGGACTTCAGGAAACGTTTGTAGGCAGGTGGCTTGGGCCATTGTCC[T/C]GTCTCAGTCACCTCTTCCCTTACCTTGGCTCTTTTCTCTTATTTTCAATATGCATATTAA	TTAATATGCATATTGAAAATAAGAGAAAAGAGCCAAGGTAAGGGAAGAGGTGACTGAGAC[A/G]GGACAATGGCCCAAGCCACCTGCCTACAAACGTTTCCTGAAGTCCTAGTGAGTGCCAGAG	568	3
ARS-BFGL-NGS-112786-0_T_R_1511642723	ARS-BFGL-NGS-112786	TOP	[A/G]	0061605476	TTTACTCTGGAGGAATCCAAATGTGTGGAGGCTTTGCTGTCTTCTTTGAA			3	3	7147596	diploid	Bos taurus	UM3	0	BOT	AAGCGAGGACCTTCATTAAAGGCGCTGCTGAAAAACCCAGAAGGGGAAGGGCCCACAAGA[T/C]TTCAAAGAAGACAGCAAAGCCTCCACACATTTGGATTCCTCCAGAGTAAACAAGTTTCCT	AGGAAACTTGTTTACTCTGGAGGAATCCAAATGTGTGGAGGCTTTGCTGTCTTCTTTGAA[A/G]TCTTGTGGGCCCTTCCCCTTCTGGGTTTTTCAGCAGCGCCTTTAATGAAGGTCCTCGCTT	580	3
ARS-BFGL-NGS-112793-0_T_R_1511648127	ARS-BFGL-NGS-112793	TOP	[A/G]	0052664319	TTTCTAGTAGCTCATGACTGTCGTATGTCAGATGGTGATGGCCCACGACC			3	12	87855136	diploid	Bos taurus	UM3	0	BOT	GCAATGCAGCTTGGTTAGTTCCCTTAGGCTCCACCAGCGCTGTGTTATGGAGCACGTGAC[T/C]GGTCGTGGGCCATCACCATCTGACATACGACAGTCATGAGCTACTAGAAACATTCAGTCC	GGACTGAATGTTTCTAGTAGCTCATGACTGTCGTATGTCAGATGGTGATGGCCCACGACC[A/G]GTCACGTGCTCCATAACACAGCGCTGGTGGAGCCTAAGGGAACTAACCAAGCTGCATTGC	568	3
ARS-BFGL-NGS-112795-0_B_R_1511648286	ARS-BFGL-NGS-112795	BOT	[T/C]	0036654498	TTCCAGCCAGACTTTGCAGCAAGCTATGTATCACAGAAGGGCTTTGTGGA			3	8	76827725	diploid	Bos taurus	UM3	0	TOP	GGACTTTCTTTCATGGCCTGGGAGTAAGGCCTGCTGGCAGGAATGGGAGGGCCCACGTAA[A/G]TCCACAAAGCCCTTCTGTGATACATAGCTTGCTGCAAAGTCTGGCTGGAAAGTGGGAGCA	GGACTTTCTTTCATGGCCTGGGAGTAAGGCCTGCTGGCAGGAATGGGAGGGCCCACGTAA[A/G]TCCACAAAGCCCTTCTGTGATACATAGCTTGCTGCAAAGTCTGGCTGGAAAGTGGGAGCA	568	3
ARS-BFGL-NGS-112806-1_T_R_1923524736	ARS-BFGL-NGS-112806	TOP	[A/C]	0065689376	ATATTCAGTGCAGCATTGACAAGGGTTGAATAGCTTCTGCTGAATTAAGA	0042722405	ATATTCAGTGCAGCATTGACAAGGGTTGAATAGCTTCTGCTGAATTAAGC	3	1	97642612	diploid	Bos taurus	UM3	0	BOT	GGCAACAGAAATAAGCTTGTTACTGTTGGGCTCAGGAGCCCTACTGGTGGGCCCAGGGAC[T/G]CTTAATTCAGCAGAAGCTATTCAACCCTTGTCAATGCTGCACTGAATATGGCTGCTCACC	GGTGAGCAGCCATATTCAGTGCAGCATTGACAAGGGTTGAATAGCTTCTGCTGAATTAAG[A/C]GTCCCTGGGCCCACCAGTAGGGCTCCTGAGCCCAACAGTAACAAGCTTATTTCTGTTGCC	580	3
ARS-BFGL-NGS-11281-0_B_R_1511672532	ARS-BFGL-NGS-11281	BOT	[T/C]	0041714426	TGCCATTCATTTGCATGCATTCAAGGAAGGGCTCCCTGGGCCCAGTGTGG			3	5	76200813	diploid	Bos taurus	UM3	0	TOP	AAACAGCTGCTTCCTGTGAGCTGAGGGGCAGCTGCCCTCGGGGCTGGTGAGGGTCCAGGT[A/G]CCACACTGGGCCCAGGGAGCCCTTCCTTGAATGCATGCAAATGAATGGCATAAATTTCTA	AAACAGCTGCTTCCTGTGAGCTGAGGGGCAGCTGCCCTCGGGGCTGGTGAGGGTCCAGGT[A/G]CCACACTGGGCCCAGGGAGCCCTTCCTTGAATGCATGCAAATGAATGGCATAAATTTCTA	568	3
ARS-BFGL-NGS-112825-0_B_R_1511648040	ARS-BFGL-NGS-112825	BOT	[T/C]	0038609393	TCACAGACTGATTTAGCAAGATTGGCTTCCTTGGAGGGTGAATGGAAAGA			3	2	487391	diploid	Bos taurus	UM3	0	TOP	GAGCCACTATCTTCCTTCCCCACCTACTGCCAAGATTTGCAGTTTGGCTGGCCCCCACTC[A/G]TCTTTCCATTCACCCTCCAAGGAAGCCAATCTTGCTAAATCAGTCTGTGATGCAGAATCA	GAGCCACTATCTTCCTTCCCCACCTACTGCCAAGATTTGCAGTTTGGCTGGCCCCCACTC[A/G]TCTTTCCATTCACCCTCCAAGGAAGCCAATCTTGCTAAATCAGTCTGTGATGCAGAATCA	568	3
ARS-BFGL-NGS-112833-0_T_F_1511643523	ARS-BFGL-NGS-112833	TOP	[A/G]	0036647380	AGAAGGTACAGTTCTGGGTAAAGGGAGCAGTTACTACAAGGCCCCGAGGT			3	17	12691014	diploid	Bos taurus	UM3	0	TOP	AGTTCCCCTAAGAAGGTACAGTTCTGGGTAAAGGGAGCAGTTACTACAAGGCCCCGAGGT[A/G]AGTGTGGGCTTGGCTCTCGGAAGGGGCAGCAGGAAGAGAGGCGGCTGGAGGGGCGGCAGG	AGTTCCCCTAAGAAGGTACAGTTCTGGGTAAAGGGAGCAGTTACTACAAGGCCCCGAGGT[A/G]AGTGTGGGCTTGGCTCTCGGAAGGGGCAGCAGGAAGAGAGGCGGCTGGAGGGGCGGCAGG	580	3
ARS-BFGL-NGS-112864-0_T_F_1511648005	ARS-BFGL-NGS-112864	TOP	[A/G]	0065686393	GAGTGATCATCAAAGCTGATCCTCTTACACTTACAGCAGAAGTTACCAAA			3	22	3723071	diploid	Bos taurus	UM3	0	TOP	GACCGATTGAGAGTGATCATCAAAGCTGATCCTCTTACACTTACAGCAGAAGTTACCAAA[A/G]CACTCAGGGCCAAACATTCTACAGTCATTCAGCATTTGAAGCAAACTGGAAAGGTGAAAA	GACCGATTGAGAGTGATCATCAAAGCTGATCCTCTTACACTTACAGCAGAAGTTACCAAA[A/G]CACTCAGGGCCAAACATTCTACAGTCATTCAGCATTTGAAGCAAACTGGAAAGGTGAAAA	568	3
ARS-BFGL-NGS-112884-0_B_F_1511648224	ARS-BFGL-NGS-112884	BOT	[T/C]	0069768390	AGGTGCCCACTTATCAGCGTGCAGGGTGACTGATTTAGACTGTTGCTTAA			3	12	90826206	diploid	Bos taurus	UM3	0	BOT	GCTAACGTCCAGGTGCCCACTTATCAGCGTGCAGGGTGACTGATTTAGACTGTTGCTTAA[T/C]ACTAAAGGGCCCTGCTCTACAGAAGCGGGAGGGACTCTGGGCGAACCGCCGTCCCCTGCA	TGCAGGGGACGGCGGTTCGCCCAGAGTCCCTCCCGCTTCTGTAGAGCAGGGCCCTTTAGT[A/G]TTAAGCAACAGTCTAAATCAGTCACCCTGCACGCTGATAAGTGGGCACCTGGACGTTAGC	568	3
ARS-BFGL-NGS-112939-0_T_R_1511643961	ARS-BFGL-NGS-112939	TOP	[A/G]	0061631391	CATGGAAGATAATGCCATTTACTGGATTGGGAGTAACTTGAAGAGGAGTA			3	11	60377158	diploid	Bos taurus	UM3	0	BOT	CAGATATCTCAAATTTACCTGTTCAAAACTGAAACCTTGATTCCCACCCGGCCTCTGAAT[T/C]TACTCCTCTTCAAGTTACTCCCAATCCAGTAAATGGCATTATCTTCCATGCAGCTGGTCA	TGACCAGCTGCATGGAAGATAATGCCATTTACTGGATTGGGAGTAACTTGAAGAGGAGTA[A/G]ATTCAGAGGCCGGGTGGGAATCAAGGTTTCAGTTTTGAACAGGTAAATTTGAGATATCTG	568	3
ARS-BFGL-NGS-112952-0_B_F_1511648614	ARS-BFGL-NGS-112952	BOT	[T/C]	0074649502	CTTCTAGACTTGAGACAGTCCACCCAAGCCCAGATTCTGTTGGGATCTCT			3	3	53955669	diploid	Bos taurus	UM3	0	BOT	TCCCACTTAGCTTCTAGACTTGAGACAGTCCACCCAAGCCCAGATTCTGTTGGGATCTCT[T/C]GCCATCAGGCCAAAGTTCTATTTGAATAGCAATTTCAAAATGATTCTAGGACAAAAGTCA	TGACTTTTGTCCTAGAATCATTTTGAAATTGCTATTCAAATAGAACTTTGGCCTGATGGC[A/G]AGAGATCCCAACAGAATCTGGGCTTGGGTGGACTGTCTCAAGTCTAGAAGCTAAGTGGGA	568	3
ARS-BFGL-NGS-112953-0_T_R_1511648121	ARS-BFGL-NGS-112953	TOP	[A/G]	0052694420	GCTCACAGTCTCTCATAAAGTTAGTTAAGCTGTTAGTCAGGCCTGCAGTC			3	10	1206871	diploid	Bos taurus	UM3	0	BOT	GCAAGAGACTATGAGTGAGCCATTTAGAAGTGAATCCTCCAGTCTAGTCAAACCTCCAGA[T/C]GACTGCAGGCCTGACTAACAGCTTAACTAACTTTATGAGAGACTGTGAGCCATATAACCA	TGGTTATATGGCTCACAGTCTCTCATAAAGTTAGTTAAGCTGTTAGTCAGGCCTGCAGTC[A/G]TCTGGAGGTTTGACTAGACTGGAGGATTCACTTCTAAATGGCTCACTCATAGTCTCTTGC	568	3
ARS-BFGL-NGS-112985-0_B_F_1511643418	ARS-BFGL-NGS-112985	BOT	[T/C]	0070612485	CACTACTCTGAGAAGCTAACACAGCAGTGAGCCTCGCACGGCCTTACTGA			3	28	43287244	diploid	Bos taurus	UM3	0	BOT	AGGGAACAGACACTACTCTGAGAAGCTAACACAGCAGTGAGCCTCGCACGGCCTTACTGA[T/C]GGATGCCCTCTGATGCCCTCCAGCACTCCCCAAGGGCTATTTTTTTCACCATAAGTCTCA	TGAGACTTATGGTGAAAAAAATAGCCCTTGGGGAGTGCTGGAGGGCATCAGAGGGCATCC[A/G]TCAGTAAGGCCGTGCGAGGCTCACTGCTGTGTTAGCTTCTCAGAGTAGTGTCTGTTCCCT	568	3
ARS-BFGL-NGS-112987-0_B_F_1511642592	ARS-BFGL-NGS-112987	BOT	[T/C]	0032688491	ACAGAAGGTTTTGCTGTAAAGTGAAGAGAGCACCAAATCCAGGTTCTGGT			3	3	81355108	diploid	Bos taurus	UM3	0	BOT	AACAAGTAAAACAGAAGGTTTTGCTGTAAAGTGAAGAGAGCACCAAATCCAGGTTCTGGT[T/C]CTGCTAAGGCCTCTGCTAGACAGCCTTCACCTTCTCAGGCATGACTCTGGACTCTAGGAA	TTCCTAGAGTCCAGAGTCATGCCTGAGAAGGTGAAGGCTGTCTAGCAGAGGCCTTAGCAG[A/G]ACCAGAACCTGGATTTGGTGCTCTCTTCACTTTACAGCAAAACCTTCTGTTTTACTTGTT	580	3
ARS-BFGL-NGS-113013-0_T_F_1511644183	ARS-BFGL-NGS-113013	TOP	[A/G]	0055694508	ATCTGTCGAGTTTAGCAACACATCTTCCCTTCTCATGTCTCCCTATGCCA			3	13	53245417	diploid	Bos taurus	UM3	0	TOP	CCAGCCTCACATCTGTCGAGTTTAGCAACACATCTTCCCTTCTCATGTCTCCCTATGCCA[A/G]GGTCCAAGGCCTCCTGCCTAAATATGACGAAGTCCCAACATCTTTCAAGGTCAACTCATC	CCAGCCTCACATCTGTCGAGTTTAGCAACACATCTTCCCTTCTCATGTCTCCCTATGCCA[A/G]GGTCCAAGGCCTCCTGCCTAAATATGACGAAGTCCCAACATCTTTCAAGGTCAACTCATC	580	3
ARS-BFGL-NGS-113021-0_B_F_1511648264	ARS-BFGL-NGS-113021	BOT	[T/C]	0037631453	AACAGTCATCTGAAAAGTTTTCTGGAGATTGTATGCAATGGCCTTTCTCA			3	1	126606801	diploid	Bos taurus	UM3	0	BOT	GGAAACTGACAACAGTCATCTGAAAAGTTTTCTGGAGATTGTATGCAATGGCCTTTCTCA[T/C]GATTTTTCTCTTGTTTTCTAAAAGCTAGTGTTTTCCTTTTCATTTTATCCAAAGGTTTTA	TAAAACCTTTGGATAAAATGAAAAGGAAAACACTAGCTTTTAGAAAACAAGAGAAAAATC[A/G]TGAGAAAGGCCATTGCATACAATCTCCAGAAAACTTTTCAGATGACTGTTGTCAGTTTCC	568	3
ARS-BFGL-NGS-113029-1_T_F_1923524761	ARS-BFGL-NGS-113029	TOP	[A/C]	0052794453	GAAATGTACAATGCTCCACATTCATTCCATTTTTATATCCATTCCTCCCA	0013624341	GAAATGTACAATGCTCCACATTCATTCCATTTTTATATCCATTCCTCCCC	3	17	15247955	diploid	Bos taurus	UM3	0	TOP	CTAAGATGAAGGAAATGTACAATGCTCCACATTCATTCCATTTTTATATCCATTCCTCCC[A/C]AAAAAAAGGCCCCTCATCTTTGAACTGTATTTTAATATTCATGTACCATGAACGTGAGCA	CTAAGATGAAGGAAATGTACAATGCTCCACATTCATTCCATTTTTATATCCATTCCTCCC[A/C]AAAAAAAGGCCCCTCATCTTTGAACTGTATTTTAATATTCATGTACCATGAACGTGAGCA	568	3
ARS-BFGL-NGS-113042-1_T_R_1924277817	ARS-BFGL-NGS-113042	TOP	[A/G]	0068755332	ACAAAACTTGCACTTAATAGAGATGAATTTTGTTTTCACATAAGCTAGAG			3	2	49095661	diploid	Bos taurus	UM3	0	BOT	ATACATTGTATTTATAAATACATTGTAAATACATCGTATTCAGTGTTTGGCCAAATATTT[T/C]CTCTAGCTTATGTGAAAACAAAATTCATCTCTATTAAGTGCAAGTTTTGTCTGTGCTGTG	CACAGCACAGACAAAACTTGCACTTAATAGAGATGAATTTTGTTTTCACATAAGCTAGAG[A/G]AAATATTTGGCCAAACACTGAATACGATGTATTTACAATGTATTTATAAATACAATGTAT	568	3
ARS-BFGL-NGS-113052-0_T_R_1511643619	ARS-BFGL-NGS-113052	TOP	[A/G]	0050770361	GATACAGCAAAGACCACTCCCTAGACAGTGAGACTGGGTGACCAAGGGAT			3	20	1507533	diploid	Bos taurus	UM3	0	BOT	ATCTTTGGTTAGACACGGGTTCAGATGCTTATTCCTCCAAGGACACTGGGCCAAGACCGT[T/C]ATCCCTTGGTCACCCAGTCTCACTGTCTAGGGAGTGGTCTTTGCTGTATCCTTGATGGAG	CTCCATCAAGGATACAGCAAAGACCACTCCCTAGACAGTGAGACTGGGTGACCAAGGGAT[A/G]ACGGTCTTGGCCCAGTGTCCTTGGAGGAATAAGCATCTGAACCCGTGTCTAACCAAAGAT	568	3
ARS-BFGL-NGS-113054-0_T_R_1511648643	ARS-BFGL-NGS-113054	TOP	[A/G]	0031772506	AAAAAACTAGCTGAGGCGGTTGCGGTGGGAGAGCAGCAGGCCAAGAGTGT			3	14	72697034	diploid	Bos taurus	UM3	0	BOT	TCGGACATGGCTGCACTCGGAGGGCAGCGGGACAGCAGGCAGCCCCTGGGGTGAGCAACT[T/C]ACACTCTTGGCCTGCTGCTCTCCCACCGCAACCGCCTCAGCTAGTTTTTTAATGTATAAA	TTTATACATTAAAAAACTAGCTGAGGCGGTTGCGGTGGGAGAGCAGCAGGCCAAGAGTGT[A/G]AGTTGCTCACCCCAGGGGCTGCCTGCTGTCCCGCTGCCCTCCGAGTGCAGCCATGTCCGA	568	3
ARS-BFGL-NGS-11306-0_T_F_1511678315	ARS-BFGL-NGS-11306	TOP	[A/G]	0052723337	TAATATCCCATATGCCACGTGGGATGGCCAAGAAGTAAAAAAGGAATAAA			3	2	113749689	diploid	Bos taurus	UM3	0	TOP	ATCAGGGAACTAATATCCCATATGCCACGTGGGATGGCCAAGAAGTAAAAAAGGAATAAA[A/G]AGAGGATGTTTAAAAAATACTTAAGGAAAGAAAAACCTTATGCAATAATTTGAACACAGA	ATCAGGGAACTAATATCCCATATGCCACGTGGGATGGCCAAGAAGTAAAAAAGGAATAAA[A/G]AGAGGATGTTTAAAAAATACTTAAGGAAAGAAAAACCTTATGCAATAATTTGAACACAGA	568	3
ARS-BFGL-NGS-113068-0_B_R_1511642782	ARS-BFGL-NGS-113068	BOT	[G/C]	0055601488	CAGGCAGAATTACAAGTTAAAAAGAAAACTAGAGTCTGGCCAATACTGAG	0036760438	CAGGCAGAATTACAAGTTAAAAAGAAAACTAGAGTCTGGCCAATACTGAC	3	18	43165294	diploid	Bos taurus	UM3	0	TOP	AATAAATGAATAAATGAATAAAAATACAAAGATGGTACTCTGGTCAGTTGCTGCCAGATA[C/G]TCAGTATTGGCCAGACTCTAGTTTTCTTTTTAACTTGTAATTCTGCCTGTGGTAGGCAGA	AATAAATGAATAAATGAATAAAAATACAAAGATGGTACTCTGGTCAGTTGCTGCCAGATA[C/G]TCAGTATTGGCCAGACTCTAGTTTTCTTTTTAACTTGTAATTCTGCCTGTGGTAGGCAGA	580	3
ARS-BFGL-NGS-113071-0_T_R_1511642737	ARS-BFGL-NGS-113071	TOP	[A/G]	0050673487	CAACTTCCCAGATGGGCATGGCCATATGACTTGGTTTGGGCCAATGAGTT			3	13	41083814	diploid	Bos taurus	UM3	0	BOT	AAGGAACAGAGAAAGAGGTGCATCTGCTCTTGAAGAGACCTCACACAACACTTTTACTTT[T/C]AACTCATTGGCCCAAACCAAGTCATATGGCCATGCCCATCTGGGAAGTTGAAAAACATCA	TGATGTTTTTCAACTTCCCAGATGGGCATGGCCATATGACTTGGTTTGGGCCAATGAGTT[A/G]AAAGTAAAAGTGTTGTGTGAGGTCTCTTCAAGAGCAGATGCACCTCTTTCTCTGTTCCTT	568	3
ARS-BFGL-NGS-113072-0_T_R_1511642963	ARS-BFGL-NGS-113072	TOP	[A/G]	0053631485	TCCACATACTACCGGCTAAACTAACTCGCGGTAATAAATGTGTAAGCCTC			3	3	30853504	diploid	Bos taurus	UM3	0	BOT	ACATACAACCAAAGGAATGTTACAGAGAAAAGCGTGTTCAGATTCTGAGGCCAATGTCTC[T/C]GAGGCTTACACATTTATTACCGCGAGTTAGTTTAGCCGGTAGTATGTGGAAAAAGAGGTG	CACCTCTTTTTCCACATACTACCGGCTAAACTAACTCGCGGTAATAAATGTGTAAGCCTC[A/G]GAGACATTGGCCTCAGAATCTGAACACGCTTTTCTCTGTAACATTCCTTTGGTTGTATGT	568	3
ARS-BFGL-NGS-113087-0_B_F_1511648446	ARS-BFGL-NGS-113087	BOT	[T/C]	0034692363	TCCAAGGCATAGAAAAGATGCTTTTTCCCATACTGTGCATGTTTCACTAT			3	9	12503984	diploid	Bos taurus	UM3	0	BOT	GTAATGATTTTCCAAGGCATAGAAAAGATGCTTTTTCCCATACTGTGCATGTTTCACTAT[T/C]CATTGGGTGGCCCAGGCCATGTGGCCAAGGTTAGAAAGCAGGTAAGGGCCACCCAGGGAA	TTCCCTGGGTGGCCCTTACCTGCTTTCTAACCTTGGCCACATGGCCTGGGCCACCCAATG[A/G]ATAGTGAAACATGCACAGTATGGGAAAAAGCATCTTTTCTATGCCTTGGAAAATCATTAC	568	3
ARS-BFGL-NGS-113098-0_T_F_1511648457	ARS-BFGL-NGS-113098	TOP	[A/G]	0052764430	TTTTCCTATCACCTGTCATTTTCTTTGAAGGTCAATAGGGCCACTATCAC			3	8	96294159	diploid	Bos taurus	UM3	0	TOP	GTATACTATTTTTTCCTATCACCTGTCATTTTCTTTGAAGGTCAATAGGGCCACTATCAC[A/G]TAAAATAAAAGTTACTTGGAAATAAGTTCTGTAATACTGTGACAGTCCATCTGATCACCA	GTATACTATTTTTTCCTATCACCTGTCATTTTCTTTGAAGGTCAATAGGGCCACTATCAC[A/G]TAAAATAAAAGTTACTTGGAAATAAGTTCTGTAATACTGTGACAGTCCATCTGATCACCA	568	3
ARS-BFGL-NGS-11310-1_T_F_1923524781	ARS-BFGL-NGS-11310	TOP	[A/C]	0031702419	CTTGAATTCCAAAATCCCTGACAAAGGCCAGCTGGGCCTGGATCTTCCCA	0016718379	CTTGAATTCCAAAATCCCTGACAAAGGCCAGCTGGGCCTGGATCTTCCCC	3	7	28363259	diploid	Bos taurus	UM3	0	TOP	ATTCCCCAGAGCTTGAATTCCAAAATCCCTGACAAAGGCCAGCTGGGCCTGGATCTTCCC[A/C]GTCAGCCTGACCCTCCCCACTCCATCTCCCTCCTCTAACTCTGGTCAGCATCTCCTGGCC	ATTCCCCAGAGCTTGAATTCCAAAATCCCTGACAAAGGCCAGCTGGGCCTGGATCTTCCC[A/C]GTCAGCCTGACCCTCCCCACTCCATCTCCCTCCTCTAACTCTGGTCAGCATCTCCTGGCC	568	3
ARS-BFGL-NGS-113100-0_B_R_1511648730	ARS-BFGL-NGS-113100	BOT	[T/A]	0063659376	CTTAAAATGATCACCATTCTTTTTTCTAATATAAAAAGGCCACTCTTTTT	0065735404	CTTAAAATGATCACCATTCTTTTTTCTAATATAAAAAGGCCACTCTTTTA	3	11	24279803	diploid	Bos taurus	UM3	0	TOP	TTGATGTATGACAGAAGCCATCACAATATTGTAAAGTAATTATCCTCTAATTAAATTTTT[A/T]AAAAGAGTGGCCTTTTTATATTAGAAAAAAGAATGGTGATCATTTTAAGATGTATAGAAA	TTGATGTATGACAGAAGCCATCACAATATTGTAAAGTAATTATCCTCTAATTAAATTTTT[A/T]AAAAGAGTGGCCTTTTTATATTAGAAAAAAGAATGGTGATCATTTTAAGATGTATAGAAA	568	3
ARS-BFGL-NGS-113104-0_B_F_1511643062	ARS-BFGL-NGS-113104	BOT	[T/C]	0031646354	CTACAAGCTCTCTGGTGCAAAGAAAATGTCTACTTCTTGTCTTTGATCAT			3	4	40703642	diploid	Bos taurus	UM3	0	BOT	ACTAGGGAGACTACAAGCTCTCTGGTGCAAAGAAAATGTCTACTTCTTGTCTTTGATCAT[T/C]AATCAAGTGGCCCAATAACTTTCATACTTAGACTCCGGATTTTATTTAAACTTCTCTTTA	TAAAGAGAAGTTTAAATAAAATCCGGAGTCTAAGTATGAAAGTTATTGGGCCACTTGATT[A/G]ATGATCAAAGACAAGAAGTAGACATTTTCTTTGCACCAGAGAGCTTGTAGTCTCCCTAGT	568	3
ARS-BFGL-NGS-113105-0_T_F_1511647523	ARS-BFGL-NGS-113105	TOP	[A/G]	0057810457	GACCTAGACTTTGGTGATGGGGAGGCTAGATGGAAAACTGGAGACTGAAA			3	11	76012286	diploid	Bos taurus	UM3	0	TOP	CCTAAGGTGGGACCTAGACTTTGGTGATGGGGAGGCTAGATGGAAAACTGGAGACTGAAA[A/G]TGAAAAGTGGCCCACATTTAATGCAGCACAGGGGATAGACTTCTGCCACTCTCTTCCAGC	CCTAAGGTGGGACCTAGACTTTGGTGATGGGGAGGCTAGATGGAAAACTGGAGACTGAAA[A/G]TGAAAAGTGGCCCACATTTAATGCAGCACAGGGGATAGACTTCTGCCACTCTCTTCCAGC	568	3
ARS-BFGL-NGS-113128-0_B_F_1511648442	ARS-BFGL-NGS-113128	BOT	[T/C]	0050773385	GGATGAATCCATTCAAATCAAGCACCAATATGAGTAAAGGCCAGGTGGTG			3	12	58755730	diploid	Bos taurus	UM3	0	BOT	GTAAGAAACTGGATGAATCCATTCAAATCAAGCACCAATATGAGTAAAGGCCAGGTGGTG[T/C]TACTGGTAAAAAAAAAAAAAAAAAAAATCTACCTGCCAAACAGGAGATGCAAGAGAGGTA	TACCTCTCTTGCATCTCCTGTTTGGCAGGTAGATTTTTTTTTTTTTTTTTTTTACCAGTA[A/G]CACCACCTGGCCTTTACTCATATTGGTGCTTGATTTGAATGGATTCATCCAGTTTCTTAC	568	3
ARS-BFGL-NGS-113130-0_T_R_1511642793	ARS-BFGL-NGS-113130	TOP	[A/G]	0015754491	CCATACACATCGTATGGAAAAAGCCTGAATCCACTTTTGGCCAGTCCAAC			3	X	145726589	diploid	Bos taurus	UM3	0	BOT	AATAGACCTGGGATGTGAAAGCGCTCCATGTTCATAAGGACCAGTTTTCTAGGGCTAACA[T/C]GTTGGACTGGCCAAAAGTGGATTCAGGCTTTTTCCATACGATGTGTATGGGAACCTAACA	TGTTAGGTTCCCATACACATCGTATGGAAAAAGCCTGAATCCACTTTTGGCCAGTCCAAC[A/G]TGTTAGCCCTAGAAAACTGGTCCTTATGAACATGGAGCGCTTTCACATCCCAGGTCTATT	568	3
ARS-BFGL-NGS-113150-0_B_R_1511644094	ARS-BFGL-NGS-113150	BOT	[T/C]	0031608397	AAAACCCAGTGAGAGAGCCTGTTAAGAATTGGTTTTTTGGCCATGGTGAC			3	4	51471353	diploid	Bos taurus	UM3	0	TOP	CATGGGGTTGCTGAAAAATCGCACTTGGTGGGAACCGCAAGAGAGTGACAGTTACTGACT[A/G]GTCACCATGGCCAAAAAACCAATTCTTAACAGGCTCTCTCACTGGGTTTTTCTCAGATAA	CATGGGGTTGCTGAAAAATCGCACTTGGTGGGAACCGCAAGAGAGTGACAGTTACTGACT[A/G]GTCACCATGGCCAAAAAACCAATTCTTAACAGGCTCTCTCACTGGGTTTTTCTCAGATAA	568	3
ARS-BFGL-NGS-113188-0_B_R_1511642858	ARS-BFGL-NGS-113188	BOT	[T/C]	0046758334	AAAGAATGCTCTTAAGCAGAGAGAGAGATGTCAGGAACTGTCAGTGACAA			3	28	44332828	diploid	Bos taurus	UM3	0	TOP	AATGTGGAGTCGCCCAGAGGAGTGAGAGGACGGCTGGCCTTTGCCTGGGGCCCCACCGGC[A/G]TTGTCACTGACAGTTCCTGACATCTCTCTCTCTGCTTAAGAGCATTCTTTTTTTAAACAG	AATGTGGAGTCGCCCAGAGGAGTGAGAGGACGGCTGGCCTTTGCCTGGGGCCCCACCGGC[A/G]TTGTCACTGACAGTTCCTGACATCTCTCTCTCTGCTTAAGAGCATTCTTTTTTTAAACAG	568	3
ARS-BFGL-NGS-113190-0_T_R_1511642901	ARS-BFGL-NGS-113190	TOP	[A/T]	0057791502	TAGATGGCAGTCTTTTCACTGTGTCTTACATGGAGGAAGGGGTAAGTAAA	0042800437	TAGATGGCAGTCTTTTCACTGTGTCTTACATGGAGGAAGGGGTAAGTAAT	3	X	29576347	diploid	Bos taurus	UM3	0	BOT	ACACAAGGGCAGAGCCTTGATGAACAAGATCTATGCCTTCATTAAAGAGGCCCCAGAGAG[A/T]TTACTTACCCCTTCCTCCATGTAAGACACAGTGAAAAGACTGCCATCTATGACCCAGGTA	TACCTGGGTCATAGATGGCAGTCTTTTCACTGTGTCTTACATGGAGGAAGGGGTAAGTAA[A/T]CTCTCTGGGGCCTCTTTAATGAAGGCATAGATCTTGTTCATCAAGGCTCTGCCCTTGTGT	568	3
ARS-BFGL-NGS-113196-0_T_R_1511642817	ARS-BFGL-NGS-113196	TOP	[A/G]	0069607415	AAAAAGGCAACAAAACCCCACAAAAACCTAATGCCCTGGATGATGGTATT			3	4	103231866	diploid	Bos taurus	UM3	0	BOT	AATCCCATGCAGGAGAACCCCAATCTCATGAACTAATCACCTCCCAAAGGCCCCATCTCC[T/C]AATACCATCATCCAGGGCATTAGGTTTTTGTGGGGTTTTGTTGCCTTTTTTTCTTTTTTG	CAAAAAAGAAAAAAAGGCAACAAAACCCCACAAAAACCTAATGCCCTGGATGATGGTATT[A/G]GGAGATGGGGCCTTTGGGAGGTGATTAGTTCATGAGATTGGGGTTCTCCTGCATGGGATT	568	3
ARS-BFGL-NGS-113210-0_T_F_1511642957	ARS-BFGL-NGS-113210	TOP	[A/C]	0016752383	GGCTGGGGCTGTGAGCTTGTTCGTTTTCAGGGTAGCGACTCAGAGTGGCT			3	28	31431555	diploid	Bos taurus	UM3	0	TOP	ACAGTCTCAAGGCTGGGGCTGTGAGCTTGTTCGTTTTCAGGGTAGCGACTCAGAGTGGCT[A/C]GACTGAGGGGCCAGGTTTGGGTCCCTCAACCTTCTCATCGAGTACCTACCTCCCCACTGA	ACAGTCTCAAGGCTGGGGCTGTGAGCTTGTTCGTTTTCAGGGTAGCGACTCAGAGTGGCT[A/C]GACTGAGGGGCCAGGTTTGGGTCCCTCAACCTTCTCATCGAGTACCTACCTCCCCACTGA	580	3
ARS-BFGL-NGS-113226-0_B_F_1511648098	ARS-BFGL-NGS-113226	BOT	[T/C]	0038723450	CCAGCGTGGGGGATTTGTGCTAAAGCTGAACCAAAGGTGCAAAGACAGAC			3	27	97306	diploid	Bos taurus	UM3	0	BOT	GATCAGATATCCAGCGTGGGGGATTTGTGCTAAAGCTGAACCAAAGGTGCAAAGACAGAC[T/C]CGAGGTCGGGCCTTGAGGATGGAGGGCAGCCTGGCTCGAGCTGGGGGGACCCCGATCGCC	GGCGATCGGGGTCCCCCCAGCTCGAGCCAGGCTGCCCTCCATCCTCAAGGCCCGACCTCG[A/G]GTCTGTCTTTGCACCTTTGGTTCAGCTTTAGCACAAATCCCCCACGCTGGATATCTGATC	568	3
ARS-BFGL-NGS-113227-0_T_R_1511643327	ARS-BFGL-NGS-113227	TOP	[A/G]	0027769326	CATTAGAAAATGCACTTCCAGCTGTCTTCTGGTGTGGGGCGCCTTGAGGT			3	20	71612933	diploid	Bos taurus	UM3	0	BOT	AGCCCTGGGGGAGCACCAACCACGGGACGAGAGGCAGTGTGGCTGGAAGGCCCGAGCGGA[T/C]ACCTCAAGGCGCCCCACACCAGAAGACAGCTGGAAGTGCATTTTCTAATGGCAGCGGTGA	TCACCGCTGCCATTAGAAAATGCACTTCCAGCTGTCTTCTGGTGTGGGGCGCCTTGAGGT[A/G]TCCGCTCGGGCCTTCCAGCCACACTGCCTCTCGTCCCGTGGTTGGTGCTCCCCCAGGGCT	568	3
ARS-BFGL-NGS-113235-0_B_R_1511648290	ARS-BFGL-NGS-113235	BOT	[T/C]	0011755479	CCCATGCAAGTGTGGTCACAAACTGTCATCCCAGTCATCGCAATCTGCAA			3	23	28223274	diploid	Bos taurus	UM3	0	TOP	GGAGATAAAGAACTTATGTGCGCAGCCGCAAACCGTCAGGGGGAGAGGGGCCCTAGAGAA[A/G]TTGCAGATTGCGATGACTGGGATGACAGTTTGTGACCACACTTGCATGGGGAAGGTGGAA	GGAGATAAAGAACTTATGTGCGCAGCCGCAAACCGTCAGGGGGAGAGGGGCCCTAGAGAA[A/G]TTGCAGATTGCGATGACTGGGATGACAGTTTGTGACCACACTTGCATGGGGAAGGTGGAA	568	3
ARS-BFGL-NGS-113238-1_T_F_1923524809	ARS-BFGL-NGS-113238	TOP	[A/C]	0068779441	TGCGTTCTTATGAATTCACTCAGCTGTTTGCTGTGCTGTCCACTCCCCCA	0028682308	TGCGTTCTTATGAATTCACTCAGCTGTTTGCTGTGCTGTCCACTCCCCCC	3	5	113761140	diploid	Bos taurus	UM3	0	TOP	CCAGGCTCAGCTGCGTTCTTATGAATTCACTCAGCTGTTTGCTGTGCTGTCCACTCCCCC[A/C]ACAAATAGGGCCCGACCTGGGACTCTGGTTGGGACAGAAAGGCTGAGCCTCCGAGGAGGA	CCAGGCTCAGCTGCGTTCTTATGAATTCACTCAGCTGTTTGCTGTGCTGTCCACTCCCCC[A/C]ACAAATAGGGCCCGACCTGGGACTCTGGTTGGGACAGAAAGGCTGAGCCTCCGAGGAGGA	568	3
ARS-BFGL-NGS-113268-0_T_R_1511647551	ARS-BFGL-NGS-113268	TOP	[A/G]	0011747392	CTGAAGATAAGAAAAAGAGAGACAAGTGTAGGCAAGGAGGCCCTTGGAGA			3	25	17891876	diploid	Bos taurus	UM3	0	BOT	CCTCTCAGTCACAGGTACCTCTTAATGAACAACTCTCTAAGCAATACTTGATAGCTCATG[T/C]TCTCCAAGGGCCTCCTTGCCTACACTTGTCTCTCTTTTTCTTATCTTCAGCTATACCTCA	TGAGGTATAGCTGAAGATAAGAAAAAGAGAGACAAGTGTAGGCAAGGAGGCCCTTGGAGA[A/G]CATGAGCTATCAAGTATTGCTTAGAGAGTTGTTCATTAAGAGGTACCTGTGACTGAGAGG	568	3
ARS-BFGL-NGS-113273-0_T_F_1511647583	ARS-BFGL-NGS-113273	TOP	[A/G]	0020691497	GGAAGGAGGGAACAGCAAGCAGTCAGAGCCTTAGGGGACCTAGAACAAAG			3	5	71499453	diploid	Bos taurus	UM3	0	TOP	CCTGTTACGAGGAAGGAGGGAACAGCAAGCAGTCAGAGCCTTAGGGGACCTAGAACAAAG[A/G]GTGGTCTCGGCCTTGGTGGGAGGAGGCTTGCTGTCTCCGGGGCGAGGACACACAGAGAGC	CCTGTTACGAGGAAGGAGGGAACAGCAAGCAGTCAGAGCCTTAGGGGACCTAGAACAAAG[A/G]GTGGTCTCGGCCTTGGTGGGAGGAGGCTTGCTGTCTCCGGGGCGAGGACACACAGAGAGC	568	3
ARS-BFGL-NGS-113275-0_B_F_1511647576	ARS-BFGL-NGS-113275	BOT	[T/C]	0042809342	CTCATCTCGGGCGTCGCGCTCCTCTCCCCTTCTCTGCCTCAACCAGCCCC			3	8	112148203	diploid	Bos taurus	UM3	0	BOT	CCTGTCCTTCCTCATCTCGGGCGTCGCGCTCCTCTCCCCTTCTCTGCCTCAACCAGCCCC[T/C]GAGAGCTCGGCCTGCAGGACAGCCTCACCCCGCCCCCAGGGGACCCTTATGGTGGCAACA	TGTTGCCACCATAAGGGTCCCCTGGGGGCGGGGTGAGGCTGTCCTGCAGGCCGAGCTCTC[A/G]GGGGCTGGTTGAGGCAGAGAAGGGGAGAGGAGCGCGACGCCCGAGATGAGGAAGGACAGG	568	3
ARS-BFGL-NGS-113296-0_B_R_1511643806	ARS-BFGL-NGS-113296	BOT	[T/C]	0028679365	TTTCTTGACTAGTAAATTCCTTGCAGGTCAAAAGAAGACTGATGCTAAGG			3	13	24993156	diploid	Bos taurus	UM3	0	TOP	CAAATGTGTTCACACAAATCTCTCAGCCAGGGTGGATTCCAACAACGAGGCCTATGGGTA[A/G]CCTTAGCATCAGTCTTCTTTTGACCTGCAAGGAATTTACTAGTCAAGAAAGGCTCCTTGA	CAAATGTGTTCACACAAATCTCTCAGCCAGGGTGGATTCCAACAACGAGGCCTATGGGTA[A/G]CCTTAGCATCAGTCTTCTTTTGACCTGCAAGGAATTTACTAGTCAAGAAAGGCTCCTTGA	580	3
ARS-BFGL-NGS-113306-0_B_R_1511648388	ARS-BFGL-NGS-113306	BOT	[T/C]	0021737423	GCTGCAGAGCAAACAAGATTCTCAGCTCTGAGACAAAAGGCCTCATCACT			3	25	16704949	diploid	Bos taurus	UM3	0	TOP	GGGGAACTGGGGCTTGGGGAACCAGCATGAATACTGTACACCAACCACTGCTATTGCAGC[A/G]AGTGATGAGGCCTTTTGTCTCAGAGCTGAGAATCTTGTTTGCTCTGCAGCATCAGATACC	GGGGAACTGGGGCTTGGGGAACCAGCATGAATACTGTACACCAACCACTGCTATTGCAGC[A/G]AGTGATGAGGCCTTTTGTCTCAGAGCTGAGAATCTTGTTTGCTCTGCAGCATCAGATACC	568	3
ARS-BFGL-NGS-113326-0_B_F_1511647966	ARS-BFGL-NGS-113326	BOT	[T/C]	0033754491	TTGAGGAAGCAGGTGTGTGGGGGCAAATGCGGTGAAGCACAGCTCAGAGT			3	28	27536248	diploid	Bos taurus	UM3	0	BOT	GAAGGCTTCCTTGAGGAAGCAGGTGTGTGGGGGCAAATGCGGTGAAGCACAGCTCAGAGT[T/C]GAGGCAGAGGCCAAAGAGCCAACATCTGGACTTGGGGCTCCGGGGAGCTTTGTGAACGCA	TGCGTTCACAAAGCTCCCCGGAGCCCCAAGTCCAGATGTTGGCTCTTTGGCCTCTGCCTC[A/G]ACTCTGAGCTGTGCTTCACCGCATTTGCCCCCACACACCTGCTTCCTCAAGGAAGCCTTC	568	3
ARS-BFGL-NGS-113356-1_B_F_1924277876	ARS-BFGL-NGS-113356	BOT	[T/C]	0061615405	TACACTCGATGGAGACGTTCAACCTACAAGAGGAAAGGAGGCGTGTGGAG			3	29	43043207	diploid	Bos taurus	UM3	0	BOT	GACACTCGCTTACACTCGATGGAGACGTTCAACCTACAAGAGGAAAGGAGGCGTGTGGAG[T/C]GAGCGCCAGGCCCAGCGCCACCCGCTGCCTGGGCAGCCTGACGATGAGGCGCGCCTGGTC	GACCAGGCGCGCCTCATCGTCAGGCTGCCCAGGCAGCGGGTGGCGCTGGGCCTGGCGCTC[A/G]CTCCACACGCCTCCTTTCCTCTTGTAGGTTGAACGTCTCCATCGAGTGTAAGCGAGTGTC	568	3
ARS-BFGL-NGS-113371-0_T_R_1511643379	ARS-BFGL-NGS-113371	TOP	[A/C]	0073608444	TGGTGCACTTGGCTGAATCAGAAGAGTGGTTTGGGGGAGGAACATGGCAC			3	5	74087300	diploid	Bos taurus	UM3	0	BOT	AGGAAGGAACGCAGAGGAGAGGAGCACCCAAGCAAAGGCTGGGAGGTAGGCCTGTACTTT[T/G]GTGCCATGTTCCTCCCCCAAACCACTCTTCTGATTCAGCCAAGTGCACCAGCAGAGCAGC	GCTGCTCTGCTGGTGCACTTGGCTGAATCAGAAGAGTGGTTTGGGGGAGGAACATGGCAC[A/C]AAAGTACAGGCCTACCTCCCAGCCTTTGCTTGGGTGCTCCTCTCCTCTGCGTTCCTTCCT	568	3
ARS-BFGL-NGS-11340-0_T_R_1511678769	ARS-BFGL-NGS-11340	TOP	[A/C]	0032719319	TTGTGGGAATTATTTTCTGCAAAGCCAAAAGGCCATTGCCCTTGACTGAC			3	20	47373769	diploid	Bos taurus	UM3	0	BOT	CAGCCAGAGACTGGGCTGAGCCATGGTGGTGAAAGCACCAGATCTAGCCATTAGACCAGT[T/G]GTCAGTCAAGGGCAATGGCCTTTTGGCTTTGCAGAAAATAATTCCCACAAAGACAGAAAG	CTTTCTGTCTTTGTGGGAATTATTTTCTGCAAAGCCAAAAGGCCATTGCCCTTGACTGAC[A/C]ACTGGTCTAATGGCTAGATCTGGTGCTTTCACCACCATGGCTCAGCCCAGTCTCTGGCTG	568	3
ARS-BFGL-NGS-113408-1_B_R_1924277883	ARS-BFGL-NGS-113408	BOT	[T/C]	0061683414	TTTGTTGTTTTCTTTGCCTTTTTTGCCCCCTTGGGAATGGCCTTTCCTCA			3	7	100765281	diploid	Bos taurus	UM3	0	TOP	CACCCATATAACCATGCTAGAGAGACCTTGTCACTGGTGGTCTCTACTGAGCTACAGGGG[A/G]TGAGGAAAGGCCATTCCCAAGGGGGCAAAAAAGGCAAAGAAAACAACAAATATCCAACAC	CACCCATATAACCATGCTAGAGAGACCTTGTCACTGGTGGTCTCTACTGAGCTACAGGGG[A/G]TGAGGAAAGGCCATTCCCAAGGGGGCAAAAAAGGCAAAGAAAACAACAAATATCCAACAC	568	3
ARS-BFGL-NGS-113427-0_B_R_1511644100	ARS-BFGL-NGS-113427	BOT	[T/C]	0074682426	CATTAGGGCCTGAGAGGAATGCAATGCATATTCCCAGGGCCAACCTAGCC			3	4	76123840	diploid	Bos taurus	UM3	0	TOP	CATGTGGATTCTTATGACATGCAGGGCTGGGGGAAGGAGAGCAGAGCTTCCCCAGACAGA[A/G]GGCTAGGTTGGCCCTGGGAATATGCATTGCATTCCTCTCAGGCCCTAATGATGCTCACAC	CATGTGGATTCTTATGACATGCAGGGCTGGGGGAAGGAGAGCAGAGCTTCCCCAGACAGA[A/G]GGCTAGGTTGGCCCTGGGAATATGCATTGCATTCCTCTCAGGCCCTAATGATGCTCACAC	568	3
ARS-BFGL-NGS-113472-0_B_F_1511647660	ARS-BFGL-NGS-113472	BOT	[T/C]	0066739389	CCAGACTCCGAACCTCTAATGCATAATGTTCCCACCAGAGACAGGAGTGA			3	3	6765932	diploid	Bos taurus	UM3	0	BOT	CGTGCCAACCCCAGACTCCGAACCTCTAATGCATAATGTTCCCACCAGAGACAGGAGTGA[T/C]GAGGGGAGTGGCCAGTGATCTGTGTTTGACAGCAAACACACGTGGGCACCTCTTTCCTAA	TTAGGAAAGAGGTGCCCACGTGTGTTTGCTGTCAAACACAGATCACTGGCCACTCCCCTC[A/G]TCACTCCTGTCTCTGGTGGGAACATTATGCATTAGAGGTTCGGAGTCTGGGGTTGGCACG	568	3
ARS-BFGL-NGS-113489-0_B_F_1511643290	ARS-BFGL-NGS-113489	BOT	[T/C]	0028778412	AGCAGCCTATTATATCACCTTTCACACTATGCATGTGTTTGAAGTATATT			3	13	15224026	diploid	Bos taurus	UM3	0	BOT	AGCAGCAAATAGCAGCCTATTATATCACCTTTCACACTATGCATGTGTTTGAAGTATATT[T/C]TACCTATCTGGCCAGCAGGTAGCTGGACGGATGCTATGATTCATACAGCATATAAAAGAT	ATCTTTTATATGCTGTATGAATCATAGCATCCGTCCAGCTACCTGCTGGCCAGATAGGTA[A/G]AATATACTTCAAACACATGCATAGTGTGAAAGGTGATATAATAGGCTGCTATTTGCTGCT	568	3
ARS-BFGL-NGS-113495-0_T_F_1511647731	ARS-BFGL-NGS-113495	TOP	[A/G]	0024806431	ATGCCTTTACAACTCATTTAATCCATTTCCAGCCCCACAGGCTTGGCAGT			3	27	2995076	diploid	Bos taurus	UM3	0	TOP	CTCACCACACATGCCTTTACAACTCATTTAATCCATTTCCAGCCCCACAGGCTTGGCAGT[A/G]GTTGCTGCTGGCCAAGACCGTGTGTCTGGTCTACCACAGGCCTTTTGCAGATCAGAGTTC	CTCACCACACATGCCTTTACAACTCATTTAATCCATTTCCAGCCCCACAGGCTTGGCAGT[A/G]GTTGCTGCTGGCCAAGACCGTGTGTCTGGTCTACCACAGGCCTTTTGCAGATCAGAGTTC	568	3
ARS-BFGL-NGS-113504-1_B_F_1923524839	ARS-BFGL-NGS-113504	BOT	[T/G]	0066771437	GCCCAGAGATAAACTGAAGTATTAGAGATATACCAGTGTACAAAACAGAT	0044659435	GCCCAGAGATAAACTGAAGTATTAGAGATATACCAGTGTACAAAACAGAG	3	2	101089845	diploid	Bos taurus	UM3	0	BOT	CCAGGGTTTGAGCCCAGAGATAAACTGAAGTATTAGAGATATACCAGTGTACAAAACAGA[T/G]GTAATTCCTGGCCTCTAGAATGTATCTACATTTTTTAAAAAAGATTTTAAATAAGGCAAC	GTTGCCTTATTTAAAATCTTTTTTAAAAAATGTAGATACATTCTAGAGGCCAGGAATTAC[A/C]TCTGTTTTGTACACTGGTATATCTCTAATACTTCAGTTTATCTCTGGGCTCAAACCCTGG	568	3
ARS-BFGL-NGS-113524-0_B_F_1511643934	ARS-BFGL-NGS-113524	BOT	[T/C]	0055791343	GAAAGTGCTCAGTAAACATGGGGTCATTAAAACAAGATGCACAAGTCAAA			3	9	70491698	diploid	Bos taurus	UM3	0	BOT	CAGAAAGTAAGAAAGTGCTCAGTAAACATGGGGTCATTAAAACAAGATGCACAAGTCAAA[T/C]TGAAACACTGGCCAAATCTGGGATAATCTGAGAACAAAATAATAAATGGTAATGTTTTAG	CTAAAACATTACCATTTATTATTTTGTTCTCAGATTATCCCAGATTTGGCCAGTGTTTCA[A/G]TTTGACTTGTGCATCTTGTTTTAATGACCCCATGTTTACTGAGCACTTTCTTACTTTCTG	568	3
ARS-BFGL-NGS-113558-0_B_F_1511643936	ARS-BFGL-NGS-113558	BOT	[T/C]	0057605485	TGGCCATACTTTCTACCCTTATGTGTGTGTGGACTGTGGCCCACAAGGCT			3	5	90088313	diploid	Bos taurus	UM3	0	BOT	CAGAACAGAATGGCCATACTTTCTACCCTTATGTGTGTGTGGACTGTGGCCCACAAGGCT[T/C]CTCTGTGCATGGGATTTCCCAGGTGAGAATACTGGAGTGTGTAGCCTTCCCTTCTCCAGG	CCTGGAGAAGGGAAGGCTACACACTCCAGTATTCTCACCTGGGAAATCCCATGCACAGAG[A/G]AGCCTTGTGGGCCACAGTCCACACACACATAAGGGTAGAAAGTATGGCCATTCTGTTCTG	568	3
ARS-BFGL-NGS-113569-0_B_R_1511642500	ARS-BFGL-NGS-113569	BOT	[T/C]	0032703399	GAGGAAGCATATACAGGAACCGTCAAAGCTTTTCCAAGAATGGAAGGTGT			3	22	17606184	diploid	Bos taurus	UM3	0	TOP	AAAAATAGAAAAAAGCTCTACATCCCAAACACCTAGCCCCAGCGTCAGGCCCAGAAAGTC[A/G]ACACCTTCCATTCTTGGAAAAGCTTTGACGGTTCCTGTATATGCTTCCTCCAAGTTCCAG	AAAAATAGAAAAAAGCTCTACATCCCAAACACCTAGCCCCAGCGTCAGGCCCAGAAAGTC[A/G]ACACCTTCCATTCTTGGAAAAGCTTTGACGGTTCCTGTATATGCTTCCTCCAAGTTCCAG	568	3
ARS-BFGL-NGS-113570-0_T_F_1511648649	ARS-BFGL-NGS-113570	TOP	[A/G]	0025760306	TCTTCCTTTCTAAAAGTTCATGCTGATTCCTCTTTGTGGCCCAGAAGTCA			3	1	9601018	diploid	Bos taurus	UM3	0	TOP	TCTCAACCCATCTTCCTTTCTAAAAGTTCATGCTGATTCCTCTTTGTGGCCCAGAAGTCA[A/G]TCTTGAGTTGCATGTTTCTCTCATCTCTTTTTACCTTCTCTAAGACAGAGGGCTGGAGAA	TCTCAACCCATCTTCCTTTCTAAAAGTTCATGCTGATTCCTCTTTGTGGCCCAGAAGTCA[A/G]TCTTGAGTTGCATGTTTCTCTCATCTCTTTTTACCTTCTCTAAGACAGAGGGCTGGAGAA	568	3
ARS-BFGL-NGS-113577-0_B_R_1511642536	ARS-BFGL-NGS-113577	BOT	[T/C]	0074753496	TGGACTCAAGTTCATGGTGCCACTAGTTTGTGATTCAGTCTCAGGATACC			3	6	27158687	diploid	Bos taurus	UM3	0	TOP	AAACTGAATGAGGCTGACACTGCTGACTCAGTTCCCCGTGGTTCCAGGGCCCAGGAACAG[A/G]GGTATCCTGAGACTGAATCACAAACTAGTGGCACCATGAACTTGAGTCCACACTTCTTTA	AAACTGAATGAGGCTGACACTGCTGACTCAGTTCCCCGTGGTTCCAGGGCCCAGGAACAG[A/G]GGTATCCTGAGACTGAATCACAAACTAGTGGCACCATGAACTTGAGTCCACACTTCTTTA	568	3
ARS-BFGL-NGS-113627-0_T_F_1511643427	ARS-BFGL-NGS-113627	TOP	[A/G]	0064673335	GAGTCGAGCCCCGACAGATAGCGGTAGACGTAGGAGAAGGTCCCGAAAGG			3	20	62915139	diploid	Bos taurus	UM3	0	TOP	AGGGATGTCCGAGTCGAGCCCCGACAGATAGCGGTAGACGTAGGAGAAGGTCCCGAAAGG[A/G]ATGCGCGCGGGCCCGCCCTCAGGATCCGTGGTCAGGATCTCGCAGAGGTGCTTCATCGCA	AGGGATGTCCGAGTCGAGCCCCGACAGATAGCGGTAGACGTAGGAGAAGGTCCCGAAAGG[A/G]ATGCGCGCGGGCCCGCCCTCAGGATCCGTGGTCAGGATCTCGCAGAGGTGCTTCATCGCA	568	3
ARS-BFGL-NGS-113635-0_B_F_1511647848	ARS-BFGL-NGS-113635	BOT	[G/C]	0029732405	TCTATGTAGAGGAGGATCAGAGAAAGGAGAAATTCCCTGCATCTCACACG	0058696305	TCTATGTAGAGGAGGATCAGAGAAAGGAGAAATTCCCTGCATCTCACACC	3	8	3397003	diploid	Bos taurus	UM3	0	BOT	CTGGTTTGGACTCTATGTAGAGGAGGATCAGAGAAAGGAGAAATTCCCTGCATCTCACAC[C/G]TTCCTTGAGGGCCTTCTCCACATCTAAAGCAGGTCATCTAGCAGAACTCAGTTTATGAAA	TTTCATAAACTGAGTTCTGCTAGATGACCTGCTTTAGATGTGGAGAAGGCCCTCAAGGAA[C/G]GTGTGAGATGCAGGGAATTTCTCCTTTCTCTGATCCTCCTCTACATAGAGTCCAAACCAG	568	3
ARS-BFGL-NGS-113670-0_T_F_1511643475	ARS-BFGL-NGS-113670	TOP	[A/G]	0059646358	CTTCGGCATCAATCCTTCCAGAGCATTCAGGCATCTAGGGAGCATGTTAG			3	22	29803741	diploid	Bos taurus	UM3	0	TOP	AGTATTGGAGCTTCGGCATCAATCCTTCCAGAGCATTCAGGCATCTAGGGAGCATGTTAG[A/G]AGCCCAAAGGGCCAGTCCCATTCCCAGGGATTTGACTCAGTTGGGGTGGGTGAGGCTCCA	AGTATTGGAGCTTCGGCATCAATCCTTCCAGAGCATTCAGGCATCTAGGGAGCATGTTAG[A/G]AGCCCAAAGGGCCAGTCCCATTCCCAGGGATTTGACTCAGTTGGGGTGGGTGAGGCTCCA	568	3
ARS-BFGL-NGS-113707-0_B_R_1511648318	ARS-BFGL-NGS-113707	BOT	[T/C]	0047695336	CCCCCACCCCCATCACTCTACCCTGAGGTGAATACCAAGTGCCTAAGTCA			3	3	53598182	diploid	Bos taurus	UM3	0	TOP	GGATATTAGCTATGGTCTTAGGCATATACCAAACACTGCCTGAAGTGGGCCTCACGTGAG[A/G]TGACTTAGGCACTTGGTATTCACCTCAGGGTAGAGTGATGGGGGTGGGGGAGTGGGGGCA	GGATATTAGCTATGGTCTTAGGCATATACCAAACACTGCCTGAAGTGGGCCTCACGTGAG[A/G]TGACTTAGGCACTTGGTATTCACCTCAGGGTAGAGTGATGGGGGTGGGGGAGTGGGGGCA	568	3
ARS-BFGL-NGS-113714-1_B_F_1924245888	ARS-BFGL-NGS-113714	BOT	[T/C]	0032696410	TTTTTCAATTTTAGGACACTGATATAGCTCCCTTTGTGGCCTCATCACAT			3	13	31560145	diploid	Bos taurus	UM3	0	BOT	ACTTCTTTTCTTTTTCAATTTTAGGACACTGATATAGCTCCCTTTGTGGCCTCATCACAT[T/C]GTGTCTTCATAAAATTTCACGCAGAGTATGCAGCCCGACCATCAGCGCTCCGGTTAACCT	AGGTTAACCGGAGCGCTGATGGTCGGGCTGCATACTCTGCGTGAAATTTTATGAAGACAC[A/G]ATGTGATGAGGCCACAAAGGGAGCTATATCAGTGTCCTAAAATTGAAAAAGAAAAGAAGT	568	3
ARS-BFGL-NGS-113716-0_T_R_1511647877	ARS-BFGL-NGS-113716	TOP	[A/G]	0025731439	AGGTGAGAAATGTTAAGAGTCAGGGATTAAGAGTCAAGGTTGAAGCCCAG			3	24	19370939	diploid	Bos taurus	UM3	0	BOT	CTTAGGAGTTGCATCTCAACCTCTTCATACTTGACTCTCGTCTTAGTGGCCTCATTACTC[T/C]CTGGGCTTCAACCTTGACTCTTAATCCCTGACTCTTAACATTTCTCACCTCAGTGCAGCC	GGCTGCACTGAGGTGAGAAATGTTAAGAGTCAGGGATTAAGAGTCAAGGTTGAAGCCCAG[A/G]GAGTAATGAGGCCACTAAGACGAGAGTCAAGTATGAAGAGGTTGAGATGCAACTCCTAAG	568	3
ARS-BFGL-NGS-113719-0_B_F_1511643772	ARS-BFGL-NGS-113719	BOT	[T/C]	0059676465	GACCCACTGCAGATCGGGCACTTGTGTGATGGAATCAGATTTAGTCACTG			3	18	23436682	diploid	Bos taurus	UM3	0	BOT	ATTTCCTGGGGACCCACTGCAGATCGGGCACTTGTGTGATGGAATCAGATTTAGTCACTG[T/C]CCTTGTGGAGGCCTGGGAGATGAAGATGGGGTCGGGGAGAAACTCATGTCTACTGAGTGC	GCACTCAGTAGACATGAGTTTCTCCCCGACCCCATCTTCATCTCCCAGGCCTCCACAAGG[A/G]CAGTGACTAAATCTGATTCCATCACACAAGTGCCCGATCTGCAGTGGGTCCCCAGGAAAT	568	3
ARS-BFGL-NGS-113725-0_T_F_1511643439	ARS-BFGL-NGS-113725	TOP	[A/G]	0034600331	CCAAGGAGGAAATGTTCTATTTACTGGGAGTGAGGATTATGCCTGGGGGC			3	18	2685718	diploid	Bos taurus	UM3	0	TOP	AGGGGGCTCTCCAAGGAGGAAATGTTCTATTTACTGGGAGTGAGGATTATGCCTGGGGGC[A/G]GGAAATGGAGGCCTCTCCCCAGAGGTGCTGCTGTTGCTTTAATTTGCATGATCAGGCGCA	AGGGGGCTCTCCAAGGAGGAAATGTTCTATTTACTGGGAGTGAGGATTATGCCTGGGGGC[A/G]GGAAATGGAGGCCTCTCCCCAGAGGTGCTGCTGTTGCTTTAATTTGCATGATCAGGCGCA	568	3
ARS-BFGL-NGS-113790-0_T_F_1511643499	ARS-BFGL-NGS-113790	TOP	[A/G]	0034648509	GTCTGAAAGAGAAAGACGGTATTACTGCTTCCTGTGTGGCCTTCACTGGC			3	28	14996556	diploid	Bos taurus	UM3	0	TOP	AGTGAAGAAAGTCTGAAAGAGAAAGACGGTATTACTGCTTCCTGTGTGGCCTTCACTGGC[A/G]CTGCAGGGGTTAGCACCTTATTATCATCCCTTGGCTATGATGAAGAGTCCTGGTTTCCAC	AGTGAAGAAAGTCTGAAAGAGAAAGACGGTATTACTGCTTCCTGTGTGGCCTTCACTGGC[A/G]CTGCAGGGGTTAGCACCTTATTATCATCCCTTGGCTATGATGAAGAGTCCTGGTTTCCAC	568	3
ARS-BFGL-NGS-113793-0_B_F_1511643940	ARS-BFGL-NGS-113793	BOT	[T/C]	0028656408	GGAGGAGCTGAATCCTGAGGAAGAAGCACCAAGAGCAAGAGAAATGAAAA			3	2	32770767	diploid	Bos taurus	UM3	0	BOT	CAGAAGAGAAGGAGGAGCTGAATCCTGAGGAAGAAGCACCAAGAGCAAGAGAAATGAAAA[T/C]GGCAAGGAAGGCCAGAGTGTGTCCTATTCTCTCATTCTTTCTCCAGCCTTAGCATGGTAC	GTACCATGCTAAGGCTGGAGAAAGAATGAGAGAATAGGACACACTCTGGCCTTCCTTGCC[A/G]TTTTCATTTCTCTTGCTCTTGGTGCTTCTTCCTCAGGATTCAGCTCCTCCTTCTCTTCTG	568	3
ARS-BFGL-NGS-113805-0_B_F_1511643242	ARS-BFGL-NGS-113805	BOT	[G/C]	0029696316	TTCTTTATGTCGTTGCATGGTTGACTTTTGGCTAAAGGCCTTTCCACACG	0072647491	TTCTTTATGTCGTTGCATGGTTGACTTTTGGCTAAAGGCCTTTCCACACC	3	13	75913775	diploid	Bos taurus	UM3	0	BOT	AGAGTATGAGTTTCTTTATGTCGTTGCATGGTTGACTTTTGGCTAAAGGCCTTTCCACAC[C/G]TATCACACTGAAAGGGTTTCTCTCCAGTGTGAACTCTGATGCTGAATAAGGAGTGAATAA	TTATTCACTCCTTATTCAGCATCAGAGTTCACACTGGAGAGAAACCCTTTCAGTGTGATA[C/G]GTGTGGAAAGGCCTTTAGCCAAAAGTCAACCATGCAACGACATAAAGAAACTCATACTCT	580	3
ARS-BFGL-NGS-113814-0_T_F_1511643543	ARS-BFGL-NGS-113814	TOP	[A/G]	0062757310	TAAAAGCTCTGAAGGCACAAATAAGTTACACGAAGTGGCCAAAATCCCCC			3	28	42881677	diploid	Bos taurus	UM3	0	TOP	ATAATCCCCCTAAAAGCTCTGAAGGCACAAATAAGTTACACGAAGTGGCCAAAATCCCCC[A/G]CTTCTGCTGCATGACCTTCTCTTTCCCAGCCTGCACCTGCGGCTTCATGACAGGTTCCCC	ATAATCCCCCTAAAAGCTCTGAAGGCACAAATAAGTTACACGAAGTGGCCAAAATCCCCC[A/G]CTTCTGCTGCATGACCTTCTCTTTCCCAGCCTGCACCTGCGGCTTCATGACAGGTTCCCC	568	3
ARS-BFGL-NGS-113821-1_T_F_1923524875	ARS-BFGL-NGS-113821	TOP	[A/C]	0069611509	ACTCCCCATGTCTTTGCTACTGGTCAGAACCAATCTGATTTATTAAAAAA	0025801407	ACTCCCCATGTCTTTGCTACTGGTCAGAACCAATCTGATTTATTAAAAAC	3	17	10330387	diploid	Bos taurus	UM3	0	TOP	AACTGGAGAGCACTCCCCATGTCTTTGCTACTGGTCAGAACCAATCTGATTTATTAAAAA[A/C]AAAAGCTGTTGGCCTGTAAATACTCTAATGAGATTCCAGGTTTTTGTTAAAAGTTAGAAA	AACTGGAGAGCACTCCCCATGTCTTTGCTACTGGTCAGAACCAATCTGATTTATTAAAAA[A/C]AAAAGCTGTTGGCCTGTAAATACTCTAATGAGATTCCAGGTTTTTGTTAAAAGTTAGAAA	568	3
ARS-BFGL-NGS-11383-0_B_R_1511679786	ARS-BFGL-NGS-11383	BOT	[T/C]	0011763450	ATGGATTTATTTATTTTGTTATTTTTGGTTGCAGTGGATCTTTGTCCCTG			3	17	12891997	diploid	Bos taurus	UM3	0	TOP	GACGCTCATGCACTCCAAAAAAATGAGCCTCTGCTAGCCGCAACTAGAGAAGGCCCACCA[A/G]CAGGGACAAAGATCCACTGCAACCAAAAATAACAAAATAAATAAATCCATAAAAATAATA	GACGCTCATGCACTCCAAAAAAATGAGCCTCTGCTAGCCGCAACTAGAGAAGGCCCACCA[A/G]CAGGGACAAAGATCCACTGCAACCAAAAATAACAAAATAAATAAATCCATAAAAATAATA	568	3
ARS-BFGL-NGS-113835-0_T_F_1511648017	ARS-BFGL-NGS-113835	TOP	[A/G]	0022636379	GAAGCCAAGGCTGACAGAGAACCATTGACTGGATCAAAATGAAACTGCCC			3	10	67800499	diploid	Bos taurus	UM3	0	TOP	GACTCTACTTGAAGCCAAGGCTGACAGAGAACCATTGACTGGATCAAAATGAAACTGCCC[A/G]CTTCAGTTGTGGCCCAGTCCAGCTCATCTGGTTAGAGTTCTACATGGGGTTCTGAATGGC	GACTCTACTTGAAGCCAAGGCTGACAGAGAACCATTGACTGGATCAAAATGAAACTGCCC[A/G]CTTCAGTTGTGGCCCAGTCCAGCTCATCTGGTTAGAGTTCTACATGGGGTTCTGAATGGC	568	3
ARS-BFGL-NGS-113844-0_T_R_1511643383	ARS-BFGL-NGS-113844	TOP	[A/G]	0043604420	TAAAATATTTTCACACAGGTCCACAGAATATATAAGAAAGGAGATGATGG			3	1	5936648	diploid	Bos taurus	UM3	0	BOT	AGGAATCGAATTCTCCTGCATTGGAAGTACGGAGTCTTAATCACTGGGCCACCAGGAAGT[T/C]CCATCATCTCCTTTCTTATATATTCTGTGGACCTGTGTGAAAATATTTTAAATCCATAAA	TTTATGGATTTAAAATATTTTCACACAGGTCCACAGAATATATAAGAAAGGAGATGATGG[A/G]ACTTCCTGGTGGCCCAGTGATTAAGACTCCGTACTTCCAATGCAGGAGAATTCGATTCCT	568	3
ARS-BFGL-NGS-113867-0_B_F_1511648238	ARS-BFGL-NGS-113867	BOT	[T/C]	0047745435	TTGCAGTAGAAGCAATGACCCATCCATACCCACACAAAACTTCTAGCTCA			3	8	7337016	diploid	Bos taurus	UM3	0	BOT	GCTCTCACCATTGCAGTAGAAGCAATGACCCATCCATACCCACACAAAACTTCTAGCTCA[T/C]GGGGGGTGCTGGCCCAGCAGCCCTTCCTCACCTCCCCTCCAGCACCTCTGACCAGGGGCA	TGCCCCTGGTCAGAGGTGCTGGAGGGGAGGTGAGGAAGGGCTGCTGGGCCAGCACCCCCC[A/G]TGAGCTAGAAGTTTTGTGTGGGTATGGATGGGTCATTGCTTCTACTGCAATGGTGAGAGC	568	3
ARS-BFGL-NGS-113876-0_T_R_1511642767	ARS-BFGL-NGS-113876	TOP	[A/G]	0072809412	AGGCAGTTGTTCAAGGAGGTGAAGACAGTACAGTGAGGATTACACCTTCA			3	7	40644182	diploid	Bos taurus	UM3	0	BOT	AAGTCAAGACAGGTGTTCCAGGGTACTCCAGACTCCAACTGGCCTGGGCCAGCGTCCCCA[T/C]TGAAGGTGTAATCCTCACTGTACTGTCTTCACCTCCTTGAACAACTGCCTCCAACCTCTG	CAGAGGTTGGAGGCAGTTGTTCAAGGAGGTGAAGACAGTACAGTGAGGATTACACCTTCA[A/G]TGGGGACGCTGGCCCAGGCCAGTTGGAGTCTGGAGTACCCTGGAACACCTGTCTTGACTT	568	3
ARS-BFGL-NGS-113889-0_B_F_1511647760	ARS-BFGL-NGS-113889	BOT	[T/C]	0027770497	AAAAAGAGGAGATCATACTGCCTGCCTCATAGACCTGAAGTGAGACTAGA			3	3	87632354	diploid	Bos taurus	UM3	0	BOT	CTCCTTCCACAAAAAGAGGAGATCATACTGCCTGCCTCATAGACCTGAAGTGAGACTAGA[T/C]ACCAAGCACTGGCCATCCCTGTGCCCCTGTTAGAGAGTTAATGAAAAATCCCCCTGGGGA	TCCCCAGGGGGATTTTTCATTAACTCTCTAACAGGGGCACAGGGATGGCCAGTGCTTGGT[A/G]TCTAGTCTCACTTCAGGTCTATGAGGCAGGCAGTATGATCTCCTCTTTTTGTGGAAGGAG	568	3
ARS-BFGL-NGS-11389-0_B_F_1511672812	ARS-BFGL-NGS-11389	BOT	[T/C]	0072719395	GGCTAGGGAACAGGACAGGCATTGGTGGTGGCCAGAGAAAGTGGTGGACA			3	26	16393292	diploid	Bos taurus	UM3	0	BOT	AAGGCCCAGTGGCTAGGGAACAGGACAGGCATTGGTGGTGGCCAGAGAAAGTGGTGGACA[T/C]AAACTCAGCAGCATGAGTCAGCTACAGGTCTTATGTTGGGGCAGAAGCCAGGTGCAGACA	TGTCTGCACCTGGCTTCTGCCCCAACATAAGACCTGTAGCTGACTCATGCTGCTGAGTTT[A/G]TGTCCACCACTTTCTCTGGCCACCACCAATGCCTGTCCTGTTCCCTAGCCACTGGGCCTT	568	3
ARS-BFGL-NGS-113910-1_B_F_1923524891	ARS-BFGL-NGS-113910	BOT	[T/G]	0043640331	TTCAGTGCACATTGGTTATTGCAGAAAAGCCCATTTTTTCCTTCCTACAT	0058704492	TTCAGTGCACATTGGTTATTGCAGAAAAGCCCATTTTTTCCTTCCTACAG	3	3	43939238	diploid	Bos taurus	UM3	0	BOT	CCTATCCAGCCTTCAGTGCACATTGGTTATTGCAGAAAAGCCCATTTTTTCCTTCCTACA[T/G]TGTGTCACATGGCCTTCATCTGTTCTGTGCTACACATGAGACCTTGGGAATTTTTTTTAC	GTAAAAAAAATTCCCAAGGTCTCATGTGTAGCACAGAACAGATGAAGGCCATGTGACACA[A/C]TGTAGGAAGGAAAAAATGGGCTTTTCTGCAATAACCAATGTGCACTGAAGGCTGGATAGG	568	3
ARS-BFGL-NGS-113918-0_B_F_1511644196	ARS-BFGL-NGS-113918	BOT	[T/C]	0029738429	TATTTAAGGGCTCTGTGTTTGCAGAGAAACCCCTCTGGCCATTGGTTACG			3	25	8165854	diploid	Bos taurus	UM3	0	BOT	CCAGGGAAGGTATTTAAGGGCTCTGTGTTTGCAGAGAAACCCCTCTGGCCATTGGTTACG[T/C]GCAGAACAGATTGAGAAGGCAAGCTGTAAGCCAGCCTGGAGACTTGGATTTATGAGACAC	GTGTCTCATAAATCCAAGTCTCCAGGCTGGCTTACAGCTTGCCTTCTCAATCTGTTCTGC[A/G]CGTAACCAATGGCCAGAGGGGTTTCTCTGCAAACACAGAGCCCTTAAATACCTTCCCTGG	568	3
ARS-BFGL-NGS-113927-1_T_F_1923524895	ARS-BFGL-NGS-113927	TOP	[A/C]	0035790417	TAAGGAGGGCAAGGGGTGTTTCCATGGATGAACTTAGGGACACGCCTGCA	0052658320	TAAGGAGGGCAAGGGGTGTTTCCATGGATGAACTTAGGGACACGCCTGCC	3	14	51396430	diploid	Bos taurus	UM3	0	TOP	CCCAAAAAAGGTAAGGAGGGCAAGGGGTGTTTCCATGGATGAACTTAGGGACACGCCTGC[A/C]AAGTCCTGTGGGCCGAACCGCGGTAAGGACAGCAAATGAGGTCACGCAACTCCCAAAGGG	CCCAAAAAAGGTAAGGAGGGCAAGGGGTGTTTCCATGGATGAACTTAGGGACACGCCTGC[A/C]AAGTCCTGTGGGCCGAACCGCGGTAAGGACAGCAAATGAGGTCACGCAACTCCCAAAGGG	568	3
ARS-BFGL-NGS-113933-0_B_F_1511648178	ARS-BFGL-NGS-113933	BOT	[T/G]	0033665373	GAGCCTGATGTGCCAATCTACAGAATAGGACCCCAGACAGCAGGGGGAGT			3	4	39889039	diploid	Bos taurus	UM3	0	BOT	GCCCCTTTAAGAGCCTGATGTGCCAATCTACAGAATAGGACCCCAGACAGCAGGGGGAGT[T/G]GGGGGGGCTGGGCCCGGGGCCCTTTATGTGCCTGGTGCGCTGAACAACAGAGAAGAACCC	GGGTTCTTCTCTGTTGTTCAGCGCACCAGGCACATAAAGGGCCCCGGGCCCAGCCCCCCC[A/C]ACTCCCCCTGCTGTCTGGGGTCCTATTCTGTAGATTGGCACATCAGGCTCTTAAAGGGGC	568	3
ARS-BFGL-NGS-113966-0_B_F_1511648558	ARS-BFGL-NGS-113966	BOT	[T/C]	0063652500	AGAAAAAAACGCCTGGCAATATGAATATGTTTGCCAGGCCCCCACACACA			3	13	26028188	diploid	Bos taurus	UM3	0	BOT	TAATTAAAAAAGAAAAAAACGCCTGGCAATATGAATATGTTTGCCAGGCCCCCACACACA[T/C]TCATCAGCAGAGAGTGGAAGCCTCACTATCTCAAGGTGTTTGAGAACAATCTCTAATCAA	TTGATTAGAGATTGTTCTCAAACACCTTGAGATAGTGAGGCTTCCACTCTCTGCTGATGA[A/G]TGTGTGTGGGGGCCTGGCAAACATATTCATATTGCCAGGCGTTTTTTTCTTTTTTAATTA	568	3
ARS-BFGL-NGS-113972-0_T_F_1511644139	ARS-BFGL-NGS-113972	TOP	[A/G]	0068690469	CTCTGAAAGCACAGGGTCCGTGGGGGAAGTACCCTCTTCCTCCAGTAACC			3	9	96179058	diploid	Bos taurus	UM3	0	TOP	CCACAGTCTGCTCTGAAAGCACAGGGTCCGTGGGGGAAGTACCCTCTTCCTCCAGTAACC[A/G]GATTTGGGGGGGCCCCCCATTCCTTTCCAGCCTTTGTCATAGGTGTCTGGAAGGCCCTGG	CCACAGTCTGCTCTGAAAGCACAGGGTCCGTGGGGGAAGTACCCTCTTCCTCCAGTAACC[A/G]GATTTGGGGGGGCCCCCCATTCCTTTCCAGCCTTTGTCATAGGTGTCTGGAAGGCCCTGG	568	3
ARS-BFGL-NGS-113990-0_T_F_1511642491	ARS-BFGL-NGS-113990	TOP	[A/T]	0015693436	GCTGTCCAGCTGGATGCAGCAGACAAGGCAGAGGGGGTGCACTTTGAAAA	0036699475	GCTGTCCAGCTGGATGCAGCAGACAAGGCAGAGGGGGTGCACTTTGAAAT	3	3	9461404	diploid	Bos taurus	UM3	0	TOP	AAAAAAGAACGGCTGTCCAGCTGGATGCAGCAGACAAGGCAGAGGGGGTGCACTTTGAAA[A/T]TGGAAACTCGGGCCAGATCCTAGTCCCCCCTTCCCCTGCTCTGGCCAAGAAAACATCCAT	AAAAAAGAACGGCTGTCCAGCTGGATGCAGCAGACAAGGCAGAGGGGGTGCACTTTGAAA[A/T]TGGAAACTCGGGCCAGATCCTAGTCCCCCCTTCCCCTGCTCTGGCCAAGAAAACATCCAT	580	3
ARS-BFGL-NGS-114006-0_B_R_1511648580	ARS-BFGL-NGS-114006	BOT	[T/C]	0045759303	TAATTATGCTGTGGAGAACACTTCTTCAGACCACTCATCCGTTCCAGGGA			3	25	20114319	diploid	Bos taurus	UM3	0	TOP	TATCATCTGTAGCCCTGGTGCCTTAAATAGTGCCTGGCACAGAGCAGGCCCTCGGCACAC[A/G]TCCCTGGAACGGATGAGTGGTCTGAAGAAGTGTTCTCCACAGCATAATTAGTAACAGCAA	TATCATCTGTAGCCCTGGTGCCTTAAATAGTGCCTGGCACAGAGCAGGCCCTCGGCACAC[A/G]TCCCTGGAACGGATGAGTGGTCTGAAGAAGTGTTCTCCACAGCATAATTAGTAACAGCAA	568	3
ARS-BFGL-NGS-114028-0_T_F_1511648511	ARS-BFGL-NGS-114028	TOP	[A/G]	0037709452	CACACTGCAGGAAGCCAGGTTAGCATGGCAGGCTGGTGCTCTCATCAAGA			3	3	105173273	diploid	Bos taurus	UM3	0	TOP	GTGTGAAGACCACACTGCAGGAAGCCAGGTTAGCATGGCAGGCTGGTGCTCTCATCAAGA[A/G]GTGATAGTGCGGCCAGGGTGGCAGCCTTGGGAAGTGGTTGGATTCTGCGTGCAGTCTGAA	GTGTGAAGACCACACTGCAGGAAGCCAGGTTAGCATGGCAGGCTGGTGCTCTCATCAAGA[A/G]GTGATAGTGCGGCCAGGGTGGCAGCCTTGGGAAGTGGTTGGATTCTGCGTGCAGTCTGAA	568	3
ARS-BFGL-NGS-114054-0_T_F_1511643565	ARS-BFGL-NGS-114054	TOP	[A/G]	0029799320	AAGCAGAAAAAAAAATCAGGAGTGCCAATTTCAACATGGACTCCCTTGAT			3	9	62751655	diploid	Bos taurus	UM3	0	TOP	ATATGTGATAAAGCAGAAAAAAAAATCAGGAGTGCCAATTTCAACATGGACTCCCTTGAT[A/G]TGTATACTTAGGCCACTGAGCTACATTTTTTCATATGTATTGTATACACACAATCACCTG	ATATGTGATAAAGCAGAAAAAAAAATCAGGAGTGCCAATTTCAACATGGACTCCCTTGAT[A/G]TGTATACTTAGGCCACTGAGCTACATTTTTTCATATGTATTGTATACACACAATCACCTG	568	3
ARS-BFGL-NGS-114067-0_B_F_1511648466	ARS-BFGL-NGS-114067	BOT	[T/C]	0057720427	AAAAGCCAACCTAAGCAAAGGAGAACCAAACAAGTTTAAACTTTTATCCA			3	19	46117735	diploid	Bos taurus	UM3	0	BOT	GTCAGGGGAAAAAAGCCAACCTAAGCAAAGGAGAACCAAACAAGTTTAAACTTTTATCCA[T/C]AAAGTACTGAGGCCTCAACCAGCTGCTCATTAACATTTCCCGACACAATTTCACGGCAGA	TCTGCCGTGAAATTGTGTCGGGAAATGTTAATGAGCAGCTGGTTGAGGCCTCAGTACTTT[A/G]TGGATAAAAGTTTAAACTTGTTTGGTTCTCCTTTGCTTAGGTTGGCTTTTTTCCCCTGAC	568	3
ARS-BFGL-NGS-114070-0_B_F_1511648228	ARS-BFGL-NGS-114070	BOT	[T/G]	0057604362	AGTGGCAGAAGTTATGTTGTGCAAGTTCTGTGTCTTGGCCTCATTAGGAC			3	11	39211761	diploid	Bos taurus	UM3	0	BOT	GCTATTAGTAAGTGGCAGAAGTTATGTTGTGCAAGTTCTGTGTCTTGGCCTCATTAGGAC[T/G]CTCATGTTTCTGTTTTTCTATTGTATTGTTCTCTGTCATTGCCACAAGTAGGACAAGGCC	GGCCTTGTCCTACTTGTGGCAATGACAGAGAACAATACAATAGAAAAACAGAAACATGAG[A/C]GTCCTAATGAGGCCAAGACACAGAACTTGCACAACATAACTTCTGCCACTTACTAATAGC	580	3
ARS-BFGL-NGS-114071-1_T_R_1923524916	ARS-BFGL-NGS-114071	TOP	[A/C]	0074606328	AGTGCTGATGAATCTCTTAATTCAGTTGATGTTGAAATTCAGCAAACCCA	0017691434	AGTGCTGATGAATCTCTTAATTCAGTTGATGTTGAAATTCAGCAAACCCC	3	22	53232159	diploid	Bos taurus	UM3	0	BOT	GAGTGGGCTTCTCAGTGCAGTGGCTTCTTGTGGAGCACGGGGTTTAGGCCTCATTATTTT[T/G]GGGTTTGCTGAATTTCAACATCAACTGAATTAAGAGATTCATCAGCACTCTTATGAAAAA	TTTTTCATAAGAGTGCTGATGAATCTCTTAATTCAGTTGATGTTGAAATTCAGCAAACCC[A/C]AAAATAATGAGGCCTAAACCCCGTGCTCCACAAGAAGCCACTGCACTGAGAAGCCCACTC	568	3
ARS-BFGL-NGS-114073-0_T_R_1511643107	ARS-BFGL-NGS-114073	TOP	[A/G]	0011618450	TCTGTTTTCTATCTACTTTTCAAAACATTTCAGCCTGGCCTCCAACTCCA			3	3	104771097	diploid	Bos taurus	UM3	0	BOT	ACTGGATCTGACAACACTGAGGTCACTGGTACCCTTGACAAGAGCAGTTTCAGCATTGTG[T/C]TGGAGTTGGAGGCCAGGCTGAAATGTTTTGAAAAGTAGATAGAAAACAGAAAAATAGAGG	CCTCTATTTTTCTGTTTTCTATCTACTTTTCAAAACATTTCAGCCTGGCCTCCAACTCCA[A/G]CACAATGCTGAAACTGCTCTTGTCAAGGGTACCAGTGACCTCAGTGTTGTCAGATCCAGT	568	3
ARS-BFGL-NGS-114087-0_T_F_1511647909	ARS-BFGL-NGS-114087	TOP	[A/G]	0023756324	ATCAAGACGACTGAGTATGAAGACCTGGGACGGACAGGAGGAAAAGGAGC			3	11	64057850	diploid	Bos taurus	UM3	0	TOP	CTTGCCTGAAATCAAGACGACTGAGTATGAAGACCTGGGACGGACAGGAGGAAAAGGAGC[A/G]GGAAGAACGAGGCCACCACGCATGGTAGAACCACCTCGTGATTTCGTCAGTGCAGTAAAA	CTTGCCTGAAATCAAGACGACTGAGTATGAAGACCTGGGACGGACAGGAGGAAAAGGAGC[A/G]GGAAGAACGAGGCCACCACGCATGGTAGAACCACCTCGTGATTTCGTCAGTGCAGTAAAA	568	3
ARS-BFGL-NGS-114089-0_T_R_1511642673	ARS-BFGL-NGS-114089	TOP	[A/G]	0012746348	TAGGTAACGTTACTCCTCTCTGCTTTGTGGTTTCTCGTCCTAGAGAGGAC			3	16	74581221	diploid	Bos taurus	UM3	0	BOT	AAGAATGCACCTGTTTAATAGAATCTTTTAAAATAAATTTTAAAATGGCCTCTCTACTTC[T/C]GTCCTCTCTAGGACGAGAAACCACAAAGCAGAGAGGAGTAACGTTACCTACAGCCATGGC	GCCATGGCTGTAGGTAACGTTACTCCTCTCTGCTTTGTGGTTTCTCGTCCTAGAGAGGAC[A/G]GAAGTAGAGAGGCCATTTTAAAATTTATTTTAAAAGATTCTATTAAACAGGTGCATTCTT	580	3
ARS-BFGL-NGS-114094-0_B_F_1511648196	ARS-BFGL-NGS-114094	BOT	[T/C]	0035649488	TCTGGGCTGCCTCTGAGACATTTCTAGCATTATGCTGGCCTCTGTGTCAA			3	11	99413363	diploid	Bos taurus	UM3	0	BOT	GCCTCTTTCCTCTGGGCTGCCTCTGAGACATTTCTAGCATTATGCTGGCCTCTGTGTCAA[T/C]GTTGTCCTGTCTGCCTCTCTTCCCAGACTATTAGCCAGGGACCGTGTTCTCCTGGCACCA	TGGTGCCAGGAGAACACGGTCCCTGGCTAATAGTCTGGGAAGAGAGGCAGACAGGACAAC[A/G]TTGACACAGAGGCCAGCATAATGCTAGAAATGTCTCAGAGGCAGCCCAGAGGAAAGAGGC	568	3
[truncated: 6,035 more rows]
